# Supplementary material for: Common and rare genetic variants predisposing females to unexplained recurrent pregnancy loss
Source: Nat Commun. 2024 Jul 17;15:5744. doi: 10.1038/s41467-024-49993-5 (PMC11255296; doi:10.1038/s41467-024-49993-5)
Supplement: Supplementary file 4 — Supplementary Data 1 [file 41467_2024_49993_MOESM4_ESM.xlsx]

## Sheet: a
Supplementary Data 1 | Detailed association results of the HLA variants in the MHC region with uRPL risk
Two-sided association testing or omnibus testing was performed using logistic regression. P-values are not adjusted for multiple comparisons.
(a) Nominal regional associations
df, degree(s) of freedom; P, present; A, absent; x, deletion
Test type (omnibus/binary)	Variant type	Position (bp, hg19)	Variant ID	Allele		Imputation score (r2)	Allele 1 freq.		df	Beta	SE	-log10(P)
				1	2		Case	Control
Omnibus test	HLA-G_AminoAcid	29795914	AA_G_31	-	-	-	-	-	1	-	-	1.76
Omnibus test	HLA-G_AminoAcid	29796377	AA_G_110	-	-	-	-	-	1	-	-	1.57
Omnibus test	HLA-A_AminoAcid	29910359	AA_A_-15	-	-	-	-	-	1	-	-	0.9
Omnibus test	HLA-A_AminoAcid	29910371	AA_A_-11	-	-	-	-	-	1	-	-	0.8
Omnibus test	HLA-A_AminoAcid	29910558	AA_A_9	-	-	-	-	-	3	-	-	1.94
Omnibus test	HLA-A_AminoAcid	29910699	AA_A_56	-	-	-	-	-	1	-	-	0.57
Omnibus test	HLA-A_AminoAcid	29910717	AA_A_62	-	-	-	-	-	3	-	-	1.79
Omnibus test	HLA-A_AminoAcid	29910720	AA_A_63	-	-	-	-	-	1	-	-	0.7
Omnibus test	HLA-A_AminoAcid	29910726	AA_A_65	-	-	-	-	-	1	-	-	2.86
Omnibus test	HLA-A_AminoAcid	29910729	AA_A_66	-	-	-	-	-	1	-	-	1.43
Omnibus test	HLA-A_AminoAcid	29910741	AA_A_70	-	-	-	-	-	1	-	-	0.26
Omnibus test	HLA-A_AminoAcid	29910750	AA_A_73	-	-	-	-	-	1	-	-	0.78
Omnibus test	HLA-A_AminoAcid	29910753	AA_A_74	-	-	-	-	-	1	-	-	0.69
Omnibus test	HLA-A_AminoAcid	29910759	AA_A_76	-	-	-	-	-	2	-	-	2.2
Omnibus test	HLA-A_AminoAcid	29910762	AA_A_77	-	-	-	-	-	1	-	-	1.89
Omnibus test	HLA-A_AminoAcid	29910768	AA_A_79	-	-	-	-	-	1	-	-	2.86
Omnibus test	HLA-A_AminoAcid	29910771	AA_A_80	-	-	-	-	-	1	-	-	2.86
Omnibus test	HLA-A_AminoAcid	29910774	AA_A_81	-	-	-	-	-	1	-	-	2.86
Omnibus test	HLA-A_AminoAcid	29910777	AA_A_82	-	-	-	-	-	1	-	-	2.86
Omnibus test	HLA-A_AminoAcid	29910780	AA_A_83	-	-	-	-	-	1	-	-	2.86
Omnibus test	HLA-A_AminoAcid	29910801	AA_A_90	-	-	-	-	-	1	-	-	0.75
Omnibus test	HLA-A_AminoAcid	29911057	AA_A_95	-	-	-	-	-	2	-	-	2.23
Omnibus test	HLA-A_AminoAcid	29911063	AA_A_97	-	-	-	-	-	2	-	-	1.01
Omnibus test	HLA-A_AminoAcid	29911069	AA_A_99	-	-	-	-	-	2	-	-	2.35
Omnibus test	HLA-A_AminoAcid	29911087	AA_A_105	-	-	-	-	-	1	-	-	0.75
Omnibus test	HLA-A_AminoAcid	29911093	AA_A_107	-	-	-	-	-	1	-	-	0.78
Omnibus test	HLA-A_AminoAcid	29911114	AA_A_114	-	-	-	-	-	2	-	-	1.31
Omnibus test	HLA-A_AminoAcid	29911120	AA_A_116	-	-	-	-	-	1	-	-	2.24
Omnibus test	HLA-A_AminoAcid	29911153	AA_A_127	-	-	-	-	-	1	-	-	1.43
Omnibus test	HLA-A_AminoAcid	29911198	AA_A_142	-	-	-	-	-	1	-	-	0.71
Omnibus test	HLA-A_AminoAcid	29911204	AA_A_144	-	-	-	-	-	1	-	-	1.16
Omnibus test	HLA-A_AminoAcid	29911207	AA_A_145	-	-	-	-	-	1	-	-	0.71
Omnibus test	HLA-A_AminoAcid	29911219	AA_A_149	-	-	-	-	-	1	-	-	0.56
Omnibus test	HLA-A_AminoAcid	29911225	AA_A_151	-	-	-	-	-	1	-	-	0.69
Omnibus test	HLA-A_AminoAcid	29911228	AA_A_152	-	-	-	-	-	2	-	-	0.76
Omnibus test	HLA-A_AminoAcid	29911240	AA_A_156	-	-	-	-	-	2	-	-	1.71
Omnibus test	HLA-A_AminoAcid	29911261	AA_A_163	-	-	-	-	-	1	-	-	0.75
Omnibus test	HLA-A_AminoAcid	29911270	AA_A_166	-	-	-	-	-	1	-	-	2.93
Omnibus test	HLA-A_AminoAcid	29911273	AA_A_167	-	-	-	-	-	1	-	-	2.93
Omnibus test	HLA-A_AminoAcid	29911902	AA_A_184	-	-	-	-	-	1	-	-	1.24
Omnibus test	HLA-A_AminoAcid	29911929	AA_A_193	-	-	-	-	-	1	-	-	2.28
Omnibus test	HLA-A_AminoAcid	29911932	AA_A_194	-	-	-	-	-	1	-	-	2.28
Omnibus test	HLA-A_AminoAcid	29911971	AA_A_207	-	-	-	-	-	1	-	-	2.28
Omnibus test	HLA-A_AminoAcid	29912088	AA_A_246	-	-	-	-	-	1	-	-	1.27
Omnibus test	HLA-A_AminoAcid	29912109	AA_A_253	-	-	-	-	-	1	-	-	2.28
Omnibus test	HLA-A_AminoAcid	29912280	AA_A_276	-	-	-	-	-	1	-	-	0.24
Omnibus test	HLA-A_AminoAcid	29912298	AA_A_282	-	-	-	-	-	1	-	-	2.87
Omnibus test	HLA-A_AminoAcid	29912334	AA_A_294	-	-	-	-	-	1	-	-	2.28
Omnibus test	HLA-A_AminoAcid	29912346	AA_A_298	-	-	-	-	-	1	-	-	0.8
Omnibus test	HLA-A_AminoAcid	29912349	AA_A_299	-	-	-	-	-	1	-	-	1.27
Omnibus test	HLA-A_AminoAcid	29912373	AA_A_307	-	-	-	-	-	1	-	-	0.8
Omnibus test	HLA-A_AminoAcid	29912385	AA_A_311	-	-	-	-	-	1	-	-	2.87
Omnibus test	HLA-A_AminoAcid	29912857	AA_A_321	-	-	-	-	-	1	-	-	0.24
Omnibus test	HLA-A_AminoAcid	29913038	AA_A_334	-	-	-	-	-	1	-	-	1.27
Omnibus test	HLA-E_AminoAcid	30458065	AA_E_107	-	-	-	-	-	1	-	-	0.43
Omnibus test	HLA-C_AminoAcid	31237123	AA_C_339	-	-	-	-	-	1	-	-	1.39
Omnibus test	HLA-C_AminoAcid	31237162	AA_C_326	-	-	-	-	-	1	-	-	1.25
Omnibus test	HLA-C_AminoAcid	31237766	AA_C_307	-	-	-	-	-	1	-	-	1.25
Omnibus test	HLA-C_AminoAcid	31237769	AA_C_306	-	-	-	-	-	1	-	-	1.25
Omnibus test	HLA-C_AminoAcid	31237772	AA_C_305	-	-	-	-	-	1	-	-	1.25
Omnibus test	HLA-C_AminoAcid	31237775	AA_C_304	-	-	-	-	-	1	-	-	8.39
Omnibus test	HLA-C_AminoAcid	31237778	AA_C_303	-	-	-	-	-	1	-	-	2.01
Omnibus test	HLA-C_AminoAcid	31237802	AA_C_295	-	-	-	-	-	1	-	-	1.25
Omnibus test	HLA-C_AminoAcid	31237832	AA_C_285	-	-	-	-	-	1	-	-	1.25
Omnibus test	HLA-C_AminoAcid	31237862	AA_C_275	-	-	-	-	-	2	-	-	1.59
Omnibus test	HLA-C_AminoAcid	31237992	AA_C_273	-	-	-	-	-	1	-	-	1.17
Omnibus test	HLA-C_AminoAcid	31238010	AA_C_267	-	-	-	-	-	1	-	-	1.17
Omnibus test	HLA-C_AminoAcid	31238028	AA_C_261	-	-	-	-	-	1	-	-	1.17
Omnibus test	HLA-C_AminoAcid	31238052	AA_C_253	-	-	-	-	-	1	-	-	1.17
Omnibus test	HLA-C_AminoAcid	31238067	AA_C_248	-	-	-	-	-	1	-	-	0.14
Omnibus test	HLA-C_AminoAcid	31238154	AA_C_219	-	-	-	-	-	1	-	-	4.08
Omnibus test	HLA-C_AminoAcid	31238229	AA_C_194	-	-	-	-	-	1	-	-	1.17
Omnibus test	HLA-C_AminoAcid	31238259	AA_C_184	-	-	-	-	-	1	-	-	1.17
Omnibus test	HLA-C_AminoAcid	31238867	AA_C_177	-	-	-	-	-	1	-	-	0.54
Omnibus test	HLA-C_AminoAcid	31238879	AA_C_173	-	-	-	-	-	1	-	-	0.8
Omnibus test	HLA-C_AminoAcid	31238909	AA_C_163	-	-	-	-	-	1	-	-	0.8
Omnibus test	HLA-C_AminoAcid	31238930	AA_C_156	-	-	-	-	-	3	-	-	8.97
Omnibus test	HLA-C_AminoAcid	31238942	AA_C_152	-	-	-	-	-	2	-	-	1.14
Omnibus test	HLA-C_AminoAcid	31238957	AA_C_147	-	-	-	-	-	1	-	-	1.17
Omnibus test	HLA-C_AminoAcid	31239050	AA_C_116	-	-	-	-	-	3	-	-	0.81
Omnibus test	HLA-C_AminoAcid	31239056	AA_C_114	-	-	-	-	-	1	-	-	0.23
Omnibus test	HLA-C_AminoAcid	31239059	AA_C_113	-	-	-	-	-	1	-	-	0.28
Omnibus test	HLA-C_AminoAcid	31239089	AA_C_103	-	-	-	-	-	1	-	-	0.8
Omnibus test	HLA-C_AminoAcid	31239101	AA_C_99	-	-	-	-	-	3	-	-	3.3
Omnibus test	HLA-C_AminoAcid	31239107	AA_C_97	-	-	-	-	-	1	-	-	0.79
Omnibus test	HLA-C_AminoAcid	31239113	AA_C_95	-	-	-	-	-	2	-	-	0.47
Omnibus test	HLA-C_AminoAcid	31239116	AA_C_94	-	-	-	-	-	1	-	-	0.59
Omnibus test	HLA-C_AminoAcid	31239125	AA_C_91	-	-	-	-	-	1	-	-	0.36
Omnibus test	HLA-C_AminoAcid	31239378	AA_C_90	-	-	-	-	-	1	-	-	2.12
Omnibus test	HLA-C_AminoAcid	31239408	AA_C_80	-	-	-	-	-	1	-	-	0.69
Omnibus test	HLA-C_AminoAcid	31239417	AA_C_77	-	-	-	-	-	1	-	-	0.69
Omnibus test	HLA-C_AminoAcid	31239429	AA_C_73	-	-	-	-	-	1	-	-	1.56
Omnibus test	HLA-C_AminoAcid	31239450	AA_C_66	-	-	-	-	-	1	-	-	0.28
Omnibus test	HLA-C_AminoAcid	31239501	AA_C_49	-	-	-	-	-	1	-	-	1.94
Omnibus test	HLA-C_AminoAcid	31239543	AA_C_35	-	-	-	-	-	1	-	-	0.46
Omnibus test	HLA-C_AminoAcid	31239576	AA_C_24	-	-	-	-	-	1	-	-	0.79
Omnibus test	HLA-C_AminoAcid	31239585	AA_C_21	-	-	-	-	-	1	-	-	1.32
Omnibus test	HLA-C_AminoAcid	31239606	AA_C_14	-	-	-	-	-	1	-	-	1.94
Omnibus test	HLA-C_AminoAcid	31239615	AA_C_11	-	-	-	-	-	1	-	-	2.16
Omnibus test	HLA-C_AminoAcid	31239621	AA_C_9	-	-	-	-	-	3	-	-	2.79
Omnibus test	HLA-C_AminoAcid	31239630	AA_C_6	-	-	-	-	-	1	-	-	0.14
Omnibus test	HLA-C_AminoAcid	31239645	AA_C_1	-	-	-	-	-	1	-	-	2
Omnibus test	HLA-C_AminoAcid	31239802	AA_C_-9	-	-	-	-	-	1	-	-	1.25
Omnibus test	HLA-C_AminoAcid	31239820	AA_C_-15	-	-	-	-	-	1	-	-	0.88
Omnibus test	HLA-C_AminoAcid	31239826	AA_C_-17	-	-	-	-	-	1	-	-	1.25
Omnibus test	HLA-B_AminoAcid	31322303	AA_B_325	-	-	-	-	-	1	-	-	2.49
Omnibus test	HLA-B_AminoAcid	31322910	AA_B_305	-	-	-	-	-	1	-	-	2.58
Omnibus test	HLA-B_AminoAcid	31322979	AA_B_282	-	-	-	-	-	1	-	-	2.58
Omnibus test	HLA-B_AminoAcid	31323183	AA_B_245	-	-	-	-	-	1	-	-	0.43
Omnibus test	HLA-B_AminoAcid	31323321	AA_B_199	-	-	-	-	-	1	-	-	1.02
Omnibus test	HLA-B_AminoAcid	31323336	AA_B_194	-	-	-	-	-	1	-	-	4.6
Omnibus test	HLA-B_AminoAcid	31323952	AA_B_180	-	-	-	-	-	1	-	-	0.37
Omnibus test	HLA-B_AminoAcid	31323958	AA_B_178	-	-	-	-	-	1	-	-	0.37
Omnibus test	HLA-B_AminoAcid	31323961	AA_B_177	-	-	-	-	-	1	-	-	0.37
Omnibus test	HLA-B_AminoAcid	31323979	AA_B_171	-	-	-	-	-	1	-	-	5.69
Omnibus test	HLA-B_AminoAcid	31323991	AA_B_167	-	-	-	-	-	1	-	-	1.02
Omnibus test	HLA-B_AminoAcid	31324003	AA_B_163	-	-	-	-	-	2	-	-	0.69
Omnibus test	HLA-B_AminoAcid	31324018	AA_B_158	-	-	-	-	-	1	-	-	0.1
Omnibus test	HLA-B_AminoAcid	31324024	AA_B_156	-	-	-	-	-	3	-	-	1.45
Omnibus test	HLA-B_AminoAcid	31324036	AA_B_152	-	-	-	-	-	1	-	-	0.95
Omnibus test	HLA-B_AminoAcid	31324051	AA_B_147	-	-	-	-	-	1	-	-	0.1
Omnibus test	HLA-B_AminoAcid	31324057	AA_B_145	-	-	-	-	-	1	-	-	0.42
Omnibus test	HLA-B_AminoAcid	31324063	AA_B_143	-	-	-	-	-	1	-	-	0.1
Omnibus test	HLA-B_AminoAcid	31324099	AA_B_131	-	-	-	-	-	1	-	-	0.57
Omnibus test	HLA-B_AminoAcid	31324144	AA_B_116	-	-	-	-	-	4	-	-	1.66
Omnibus test	HLA-B_AminoAcid	31324150	AA_B_114	-	-	-	-	-	1	-	-	3.26
Omnibus test	HLA-B_AminoAcid	31324153	AA_B_113	-	-	-	-	-	1	-	-	0.99
Omnibus test	HLA-B_AminoAcid	31324183	AA_B_103	-	-	-	-	-	1	-	-	0.13
Omnibus test	HLA-B_AminoAcid	31324195	AA_B_99	-	-	-	-	-	1	-	-	1.56
Omnibus test	HLA-B_AminoAcid	31324201	AA_B_97	-	-	-	-	-	2	-	-	4.06
Omnibus test	HLA-B_AminoAcid	31324207	AA_B_95	-	-	-	-	-	2	-	-	4.11
Omnibus test	HLA-B_AminoAcid	31324210	AA_B_94	-	-	-	-	-	1	-	-	1.06
Omnibus test	HLA-B_AminoAcid	31324488	AA_B_83	-	-	-	-	-	1	-	-	2.66
Omnibus test	HLA-B_AminoAcid	31324491	AA_B_82	-	-	-	-	-	1	-	-	2.66
Omnibus test	HLA-B_AminoAcid	31324494	AA_B_81	-	-	-	-	-	1	-	-	2.72
Omnibus test	HLA-B_AminoAcid	31324497	AA_B_80	-	-	-	-	-	2	-	-	5.02
Omnibus test	HLA-B_AminoAcid	31324506	AA_B_77	-	-	-	-	-	2	-	-	2.24
Omnibus test	HLA-B_AminoAcid	31324509	AA_B_76	-	-	-	-	-	1	-	-	0.59
Omnibus test	HLA-B_AminoAcid	31324515	AA_B_74	-	-	-	-	-	1	-	-	0.63
Omnibus test	HLA-B_AminoAcid	31324524	AA_B_71	-	-	-	-	-	1	-	-	0.24
Omnibus test	HLA-B_AminoAcid	31324527	AA_B_70	-	-	-	-	-	2	-	-	1.02
Omnibus test	HLA-B_AminoAcid	31324530	AA_B_69	-	-	-	-	-	2	-	-	0.4
Omnibus test	HLA-B_AminoAcid	31324536	AA_B_67	-	-	-	-	-	4	-	-	0.79
Omnibus test	HLA-B_AminoAcid	31324539	AA_B_66	-	-	-	-	-	2	-	-	1.22
Omnibus test	HLA-B_AminoAcid	31324542	AA_B_65	-	-	-	-	-	1	-	-	1.31
Omnibus test	HLA-B_AminoAcid	31324548	AA_B_63	-	-	-	-	-	1	-	-	0.43
Omnibus test	HLA-B_AminoAcid	31324551	AA_B_62	-	-	-	-	-	1	-	-	1.31
Omnibus test	HLA-B_AminoAcid	31324581	AA_B_52	-	-	-	-	-	1	-	-	0.37
Omnibus test	HLA-B_AminoAcid	31324599	AA_B_46	-	-	-	-	-	1	-	-	1.74
Omnibus test	HLA-B_AminoAcid	31324602	AA_B_45	-	-	-	-	-	4	-	-	3.62
Omnibus test	HLA-B_AminoAcid	31324614	AA_B_41	-	-	-	-	-	1	-	-	1.42
Omnibus test	HLA-B_AminoAcid	31324641	AA_B_32	-	-	-	-	-	1	-	-	1.24
Omnibus test	HLA-B_AminoAcid	31324665	AA_B_24	-	-	-	-	-	2	-	-	1.46
Omnibus test	HLA-B_AminoAcid	31324701	AA_B_12	-	-	-	-	-	1	-	-	0.64
Omnibus test	HLA-B_AminoAcid	31324704	AA_B_11	-	-	-	-	-	1	-	-	0.64
Omnibus test	HLA-B_AminoAcid	31324710	AA_B_9	-	-	-	-	-	1	-	-	0.47
Omnibus test	HLA-B_AminoAcid	31324886	AA_B_-8	-	-	-	-	-	1	-	-	2.46
Omnibus test	HLA-B_AminoAcid	31324892	AA_B_-10	-	-	-	-	-	1	-	-	1.38
Omnibus test	HLA-B_AminoAcid	31324895	AA_B_-11	-	-	-	-	-	1	-	-	2.53
Omnibus test	HLA-B_AminoAcid	31324910	AA_B_-16	-	-	-	-	-	1	-	-	2.01
Omnibus test	HLA-B_AminoAcid	31324925	AA_B_-21	-	-	-	-	-	1	-	-	1.35
Omnibus test	HLA-B_AminoAcid	31324931	AA_B_-23	-	-	-	-	-	1	-	-	1.35
Omnibus test	HLA-DRA1_AminoAcid	32411647	AA_DRA1_217	-	-	-	-	-	1	-	-	0.57
Omnibus test	HLA-DRB5_AminoAcid	32485520	AA_DRB5_237	-	-	-	-	-	1	-	-	8.25
Omnibus test	HLA-DRB5_AminoAcid	32485523	AA_DRB5_236	-	-	-	-	-	1	-	-	8.25
Omnibus test	HLA-DRB5_AminoAcid	32485526	AA_DRB5_235	-	-	-	-	-	1	-	-	8.25
Omnibus test	HLA-DRB5_AminoAcid	32485529	AA_DRB5_234	-	-	-	-	-	1	-	-	8.25
Omnibus test	HLA-DRB5_AminoAcid	32485833	AA_DRB5_233	-	-	-	-	-	1	-	-	8.25
Omnibus test	HLA-DRB5_AminoAcid	32485836	AA_DRB5_232	-	-	-	-	-	1	-	-	8.25
Omnibus test	HLA-DRB5_AminoAcid	32485839	AA_DRB5_231	-	-	-	-	-	1	-	-	8.25
Omnibus test	HLA-DRB5_AminoAcid	32485842	AA_DRB5_230	-	-	-	-	-	1	-	-	8.25
Omnibus test	HLA-DRB5_AminoAcid	32485845	AA_DRB5_229	-	-	-	-	-	1	-	-	8.25
Omnibus test	HLA-DRB5_AminoAcid	32485848	AA_DRB5_228	-	-	-	-	-	1	-	-	8.25
Omnibus test	HLA-DRB5_AminoAcid	32485851	AA_DRB5_227	-	-	-	-	-	1	-	-	8.25
Omnibus test	HLA-DRB5_AminoAcid	32485854	AA_DRB5_226	-	-	-	-	-	1	-	-	8.25
Omnibus test	HLA-DRB5_AminoAcid	32486335	AA_DRB5_225	-	-	-	-	-	1	-	-	8.25
Omnibus test	HLA-DRB5_AminoAcid	32486338	AA_DRB5_224	-	-	-	-	-	1	-	-	8.25
Omnibus test	HLA-DRB5_AminoAcid	32486341	AA_DRB5_223	-	-	-	-	-	1	-	-	8.25
Omnibus test	HLA-DRB5_AminoAcid	32486344	AA_DRB5_222	-	-	-	-	-	1	-	-	8.25
Omnibus test	HLA-DRB5_AminoAcid	32486347	AA_DRB5_221	-	-	-	-	-	1	-	-	8.25
Omnibus test	HLA-DRB5_AminoAcid	32486350	AA_DRB5_220	-	-	-	-	-	1	-	-	8.25
Omnibus test	HLA-DRB5_AminoAcid	32486353	AA_DRB5_219	-	-	-	-	-	1	-	-	8.25
Omnibus test	HLA-DRB5_AminoAcid	32486356	AA_DRB5_218	-	-	-	-	-	1	-	-	8.25
Omnibus test	HLA-DRB5_AminoAcid	32486359	AA_DRB5_217	-	-	-	-	-	1	-	-	8.25
Omnibus test	HLA-DRB5_AminoAcid	32486362	AA_DRB5_216	-	-	-	-	-	1	-	-	8.25
Omnibus test	HLA-DRB5_AminoAcid	32486365	AA_DRB5_215	-	-	-	-	-	1	-	-	8.25
Omnibus test	HLA-DRB5_AminoAcid	32486368	AA_DRB5_214	-	-	-	-	-	1	-	-	8.25
Omnibus test	HLA-DRB5_AminoAcid	32486371	AA_DRB5_213	-	-	-	-	-	1	-	-	8.25
Omnibus test	HLA-DRB5_AminoAcid	32486374	AA_DRB5_212	-	-	-	-	-	1	-	-	8.25
Omnibus test	HLA-DRB5_AminoAcid	32486377	AA_DRB5_211	-	-	-	-	-	1	-	-	8.25
Omnibus test	HLA-DRB5_AminoAcid	32486380	AA_DRB5_210	-	-	-	-	-	1	-	-	8.25
Omnibus test	HLA-DRB5_AminoAcid	32486383	AA_DRB5_209	-	-	-	-	-	1	-	-	8.25
Omnibus test	HLA-DRB5_AminoAcid	32486386	AA_DRB5_208	-	-	-	-	-	1	-	-	8.25
Omnibus test	HLA-DRB5_AminoAcid	32486389	AA_DRB5_207	-	-	-	-	-	1	-	-	8.25
Omnibus test	HLA-DRB5_AminoAcid	32486392	AA_DRB5_206	-	-	-	-	-	1	-	-	8.25
Omnibus test	HLA-DRB5_AminoAcid	32486395	AA_DRB5_205	-	-	-	-	-	1	-	-	8.25
Omnibus test	HLA-DRB5_AminoAcid	32486398	AA_DRB5_204	-	-	-	-	-	1	-	-	8.25
Omnibus test	HLA-DRB5_AminoAcid	32486401	AA_DRB5_203	-	-	-	-	-	2	-	-	7.61
Omnibus test	HLA-DRB5_AminoAcid	32486404	AA_DRB5_202	-	-	-	-	-	1	-	-	8.25
Omnibus test	HLA-DRB5_AminoAcid	32486407	AA_DRB5_201	-	-	-	-	-	1	-	-	8.25
Omnibus test	HLA-DRB5_AminoAcid	32486410	AA_DRB5_200	-	-	-	-	-	1	-	-	8.25
Omnibus test	HLA-DRB5_AminoAcid	32486413	AA_DRB5_199	-	-	-	-	-	1	-	-	8.25
Omnibus test	HLA-DRB5_AminoAcid	32486416	AA_DRB5_198	-	-	-	-	-	1	-	-	8.25
Omnibus test	HLA-DRB5_AminoAcid	32486419	AA_DRB5_197	-	-	-	-	-	1	-	-	8.25
Omnibus test	HLA-DRB5_AminoAcid	32486422	AA_DRB5_196	-	-	-	-	-	1	-	-	8.25
Omnibus test	HLA-DRB5_AminoAcid	32486425	AA_DRB5_195	-	-	-	-	-	1	-	-	8.25
Omnibus test	HLA-DRB5_AminoAcid	32486428	AA_DRB5_194	-	-	-	-	-	1	-	-	8.25
Omnibus test	HLA-DRB5_AminoAcid	32486431	AA_DRB5_193	-	-	-	-	-	1	-	-	8.25
Omnibus test	HLA-DRB5_AminoAcid	32486434	AA_DRB5_192	-	-	-	-	-	1	-	-	8.25
Omnibus test	HLA-DRB5_AminoAcid	32486437	AA_DRB5_191	-	-	-	-	-	1	-	-	8.25
Omnibus test	HLA-DRB5_AminoAcid	32486440	AA_DRB5_190	-	-	-	-	-	1	-	-	8.25
Omnibus test	HLA-DRB5_AminoAcid	32486443	AA_DRB5_189	-	-	-	-	-	1	-	-	8.25
Omnibus test	HLA-DRB5_AminoAcid	32487149	AA_DRB5_188	-	-	-	-	-	1	-	-	8.25
Omnibus test	HLA-DRB5_AminoAcid	32487152	AA_DRB5_187	-	-	-	-	-	1	-	-	8.25
Omnibus test	HLA-DRB5_AminoAcid	32487155	AA_DRB5_186	-	-	-	-	-	1	-	-	8.25
Omnibus test	HLA-DRB5_AminoAcid	32487158	AA_DRB5_185	-	-	-	-	-	1	-	-	8.25
Omnibus test	HLA-DRB5_AminoAcid	32487161	AA_DRB5_184	-	-	-	-	-	1	-	-	8.25
Omnibus test	HLA-DRB5_AminoAcid	32487164	AA_DRB5_183	-	-	-	-	-	1	-	-	8.25
Omnibus test	HLA-DRB5_AminoAcid	32487167	AA_DRB5_182	-	-	-	-	-	1	-	-	8.25
Omnibus test	HLA-DRB5_AminoAcid	32487170	AA_DRB5_181	-	-	-	-	-	1	-	-	8.25
Omnibus test	HLA-DRB5_AminoAcid	32487173	AA_DRB5_180	-	-	-	-	-	1	-	-	8.25
Omnibus test	HLA-DRB5_AminoAcid	32487176	AA_DRB5_179	-	-	-	-	-	1	-	-	8.25
Omnibus test	HLA-DRB5_AminoAcid	32487179	AA_DRB5_178	-	-	-	-	-	1	-	-	8.25
Omnibus test	HLA-DRB5_AminoAcid	32487182	AA_DRB5_177	-	-	-	-	-	1	-	-	8.25
Omnibus test	HLA-DRB5_AminoAcid	32487185	AA_DRB5_176	-	-	-	-	-	1	-	-	8.25
Omnibus test	HLA-DRB5_AminoAcid	32487188	AA_DRB5_175	-	-	-	-	-	1	-	-	8.25
Omnibus test	HLA-DRB5_AminoAcid	32487191	AA_DRB5_174	-	-	-	-	-	1	-	-	8.25
Omnibus test	HLA-DRB5_AminoAcid	32487194	AA_DRB5_173	-	-	-	-	-	1	-	-	8.25
Omnibus test	HLA-DRB5_AminoAcid	32487197	AA_DRB5_172	-	-	-	-	-	1	-	-	8.25
Omnibus test	HLA-DRB5_AminoAcid	32487200	AA_DRB5_171	-	-	-	-	-	1	-	-	8.25
Omnibus test	HLA-DRB5_AminoAcid	32487203	AA_DRB5_170	-	-	-	-	-	1	-	-	8.25
Omnibus test	HLA-DRB5_AminoAcid	32487206	AA_DRB5_169	-	-	-	-	-	1	-	-	8.25
Omnibus test	HLA-DRB5_AminoAcid	32487209	AA_DRB5_168	-	-	-	-	-	1	-	-	8.25
Omnibus test	HLA-DRB5_AminoAcid	32487212	AA_DRB5_167	-	-	-	-	-	1	-	-	8.25
Omnibus test	HLA-DRB5_AminoAcid	32487215	AA_DRB5_166	-	-	-	-	-	1	-	-	8.25
Omnibus test	HLA-DRB5_AminoAcid	32487218	AA_DRB5_165	-	-	-	-	-	1	-	-	8.25
Omnibus test	HLA-DRB5_AminoAcid	32487221	AA_DRB5_164	-	-	-	-	-	1	-	-	8.25
Omnibus test	HLA-DRB5_AminoAcid	32487224	AA_DRB5_163	-	-	-	-	-	1	-	-	8.25
Omnibus test	HLA-DRB5_AminoAcid	32487227	AA_DRB5_162	-	-	-	-	-	1	-	-	8.25
Omnibus test	HLA-DRB5_AminoAcid	32487230	AA_DRB5_161	-	-	-	-	-	1	-	-	8.25
Omnibus test	HLA-DRB5_AminoAcid	32487233	AA_DRB5_160	-	-	-	-	-	1	-	-	8.25
Omnibus test	HLA-DRB5_AminoAcid	32487236	AA_DRB5_159	-	-	-	-	-	1	-	-	8.25
Omnibus test	HLA-DRB5_AminoAcid	32487239	AA_DRB5_158	-	-	-	-	-	1	-	-	8.25
Omnibus test	HLA-DRB5_AminoAcid	32487242	AA_DRB5_157	-	-	-	-	-	2	-	-	7.61
Omnibus test	HLA-DRB5_AminoAcid	32487245	AA_DRB5_156	-	-	-	-	-	1	-	-	8.25
Omnibus test	HLA-DRB5_AminoAcid	32487248	AA_DRB5_155	-	-	-	-	-	1	-	-	8.25
Omnibus test	HLA-DRB5_AminoAcid	32487251	AA_DRB5_154	-	-	-	-	-	1	-	-	8.25
Omnibus test	HLA-DRB5_AminoAcid	32487254	AA_DRB5_153	-	-	-	-	-	1	-	-	8.25
Omnibus test	HLA-DRB5_AminoAcid	32487257	AA_DRB5_152	-	-	-	-	-	1	-	-	8.25
Omnibus test	HLA-DRB5_AminoAcid	32487260	AA_DRB5_151	-	-	-	-	-	1	-	-	8.25
Omnibus test	HLA-DRB5_AminoAcid	32487263	AA_DRB5_150	-	-	-	-	-	1	-	-	8.25
Omnibus test	HLA-DRB5_AminoAcid	32487266	AA_DRB5_149	-	-	-	-	-	1	-	-	8.25
Omnibus test	HLA-DRB5_AminoAcid	32487269	AA_DRB5_148	-	-	-	-	-	1	-	-	8.25
Omnibus test	HLA-DRB5_AminoAcid	32487272	AA_DRB5_147	-	-	-	-	-	1	-	-	8.25
Omnibus test	HLA-DRB5_AminoAcid	32487275	AA_DRB5_146	-	-	-	-	-	1	-	-	8.25
Omnibus test	HLA-DRB5_AminoAcid	32487278	AA_DRB5_145	-	-	-	-	-	1	-	-	8.25
Omnibus test	HLA-DRB5_AminoAcid	32487281	AA_DRB5_144	-	-	-	-	-	1	-	-	8.25
Omnibus test	HLA-DRB5_AminoAcid	32487284	AA_DRB5_143	-	-	-	-	-	1	-	-	8.25
Omnibus test	HLA-DRB5_AminoAcid	32487287	AA_DRB5_142	-	-	-	-	-	1	-	-	8.25
Omnibus test	HLA-DRB5_AminoAcid	32487290	AA_DRB5_141	-	-	-	-	-	1	-	-	8.25
Omnibus test	HLA-DRB5_AminoAcid	32487293	AA_DRB5_140	-	-	-	-	-	1	-	-	8.25
Omnibus test	HLA-DRB5_AminoAcid	32487296	AA_DRB5_139	-	-	-	-	-	1	-	-	8.25
Omnibus test	HLA-DRB5_AminoAcid	32487299	AA_DRB5_138	-	-	-	-	-	1	-	-	8.25
Omnibus test	HLA-DRB5_AminoAcid	32487302	AA_DRB5_137	-	-	-	-	-	1	-	-	8.25
Omnibus test	HLA-DRB5_AminoAcid	32487305	AA_DRB5_136	-	-	-	-	-	1	-	-	8.25
Omnibus test	HLA-DRB5_AminoAcid	32487308	AA_DRB5_135	-	-	-	-	-	2	-	-	7.61
Omnibus test	HLA-DRB5_AminoAcid	32487311	AA_DRB5_134	-	-	-	-	-	1	-	-	8.25
Omnibus test	HLA-DRB5_AminoAcid	32487314	AA_DRB5_133	-	-	-	-	-	1	-	-	8.25
Omnibus test	HLA-DRB5_AminoAcid	32487317	AA_DRB5_132	-	-	-	-	-	1	-	-	8.25
Omnibus test	HLA-DRB5_AminoAcid	32487320	AA_DRB5_131	-	-	-	-	-	1	-	-	8.25
Omnibus test	HLA-DRB5_AminoAcid	32487323	AA_DRB5_130	-	-	-	-	-	1	-	-	8.25
Omnibus test	HLA-DRB5_AminoAcid	32487326	AA_DRB5_129	-	-	-	-	-	1	-	-	8.25
Omnibus test	HLA-DRB5_AminoAcid	32487329	AA_DRB5_128	-	-	-	-	-	1	-	-	8.25
Omnibus test	HLA-DRB5_AminoAcid	32487332	AA_DRB5_127	-	-	-	-	-	1	-	-	8.25
Omnibus test	HLA-DRB5_AminoAcid	32487335	AA_DRB5_126	-	-	-	-	-	1	-	-	8.25
Omnibus test	HLA-DRB5_AminoAcid	32487338	AA_DRB5_125	-	-	-	-	-	1	-	-	8.25
Omnibus test	HLA-DRB5_AminoAcid	32487341	AA_DRB5_124	-	-	-	-	-	1	-	-	8.25
Omnibus test	HLA-DRB5_AminoAcid	32487344	AA_DRB5_123	-	-	-	-	-	1	-	-	8.25
Omnibus test	HLA-DRB5_AminoAcid	32487347	AA_DRB5_122	-	-	-	-	-	1	-	-	8.25
Omnibus test	HLA-DRB5_AminoAcid	32487350	AA_DRB5_121	-	-	-	-	-	1	-	-	8.25
Omnibus test	HLA-DRB5_AminoAcid	32487353	AA_DRB5_120	-	-	-	-	-	1	-	-	8.25
Omnibus test	HLA-DRB5_AminoAcid	32487356	AA_DRB5_119	-	-	-	-	-	1	-	-	8.25
Omnibus test	HLA-DRB5_AminoAcid	32487359	AA_DRB5_118	-	-	-	-	-	1	-	-	8.25
Omnibus test	HLA-DRB5_AminoAcid	32487362	AA_DRB5_117	-	-	-	-	-	1	-	-	8.25
Omnibus test	HLA-DRB5_AminoAcid	32487365	AA_DRB5_116	-	-	-	-	-	1	-	-	8.25
Omnibus test	HLA-DRB5_AminoAcid	32487368	AA_DRB5_115	-	-	-	-	-	1	-	-	8.25
Omnibus test	HLA-DRB5_AminoAcid	32487371	AA_DRB5_114	-	-	-	-	-	1	-	-	8.25
Omnibus test	HLA-DRB5_AminoAcid	32487374	AA_DRB5_113	-	-	-	-	-	1	-	-	8.25
Omnibus test	HLA-DRB5_AminoAcid	32487377	AA_DRB5_112	-	-	-	-	-	1	-	-	8.25
Omnibus test	HLA-DRB5_AminoAcid	32487380	AA_DRB5_111	-	-	-	-	-	1	-	-	8.25
Omnibus test	HLA-DRB5_AminoAcid	32487383	AA_DRB5_110	-	-	-	-	-	1	-	-	8.25
Omnibus test	HLA-DRB5_AminoAcid	32487386	AA_DRB5_109	-	-	-	-	-	1	-	-	8.25
Omnibus test	HLA-DRB5_AminoAcid	32487389	AA_DRB5_108	-	-	-	-	-	1	-	-	8.25
Omnibus test	HLA-DRB5_AminoAcid	32487392	AA_DRB5_107	-	-	-	-	-	1	-	-	8.25
Omnibus test	HLA-DRB5_AminoAcid	32487395	AA_DRB5_106	-	-	-	-	-	1	-	-	8.25
Omnibus test	HLA-DRB5_AminoAcid	32487398	AA_DRB5_105	-	-	-	-	-	1	-	-	8.25
Omnibus test	HLA-DRB5_AminoAcid	32487401	AA_DRB5_104	-	-	-	-	-	1	-	-	8.25
Omnibus test	HLA-DRB5_AminoAcid	32487404	AA_DRB5_103	-	-	-	-	-	1	-	-	8.25
Omnibus test	HLA-DRB5_AminoAcid	32487407	AA_DRB5_102	-	-	-	-	-	1	-	-	8.25
Omnibus test	HLA-DRB5_AminoAcid	32487410	AA_DRB5_101	-	-	-	-	-	1	-	-	8.25
Omnibus test	HLA-DRB5_AminoAcid	32487413	AA_DRB5_100	-	-	-	-	-	1	-	-	8.25
Omnibus test	HLA-DRB5_AminoAcid	32487416	AA_DRB5_99	-	-	-	-	-	1	-	-	8.25
Omnibus test	HLA-DRB5_AminoAcid	32487419	AA_DRB5_98	-	-	-	-	-	1	-	-	8.25
Omnibus test	HLA-DRB5_AminoAcid	32487422	AA_DRB5_97	-	-	-	-	-	1	-	-	8.25
Omnibus test	HLA-DRB5_AminoAcid	32487425	AA_DRB5_96	-	-	-	-	-	1	-	-	8.25
Omnibus test	HLA-DRB5_AminoAcid	32487428	AA_DRB5_95	-	-	-	-	-	1	-	-	8.25
Omnibus test	HLA-DRB5_AminoAcid	32489684	AA_DRB5_94	-	-	-	-	-	1	-	-	8.25
Omnibus test	HLA-DRB5_AminoAcid	32489687	AA_DRB5_93	-	-	-	-	-	1	-	-	8.25
Omnibus test	HLA-DRB5_AminoAcid	32489690	AA_DRB5_92	-	-	-	-	-	1	-	-	8.25
Omnibus test	HLA-DRB5_AminoAcid	32489693	AA_DRB5_91	-	-	-	-	-	1	-	-	8.25
Omnibus test	HLA-DRB5_AminoAcid	32489696	AA_DRB5_90	-	-	-	-	-	1	-	-	8.25
Omnibus test	HLA-DRB5_AminoAcid	32489699	AA_DRB5_89	-	-	-	-	-	1	-	-	8.25
Omnibus test	HLA-DRB5_AminoAcid	32489702	AA_DRB5_88	-	-	-	-	-	1	-	-	8.25
Omnibus test	HLA-DRB5_AminoAcid	32489705	AA_DRB5_87	-	-	-	-	-	1	-	-	8.25
Omnibus test	HLA-DRB5_AminoAcid	32489708	AA_DRB5_86	-	-	-	-	-	2	-	-	7.61
Omnibus test	HLA-DRB5_AminoAcid	32489711	AA_DRB5_85	-	-	-	-	-	2	-	-	7.61
Omnibus test	HLA-DRB5_AminoAcid	32489714	AA_DRB5_84	-	-	-	-	-	1	-	-	8.25
Omnibus test	HLA-DRB5_AminoAcid	32489717	AA_DRB5_83	-	-	-	-	-	1	-	-	8.25
Omnibus test	HLA-DRB5_AminoAcid	32489720	AA_DRB5_82	-	-	-	-	-	1	-	-	8.25
Omnibus test	HLA-DRB5_AminoAcid	32489723	AA_DRB5_81	-	-	-	-	-	1	-	-	8.25
Omnibus test	HLA-DRB5_AminoAcid	32489726	AA_DRB5_80	-	-	-	-	-	1	-	-	8.25
Omnibus test	HLA-DRB5_AminoAcid	32489729	AA_DRB5_79	-	-	-	-	-	1	-	-	8.25
Omnibus test	HLA-DRB5_AminoAcid	32489732	AA_DRB5_78	-	-	-	-	-	1	-	-	8.25
Omnibus test	HLA-DRB5_AminoAcid	32489735	AA_DRB5_77	-	-	-	-	-	1	-	-	8.25
Omnibus test	HLA-DRB5_AminoAcid	32489738	AA_DRB5_76	-	-	-	-	-	1	-	-	8.25
Omnibus test	HLA-DRB5_AminoAcid	32489741	AA_DRB5_75	-	-	-	-	-	1	-	-	8.25
Omnibus test	HLA-DRB5_AminoAcid	32489744	AA_DRB5_74	-	-	-	-	-	1	-	-	8.25
Omnibus test	HLA-DRB5_AminoAcid	32489747	AA_DRB5_73	-	-	-	-	-	1	-	-	8.25
Omnibus test	HLA-DRB5_AminoAcid	32489750	AA_DRB5_72	-	-	-	-	-	1	-	-	8.25
Omnibus test	HLA-DRB5_AminoAcid	32489753	AA_DRB5_71	-	-	-	-	-	2	-	-	7.61
Omnibus test	HLA-DRB5_AminoAcid	32489756	AA_DRB5_70	-	-	-	-	-	2	-	-	7.61
Omnibus test	HLA-DRB5_AminoAcid	32489759	AA_DRB5_69	-	-	-	-	-	1	-	-	8.25
Omnibus test	HLA-DRB5_AminoAcid	32489762	AA_DRB5_68	-	-	-	-	-	1	-	-	8.25
Omnibus test	HLA-DRB5_AminoAcid	32489765	AA_DRB5_67	-	-	-	-	-	2	-	-	7.61
Omnibus test	HLA-DRB5_AminoAcid	32489768	AA_DRB5_66	-	-	-	-	-	1	-	-	8.25
Omnibus test	HLA-DRB5_AminoAcid	32489771	AA_DRB5_65	-	-	-	-	-	1	-	-	8.25
Omnibus test	HLA-DRB5_AminoAcid	32489774	AA_DRB5_64	-	-	-	-	-	1	-	-	8.25
Omnibus test	HLA-DRB5_AminoAcid	32489777	AA_DRB5_63	-	-	-	-	-	1	-	-	8.25
Omnibus test	HLA-DRB5_AminoAcid	32489780	AA_DRB5_62	-	-	-	-	-	1	-	-	8.25
Omnibus test	HLA-DRB5_AminoAcid	32489783	AA_DRB5_61	-	-	-	-	-	1	-	-	8.25
Omnibus test	HLA-DRB5_AminoAcid	32489786	AA_DRB5_60	-	-	-	-	-	1	-	-	8.25
Omnibus test	HLA-DRB5_AminoAcid	32489789	AA_DRB5_59	-	-	-	-	-	1	-	-	8.25
Omnibus test	HLA-DRB5_AminoAcid	32489792	AA_DRB5_58	-	-	-	-	-	1	-	-	8.25
Omnibus test	HLA-DRB5_AminoAcid	32489795	AA_DRB5_57	-	-	-	-	-	1	-	-	8.25
Omnibus test	HLA-DRB5_AminoAcid	32489798	AA_DRB5_56	-	-	-	-	-	1	-	-	8.25
Omnibus test	HLA-DRB5_AminoAcid	32489801	AA_DRB5_55	-	-	-	-	-	1	-	-	8.25
Omnibus test	HLA-DRB5_AminoAcid	32489804	AA_DRB5_54	-	-	-	-	-	1	-	-	8.25
Omnibus test	HLA-DRB5_AminoAcid	32489807	AA_DRB5_53	-	-	-	-	-	1	-	-	8.25
Omnibus test	HLA-DRB5_AminoAcid	32489810	AA_DRB5_52	-	-	-	-	-	1	-	-	8.25
Omnibus test	HLA-DRB5_AminoAcid	32489813	AA_DRB5_51	-	-	-	-	-	1	-	-	8.25
Omnibus test	HLA-DRB5_AminoAcid	32489816	AA_DRB5_50	-	-	-	-	-	1	-	-	8.25
Omnibus test	HLA-DRB5_AminoAcid	32489819	AA_DRB5_49	-	-	-	-	-	1	-	-	8.25
Omnibus test	HLA-DRB5_AminoAcid	32489822	AA_DRB5_48	-	-	-	-	-	1	-	-	8.25
Omnibus test	HLA-DRB5_AminoAcid	32489825	AA_DRB5_47	-	-	-	-	-	1	-	-	8.25
Omnibus test	HLA-DRB5_AminoAcid	32489828	AA_DRB5_46	-	-	-	-	-	1	-	-	8.25
Omnibus test	HLA-DRB5_AminoAcid	32489831	AA_DRB5_45	-	-	-	-	-	1	-	-	8.25
Omnibus test	HLA-DRB5_AminoAcid	32489834	AA_DRB5_44	-	-	-	-	-	1	-	-	8.25
Omnibus test	HLA-DRB5_AminoAcid	32489837	AA_DRB5_43	-	-	-	-	-	1	-	-	8.25
Omnibus test	HLA-DRB5_AminoAcid	32489840	AA_DRB5_42	-	-	-	-	-	1	-	-	8.25
Omnibus test	HLA-DRB5_AminoAcid	32489843	AA_DRB5_41	-	-	-	-	-	1	-	-	8.25
Omnibus test	HLA-DRB5_AminoAcid	32489846	AA_DRB5_40	-	-	-	-	-	1	-	-	8.25
Omnibus test	HLA-DRB5_AminoAcid	32489849	AA_DRB5_39	-	-	-	-	-	1	-	-	8.25
Omnibus test	HLA-DRB5_AminoAcid	32489852	AA_DRB5_38	-	-	-	-	-	2	-	-	9.04
Omnibus test	HLA-DRB5_AminoAcid	32489855	AA_DRB5_37	-	-	-	-	-	2	-	-	9.04
Omnibus test	HLA-DRB5_AminoAcid	32489858	AA_DRB5_36	-	-	-	-	-	1	-	-	8.25
Omnibus test	HLA-DRB5_AminoAcid	32489861	AA_DRB5_35	-	-	-	-	-	1	-	-	8.25
Omnibus test	HLA-DRB5_AminoAcid	32489864	AA_DRB5_34	-	-	-	-	-	1	-	-	8.25
Omnibus test	HLA-DRB5_AminoAcid	32489867	AA_DRB5_33	-	-	-	-	-	1	-	-	8.25
Omnibus test	HLA-DRB5_AminoAcid	32489870	AA_DRB5_32	-	-	-	-	-	1	-	-	8.25
Omnibus test	HLA-DRB5_AminoAcid	32489873	AA_DRB5_31	-	-	-	-	-	1	-	-	8.25
Omnibus test	HLA-DRB5_AminoAcid	32489876	AA_DRB5_30	-	-	-	-	-	2	-	-	9.04
Omnibus test	HLA-DRB5_AminoAcid	32489879	AA_DRB5_29	-	-	-	-	-	1	-	-	8.25
Omnibus test	HLA-DRB5_AminoAcid	32489882	AA_DRB5_28	-	-	-	-	-	1	-	-	8.25
Omnibus test	HLA-DRB5_AminoAcid	32489885	AA_DRB5_27	-	-	-	-	-	1	-	-	8.25
Omnibus test	HLA-DRB5_AminoAcid	32489888	AA_DRB5_26	-	-	-	-	-	1	-	-	8.25
Omnibus test	HLA-DRB5_AminoAcid	32489891	AA_DRB5_25	-	-	-	-	-	1	-	-	8.25
Omnibus test	HLA-DRB5_AminoAcid	32489894	AA_DRB5_24	-	-	-	-	-	1	-	-	8.25
Omnibus test	HLA-DRB5_AminoAcid	32489897	AA_DRB5_23	-	-	-	-	-	1	-	-	8.25
Omnibus test	HLA-DRB5_AminoAcid	32489900	AA_DRB5_22	-	-	-	-	-	1	-	-	8.25
Omnibus test	HLA-DRB5_AminoAcid	32489903	AA_DRB5_21	-	-	-	-	-	1	-	-	8.25
Omnibus test	HLA-DRB5_AminoAcid	32489906	AA_DRB5_20	-	-	-	-	-	1	-	-	8.25
Omnibus test	HLA-DRB5_AminoAcid	32489909	AA_DRB5_19	-	-	-	-	-	1	-	-	8.25
Omnibus test	HLA-DRB5_AminoAcid	32489912	AA_DRB5_18	-	-	-	-	-	1	-	-	8.25
Omnibus test	HLA-DRB5_AminoAcid	32489915	AA_DRB5_17	-	-	-	-	-	1	-	-	8.25
Omnibus test	HLA-DRB5_AminoAcid	32489918	AA_DRB5_16	-	-	-	-	-	1	-	-	8.25
Omnibus test	HLA-DRB5_AminoAcid	32489921	AA_DRB5_15	-	-	-	-	-	1	-	-	8.25
Omnibus test	HLA-DRB5_AminoAcid	32489924	AA_DRB5_14	-	-	-	-	-	1	-	-	8.25
Omnibus test	HLA-DRB5_AminoAcid	32489927	AA_DRB5_13	-	-	-	-	-	1	-	-	8.25
Omnibus test	HLA-DRB5_AminoAcid	32489930	AA_DRB5_12	-	-	-	-	-	1	-	-	8.25
Omnibus test	HLA-DRB5_AminoAcid	32489933	AA_DRB5_11	-	-	-	-	-	1	-	-	8.25
Omnibus test	HLA-DRB5_AminoAcid	32489936	AA_DRB5_10	-	-	-	-	-	1	-	-	8.25
Omnibus test	HLA-DRB5_AminoAcid	32489939	AA_DRB5_9	-	-	-	-	-	1	-	-	8.25
Omnibus test	HLA-DRB5_AminoAcid	32489942	AA_DRB5_8	-	-	-	-	-	1	-	-	8.25
Omnibus test	HLA-DRB5_AminoAcid	32489945	AA_DRB5_7	-	-	-	-	-	1	-	-	8.25
Omnibus test	HLA-DRB5_AminoAcid	32489948	AA_DRB5_6	-	-	-	-	-	2	-	-	7.61
Omnibus test	HLA-DRB5_AminoAcid	32489951	AA_DRB5_5	-	-	-	-	-	1	-	-	8.25
Omnibus test	HLA-DRB5_AminoAcid	32497904	AA_DRB5_4	-	-	-	-	-	1	-	-	8.25
Omnibus test	HLA-DRB5_AminoAcid	32497907	AA_DRB5_3	-	-	-	-	-	1	-	-	8.25
Omnibus test	HLA-DRB5_AminoAcid	32497910	AA_DRB5_2	-	-	-	-	-	1	-	-	8.25
Omnibus test	HLA-DRB5_AminoAcid	32497913	AA_DRB5_1	-	-	-	-	-	1	-	-	8.25
Omnibus test	HLA-DRB5_AminoAcid	32497916	AA_DRB5_-1	-	-	-	-	-	1	-	-	8.25
Omnibus test	HLA-DRB5_AminoAcid	32497919	AA_DRB5_-2	-	-	-	-	-	1	-	-	8.25
Omnibus test	HLA-DRB5_AminoAcid	32497922	AA_DRB5_-3	-	-	-	-	-	1	-	-	8.25
Omnibus test	HLA-DRB5_AminoAcid	32497925	AA_DRB5_-4	-	-	-	-	-	1	-	-	8.25
Omnibus test	HLA-DRB5_AminoAcid	32497928	AA_DRB5_-5	-	-	-	-	-	1	-	-	8.25
Omnibus test	HLA-DRB5_AminoAcid	32497931	AA_DRB5_-6	-	-	-	-	-	1	-	-	8.25
Omnibus test	HLA-DRB5_AminoAcid	32497934	AA_DRB5_-7	-	-	-	-	-	1	-	-	8.25
Omnibus test	HLA-DRB5_AminoAcid	32497937	AA_DRB5_-8	-	-	-	-	-	1	-	-	8.25
Omnibus test	HLA-DRB5_AminoAcid	32497940	AA_DRB5_-9	-	-	-	-	-	1	-	-	8.25
Omnibus test	HLA-DRB5_AminoAcid	32497943	AA_DRB5_-10	-	-	-	-	-	1	-	-	8.25
Omnibus test	HLA-DRB5_AminoAcid	32497946	AA_DRB5_-11	-	-	-	-	-	1	-	-	8.25
Omnibus test	HLA-DRB5_AminoAcid	32497949	AA_DRB5_-12	-	-	-	-	-	1	-	-	8.25
Omnibus test	HLA-DRB5_AminoAcid	32497952	AA_DRB5_-13	-	-	-	-	-	1	-	-	8.25
Omnibus test	HLA-DRB5_AminoAcid	32497955	AA_DRB5_-14	-	-	-	-	-	1	-	-	8.25
Omnibus test	HLA-DRB5_AminoAcid	32497958	AA_DRB5_-15	-	-	-	-	-	1	-	-	8.25
Omnibus test	HLA-DRB5_AminoAcid	32497961	AA_DRB5_-16	-	-	-	-	-	2	-	-	7.61
Omnibus test	HLA-DRB5_AminoAcid	32497964	AA_DRB5_-17	-	-	-	-	-	1	-	-	8.25
Omnibus test	HLA-DRB5_AminoAcid	32497967	AA_DRB5_-18	-	-	-	-	-	1	-	-	8.25
Omnibus test	HLA-DRB5_AminoAcid	32497970	AA_DRB5_-19	-	-	-	-	-	1	-	-	8.25
Omnibus test	HLA-DRB5_AminoAcid	32497973	AA_DRB5_-20	-	-	-	-	-	1	-	-	8.25
Omnibus test	HLA-DRB5_AminoAcid	32497976	AA_DRB5_-21	-	-	-	-	-	1	-	-	8.25
Omnibus test	HLA-DRB5_AminoAcid	32497979	AA_DRB5_-22	-	-	-	-	-	1	-	-	8.25
Omnibus test	HLA-DRB5_AminoAcid	32497982	AA_DRB5_-23	-	-	-	-	-	1	-	-	8.25
Omnibus test	HLA-DRB5_AminoAcid	32497985	AA_DRB5_-24	-	-	-	-	-	1	-	-	8.25
Omnibus test	HLA-DRB5_AminoAcid	32497988	AA_DRB5_-25	-	-	-	-	-	1	-	-	8.25
Omnibus test	HLA-DRB5_AminoAcid	32497991	AA_DRB5_-26	-	-	-	-	-	1	-	-	8.25
Omnibus test	HLA-DRB5_AminoAcid	32497994	AA_DRB5_-27	-	-	-	-	-	1	-	-	8.25
Omnibus test	HLA-DRB5_AminoAcid	32497997	AA_DRB5_-28	-	-	-	-	-	1	-	-	8.25
Omnibus test	HLA-DRB5_AminoAcid	32498000	AA_DRB5_-29	-	-	-	-	-	1	-	-	8.25
Omnibus test	HLA-DRB4_AminoAcid	32502152	AA_DRB4_237	-	-	-	-	-	1	-	-	0.44
Omnibus test	HLA-DRB4_AminoAcid	32502155	AA_DRB4_236	-	-	-	-	-	1	-	-	0.44
Omnibus test	HLA-DRB4_AminoAcid	32502158	AA_DRB4_235	-	-	-	-	-	1	-	-	0.44
Omnibus test	HLA-DRB4_AminoAcid	32502161	AA_DRB4_234	-	-	-	-	-	1	-	-	0.44
Omnibus test	HLA-DRB4_AminoAcid	32502164	AA_DRB4_233	-	-	-	-	-	1	-	-	0.44
Omnibus test	HLA-DRB4_AminoAcid	32502167	AA_DRB4_232	-	-	-	-	-	1	-	-	0.44
Omnibus test	HLA-DRB4_AminoAcid	32502170	AA_DRB4_231	-	-	-	-	-	1	-	-	0.44
Omnibus test	HLA-DRB4_AminoAcid	32502173	AA_DRB4_230	-	-	-	-	-	1	-	-	0.44
Omnibus test	HLA-DRB4_AminoAcid	32502176	AA_DRB4_229	-	-	-	-	-	1	-	-	0.44
Omnibus test	HLA-DRB4_AminoAcid	32502179	AA_DRB4_228	-	-	-	-	-	1	-	-	0.44
Omnibus test	HLA-DRB4_AminoAcid	32502182	AA_DRB4_227	-	-	-	-	-	1	-	-	0.44
Omnibus test	HLA-DRB4_AminoAcid	32502185	AA_DRB4_226	-	-	-	-	-	1	-	-	0.44
Omnibus test	HLA-DRB4_AminoAcid	32502188	AA_DRB4_225	-	-	-	-	-	1	-	-	0.44
Omnibus test	HLA-DRB4_AminoAcid	32502191	AA_DRB4_224	-	-	-	-	-	1	-	-	0.44
Omnibus test	HLA-DRB4_AminoAcid	32502194	AA_DRB4_223	-	-	-	-	-	1	-	-	0.44
Omnibus test	HLA-DRB4_AminoAcid	32502197	AA_DRB4_222	-	-	-	-	-	1	-	-	0.44
Omnibus test	HLA-DRB4_AminoAcid	32502200	AA_DRB4_221	-	-	-	-	-	1	-	-	0.44
Omnibus test	HLA-DRB4_AminoAcid	32502203	AA_DRB4_220	-	-	-	-	-	1	-	-	0.44
Omnibus test	HLA-DRB4_AminoAcid	32502206	AA_DRB4_219	-	-	-	-	-	1	-	-	0.44
Omnibus test	HLA-DRB4_AminoAcid	32502209	AA_DRB4_218	-	-	-	-	-	1	-	-	0.44
Omnibus test	HLA-DRB4_AminoAcid	32502212	AA_DRB4_217	-	-	-	-	-	1	-	-	0.44
Omnibus test	HLA-DRB4_AminoAcid	32502215	AA_DRB4_216	-	-	-	-	-	1	-	-	0.44
Omnibus test	HLA-DRB4_AminoAcid	32502218	AA_DRB4_215	-	-	-	-	-	1	-	-	0.44
Omnibus test	HLA-DRB4_AminoAcid	32502221	AA_DRB4_214	-	-	-	-	-	1	-	-	0.44
Omnibus test	HLA-DRB4_AminoAcid	32502224	AA_DRB4_213	-	-	-	-	-	1	-	-	0.44
Omnibus test	HLA-DRB4_AminoAcid	32502227	AA_DRB4_212	-	-	-	-	-	1	-	-	0.44
Omnibus test	HLA-DRB4_AminoAcid	32502230	AA_DRB4_211	-	-	-	-	-	1	-	-	0.44
Omnibus test	HLA-DRB4_AminoAcid	32502233	AA_DRB4_210	-	-	-	-	-	1	-	-	0.44
Omnibus test	HLA-DRB4_AminoAcid	32502236	AA_DRB4_209	-	-	-	-	-	1	-	-	0.44
Omnibus test	HLA-DRB4_AminoAcid	32502239	AA_DRB4_208	-	-	-	-	-	1	-	-	0.44
Omnibus test	HLA-DRB4_AminoAcid	32502242	AA_DRB4_207	-	-	-	-	-	1	-	-	0.44
Omnibus test	HLA-DRB4_AminoAcid	32502245	AA_DRB4_206	-	-	-	-	-	1	-	-	0.44
Omnibus test	HLA-DRB4_AminoAcid	32502248	AA_DRB4_205	-	-	-	-	-	1	-	-	0.44
Omnibus test	HLA-DRB4_AminoAcid	32502251	AA_DRB4_204	-	-	-	-	-	1	-	-	0.44
Omnibus test	HLA-DRB4_AminoAcid	32502254	AA_DRB4_203	-	-	-	-	-	1	-	-	0.44
Omnibus test	HLA-DRB4_AminoAcid	32502257	AA_DRB4_202	-	-	-	-	-	1	-	-	0.44
Omnibus test	HLA-DRB4_AminoAcid	32502260	AA_DRB4_201	-	-	-	-	-	1	-	-	0.44
Omnibus test	HLA-DRB4_AminoAcid	32502263	AA_DRB4_200	-	-	-	-	-	1	-	-	0.44
Omnibus test	HLA-DRB4_AminoAcid	32502266	AA_DRB4_199	-	-	-	-	-	1	-	-	0.44
Omnibus test	HLA-DRB4_AminoAcid	32502269	AA_DRB4_198	-	-	-	-	-	1	-	-	0.44
Omnibus test	HLA-DRB4_AminoAcid	32502272	AA_DRB4_197	-	-	-	-	-	1	-	-	0.44
Omnibus test	HLA-DRB4_AminoAcid	32502275	AA_DRB4_196	-	-	-	-	-	1	-	-	0.44
Omnibus test	HLA-DRB4_AminoAcid	32502278	AA_DRB4_195	-	-	-	-	-	1	-	-	0.44
Omnibus test	HLA-DRB4_AminoAcid	32502281	AA_DRB4_194	-	-	-	-	-	1	-	-	0.44
Omnibus test	HLA-DRB4_AminoAcid	32502284	AA_DRB4_193	-	-	-	-	-	1	-	-	0.44
Omnibus test	HLA-DRB4_AminoAcid	32502287	AA_DRB4_192	-	-	-	-	-	1	-	-	0.44
Omnibus test	HLA-DRB4_AminoAcid	32502290	AA_DRB4_191	-	-	-	-	-	1	-	-	0.44
Omnibus test	HLA-DRB4_AminoAcid	32502293	AA_DRB4_190	-	-	-	-	-	1	-	-	0.44
Omnibus test	HLA-DRB4_AminoAcid	32502296	AA_DRB4_189	-	-	-	-	-	1	-	-	0.44
Omnibus test	HLA-DRB4_AminoAcid	32502299	AA_DRB4_188	-	-	-	-	-	1	-	-	0.44
Omnibus test	HLA-DRB4_AminoAcid	32502302	AA_DRB4_187	-	-	-	-	-	1	-	-	0.44
Omnibus test	HLA-DRB4_AminoAcid	32502305	AA_DRB4_186	-	-	-	-	-	1	-	-	0.44
Omnibus test	HLA-DRB4_AminoAcid	32502308	AA_DRB4_185	-	-	-	-	-	1	-	-	0.44
Omnibus test	HLA-DRB4_AminoAcid	32502311	AA_DRB4_184	-	-	-	-	-	1	-	-	0.44
Omnibus test	HLA-DRB4_AminoAcid	32502314	AA_DRB4_183	-	-	-	-	-	1	-	-	0.44
Omnibus test	HLA-DRB4_AminoAcid	32502317	AA_DRB4_182	-	-	-	-	-	1	-	-	0.44
Omnibus test	HLA-DRB4_AminoAcid	32502320	AA_DRB4_181	-	-	-	-	-	1	-	-	0.44
Omnibus test	HLA-DRB4_AminoAcid	32502323	AA_DRB4_180	-	-	-	-	-	1	-	-	0.44
Omnibus test	HLA-DRB4_AminoAcid	32502326	AA_DRB4_179	-	-	-	-	-	1	-	-	0.44
Omnibus test	HLA-DRB4_AminoAcid	32502329	AA_DRB4_178	-	-	-	-	-	1	-	-	0.44
Omnibus test	HLA-DRB4_AminoAcid	32502332	AA_DRB4_177	-	-	-	-	-	1	-	-	0.44
Omnibus test	HLA-DRB4_AminoAcid	32502335	AA_DRB4_176	-	-	-	-	-	1	-	-	0.34
Omnibus test	HLA-DRB4_AminoAcid	32502338	AA_DRB4_175	-	-	-	-	-	1	-	-	0.34
Omnibus test	HLA-DRB4_AminoAcid	32502341	AA_DRB4_174	-	-	-	-	-	1	-	-	0.34
Omnibus test	HLA-DRB4_AminoAcid	32502344	AA_DRB4_173	-	-	-	-	-	1	-	-	0.34
Omnibus test	HLA-DRB4_AminoAcid	32502347	AA_DRB4_172	-	-	-	-	-	1	-	-	0.34
Omnibus test	HLA-DRB4_AminoAcid	32502350	AA_DRB4_171	-	-	-	-	-	1	-	-	0.34
Omnibus test	HLA-DRB4_AminoAcid	32502353	AA_DRB4_170	-	-	-	-	-	1	-	-	0.34
Omnibus test	HLA-DRB4_AminoAcid	32502356	AA_DRB4_169	-	-	-	-	-	1	-	-	0.34
Omnibus test	HLA-DRB4_AminoAcid	32502359	AA_DRB4_168	-	-	-	-	-	1	-	-	0.34
Omnibus test	HLA-DRB4_AminoAcid	32502362	AA_DRB4_167	-	-	-	-	-	1	-	-	0.34
Omnibus test	HLA-DRB4_AminoAcid	32502365	AA_DRB4_166	-	-	-	-	-	1	-	-	0.34
Omnibus test	HLA-DRB4_AminoAcid	32502368	AA_DRB4_165	-	-	-	-	-	1	-	-	0.34
Omnibus test	HLA-DRB4_AminoAcid	32502371	AA_DRB4_164	-	-	-	-	-	1	-	-	0.34
Omnibus test	HLA-DRB4_AminoAcid	32502374	AA_DRB4_163	-	-	-	-	-	1	-	-	0.34
Omnibus test	HLA-DRB4_AminoAcid	32502377	AA_DRB4_162	-	-	-	-	-	1	-	-	0.34
Omnibus test	HLA-DRB4_AminoAcid	32502380	AA_DRB4_161	-	-	-	-	-	1	-	-	0.34
Omnibus test	HLA-DRB4_AminoAcid	32502383	AA_DRB4_160	-	-	-	-	-	1	-	-	0.34
Omnibus test	HLA-DRB4_AminoAcid	32502386	AA_DRB4_159	-	-	-	-	-	1	-	-	0.34
Omnibus test	HLA-DRB4_AminoAcid	32502389	AA_DRB4_158	-	-	-	-	-	1	-	-	0.34
Omnibus test	HLA-DRB4_AminoAcid	32502392	AA_DRB4_157	-	-	-	-	-	1	-	-	0.34
Omnibus test	HLA-DRB4_AminoAcid	32502395	AA_DRB4_156	-	-	-	-	-	1	-	-	0.34
Omnibus test	HLA-DRB4_AminoAcid	32502398	AA_DRB4_155	-	-	-	-	-	1	-	-	0.34
Omnibus test	HLA-DRB4_AminoAcid	32502401	AA_DRB4_154	-	-	-	-	-	1	-	-	0.34
Omnibus test	HLA-DRB4_AminoAcid	32502404	AA_DRB4_153	-	-	-	-	-	1	-	-	0.34
Omnibus test	HLA-DRB4_AminoAcid	32502407	AA_DRB4_152	-	-	-	-	-	1	-	-	0.34
Omnibus test	HLA-DRB4_AminoAcid	32502410	AA_DRB4_151	-	-	-	-	-	1	-	-	0.34
Omnibus test	HLA-DRB4_AminoAcid	32502413	AA_DRB4_150	-	-	-	-	-	1	-	-	0.34
Omnibus test	HLA-DRB4_AminoAcid	32502416	AA_DRB4_149	-	-	-	-	-	1	-	-	0.34
Omnibus test	HLA-DRB4_AminoAcid	32502419	AA_DRB4_148	-	-	-	-	-	1	-	-	0.34
Omnibus test	HLA-DRB4_AminoAcid	32502422	AA_DRB4_147	-	-	-	-	-	1	-	-	0.34
Omnibus test	HLA-DRB4_AminoAcid	32502425	AA_DRB4_146	-	-	-	-	-	1	-	-	0.34
Omnibus test	HLA-DRB4_AminoAcid	32502428	AA_DRB4_145	-	-	-	-	-	1	-	-	0.34
Omnibus test	HLA-DRB4_AminoAcid	32502431	AA_DRB4_144	-	-	-	-	-	1	-	-	0.34
Omnibus test	HLA-DRB4_AminoAcid	32502434	AA_DRB4_143	-	-	-	-	-	1	-	-	0.34
Omnibus test	HLA-DRB4_AminoAcid	32502437	AA_DRB4_142	-	-	-	-	-	1	-	-	0.34
Omnibus test	HLA-DRB4_AminoAcid	32502440	AA_DRB4_141	-	-	-	-	-	1	-	-	0.34
Omnibus test	HLA-DRB4_AminoAcid	32502443	AA_DRB4_140	-	-	-	-	-	1	-	-	0.34
Omnibus test	HLA-DRB4_AminoAcid	32502446	AA_DRB4_139	-	-	-	-	-	1	-	-	0.34
Omnibus test	HLA-DRB4_AminoAcid	32502449	AA_DRB4_138	-	-	-	-	-	1	-	-	0.34
Omnibus test	HLA-DRB4_AminoAcid	32502452	AA_DRB4_137	-	-	-	-	-	1	-	-	0.34
Omnibus test	HLA-DRB4_AminoAcid	32502455	AA_DRB4_136	-	-	-	-	-	1	-	-	0.34
Omnibus test	HLA-DRB4_AminoAcid	32502458	AA_DRB4_135	-	-	-	-	-	1	-	-	0.34
Omnibus test	HLA-DRB4_AminoAcid	32502461	AA_DRB4_134	-	-	-	-	-	1	-	-	0.34
Omnibus test	HLA-DRB4_AminoAcid	32502464	AA_DRB4_133	-	-	-	-	-	1	-	-	0.34
Omnibus test	HLA-DRB4_AminoAcid	32502467	AA_DRB4_132	-	-	-	-	-	1	-	-	0.34
Omnibus test	HLA-DRB4_AminoAcid	32502470	AA_DRB4_131	-	-	-	-	-	1	-	-	0.34
Omnibus test	HLA-DRB4_AminoAcid	32502473	AA_DRB4_130	-	-	-	-	-	1	-	-	0.34
Omnibus test	HLA-DRB4_AminoAcid	32502476	AA_DRB4_129	-	-	-	-	-	1	-	-	0.34
Omnibus test	HLA-DRB4_AminoAcid	32502479	AA_DRB4_128	-	-	-	-	-	1	-	-	0.34
Omnibus test	HLA-DRB4_AminoAcid	32502482	AA_DRB4_127	-	-	-	-	-	1	-	-	0.34
Omnibus test	HLA-DRB4_AminoAcid	32502485	AA_DRB4_126	-	-	-	-	-	1	-	-	0.34
Omnibus test	HLA-DRB4_AminoAcid	32502488	AA_DRB4_125	-	-	-	-	-	1	-	-	0.34
Omnibus test	HLA-DRB4_AminoAcid	32502491	AA_DRB4_124	-	-	-	-	-	1	-	-	0.34
Omnibus test	HLA-DRB4_AminoAcid	32502494	AA_DRB4_123	-	-	-	-	-	1	-	-	0.34
Omnibus test	HLA-DRB4_AminoAcid	32502497	AA_DRB4_122	-	-	-	-	-	1	-	-	0.34
Omnibus test	HLA-DRB4_AminoAcid	32502500	AA_DRB4_121	-	-	-	-	-	1	-	-	0.34
Omnibus test	HLA-DRB4_AminoAcid	32502503	AA_DRB4_120	-	-	-	-	-	1	-	-	0.34
Omnibus test	HLA-DRB4_AminoAcid	32502506	AA_DRB4_119	-	-	-	-	-	1	-	-	0.34
Omnibus test	HLA-DRB4_AminoAcid	32502509	AA_DRB4_118	-	-	-	-	-	1	-	-	0.34
Omnibus test	HLA-DRB4_AminoAcid	32502512	AA_DRB4_117	-	-	-	-	-	1	-	-	0.34
Omnibus test	HLA-DRB4_AminoAcid	32502515	AA_DRB4_116	-	-	-	-	-	1	-	-	0.34
Omnibus test	HLA-DRB4_AminoAcid	32502518	AA_DRB4_115	-	-	-	-	-	1	-	-	0.34
Omnibus test	HLA-DRB4_AminoAcid	32502521	AA_DRB4_114	-	-	-	-	-	1	-	-	0.34
Omnibus test	HLA-DRB4_AminoAcid	32502524	AA_DRB4_113	-	-	-	-	-	1	-	-	0.34
Omnibus test	HLA-DRB4_AminoAcid	32502527	AA_DRB4_112	-	-	-	-	-	1	-	-	0.34
Omnibus test	HLA-DRB4_AminoAcid	32502530	AA_DRB4_111	-	-	-	-	-	1	-	-	0.34
Omnibus test	HLA-DRB4_AminoAcid	32502533	AA_DRB4_110	-	-	-	-	-	1	-	-	0.34
Omnibus test	HLA-DRB4_AminoAcid	32502536	AA_DRB4_109	-	-	-	-	-	1	-	-	0.34
Omnibus test	HLA-DRB4_AminoAcid	32502539	AA_DRB4_108	-	-	-	-	-	1	-	-	0.34
Omnibus test	HLA-DRB4_AminoAcid	32502542	AA_DRB4_107	-	-	-	-	-	1	-	-	0.34
Omnibus test	HLA-DRB4_AminoAcid	32502545	AA_DRB4_106	-	-	-	-	-	1	-	-	0.34
Omnibus test	HLA-DRB4_AminoAcid	32502548	AA_DRB4_105	-	-	-	-	-	1	-	-	0.34
Omnibus test	HLA-DRB4_AminoAcid	32502551	AA_DRB4_104	-	-	-	-	-	1	-	-	0.34
Omnibus test	HLA-DRB4_AminoAcid	32502554	AA_DRB4_103	-	-	-	-	-	1	-	-	0.34
Omnibus test	HLA-DRB4_AminoAcid	32502557	AA_DRB4_102	-	-	-	-	-	1	-	-	0.34
Omnibus test	HLA-DRB4_AminoAcid	32502560	AA_DRB4_101	-	-	-	-	-	1	-	-	0.34
Omnibus test	HLA-DRB4_AminoAcid	32502563	AA_DRB4_100	-	-	-	-	-	1	-	-	0.34
Omnibus test	HLA-DRB4_AminoAcid	32502566	AA_DRB4_99	-	-	-	-	-	1	-	-	0.34
Omnibus test	HLA-DRB4_AminoAcid	32502569	AA_DRB4_98	-	-	-	-	-	1	-	-	0.34
Omnibus test	HLA-DRB4_AminoAcid	32502572	AA_DRB4_97	-	-	-	-	-	1	-	-	0.34
Omnibus test	HLA-DRB4_AminoAcid	32502575	AA_DRB4_96	-	-	-	-	-	1	-	-	0.34
Omnibus test	HLA-DRB4_AminoAcid	32502578	AA_DRB4_95	-	-	-	-	-	1	-	-	0.34
Omnibus test	HLA-DRB4_AminoAcid	32502581	AA_DRB4_94	-	-	-	-	-	1	-	-	0.34
Omnibus test	HLA-DRB4_AminoAcid	32502584	AA_DRB4_93	-	-	-	-	-	1	-	-	0.34
Omnibus test	HLA-DRB4_AminoAcid	32502587	AA_DRB4_92	-	-	-	-	-	1	-	-	0.34
Omnibus test	HLA-DRB4_AminoAcid	32502590	AA_DRB4_91	-	-	-	-	-	1	-	-	0.34
Omnibus test	HLA-DRB4_AminoAcid	32502593	AA_DRB4_90	-	-	-	-	-	1	-	-	0.34
Omnibus test	HLA-DRB4_AminoAcid	32502596	AA_DRB4_89	-	-	-	-	-	1	-	-	0.34
Omnibus test	HLA-DRB4_AminoAcid	32502599	AA_DRB4_88	-	-	-	-	-	1	-	-	0.34
Omnibus test	HLA-DRB4_AminoAcid	32502602	AA_DRB4_87	-	-	-	-	-	1	-	-	0.34
Omnibus test	HLA-DRB4_AminoAcid	32502605	AA_DRB4_86	-	-	-	-	-	1	-	-	0.34
Omnibus test	HLA-DRB4_AminoAcid	32502608	AA_DRB4_85	-	-	-	-	-	1	-	-	0.34
Omnibus test	HLA-DRB4_AminoAcid	32502611	AA_DRB4_84	-	-	-	-	-	1	-	-	0.34
Omnibus test	HLA-DRB4_AminoAcid	32502614	AA_DRB4_83	-	-	-	-	-	1	-	-	0.34
Omnibus test	HLA-DRB4_AminoAcid	32502617	AA_DRB4_82	-	-	-	-	-	1	-	-	0.34
Omnibus test	HLA-DRB4_AminoAcid	32502620	AA_DRB4_81	-	-	-	-	-	1	-	-	0.34
Omnibus test	HLA-DRB4_AminoAcid	32502623	AA_DRB4_80	-	-	-	-	-	1	-	-	0.34
Omnibus test	HLA-DRB4_AminoAcid	32502626	AA_DRB4_79	-	-	-	-	-	1	-	-	0.34
Omnibus test	HLA-DRB4_AminoAcid	32502629	AA_DRB4_78	-	-	-	-	-	1	-	-	0.34
Omnibus test	HLA-DRB4_AminoAcid	32502632	AA_DRB4_77	-	-	-	-	-	1	-	-	0.34
Omnibus test	HLA-DRB4_AminoAcid	32502635	AA_DRB4_76	-	-	-	-	-	2	-	-	0.27
Omnibus test	HLA-DRB4_AminoAcid	32502638	AA_DRB4_75	-	-	-	-	-	1	-	-	0.34
Omnibus test	HLA-DRB4_AminoAcid	32502641	AA_DRB4_74	-	-	-	-	-	1	-	-	0.34
Omnibus test	HLA-DRB4_AminoAcid	32502644	AA_DRB4_73	-	-	-	-	-	1	-	-	0.34
Omnibus test	HLA-DRB4_AminoAcid	32502647	AA_DRB4_72	-	-	-	-	-	1	-	-	0.34
Omnibus test	HLA-DRB4_AminoAcid	32502650	AA_DRB4_71	-	-	-	-	-	1	-	-	0.34
Omnibus test	HLA-DRB4_AminoAcid	32502653	AA_DRB4_70	-	-	-	-	-	1	-	-	0.34
Omnibus test	HLA-DRB4_AminoAcid	32502656	AA_DRB4_69	-	-	-	-	-	1	-	-	0.34
Omnibus test	HLA-DRB4_AminoAcid	32502659	AA_DRB4_68	-	-	-	-	-	1	-	-	0.34
Omnibus test	HLA-DRB4_AminoAcid	32502662	AA_DRB4_67	-	-	-	-	-	1	-	-	0.34
Omnibus test	HLA-DRB4_AminoAcid	32502665	AA_DRB4_66	-	-	-	-	-	1	-	-	0.34
Omnibus test	HLA-DRB4_AminoAcid	32502668	AA_DRB4_65	-	-	-	-	-	1	-	-	0.34
Omnibus test	HLA-DRB4_AminoAcid	32502671	AA_DRB4_64	-	-	-	-	-	1	-	-	0.34
Omnibus test	HLA-DRB4_AminoAcid	32502674	AA_DRB4_63	-	-	-	-	-	1	-	-	0.34
Omnibus test	HLA-DRB4_AminoAcid	32502677	AA_DRB4_62	-	-	-	-	-	1	-	-	0.34
Omnibus test	HLA-DRB4_AminoAcid	32502680	AA_DRB4_61	-	-	-	-	-	1	-	-	0.34
Omnibus test	HLA-DRB4_AminoAcid	32502683	AA_DRB4_60	-	-	-	-	-	1	-	-	0.34
Omnibus test	HLA-DRB4_AminoAcid	32502686	AA_DRB4_59	-	-	-	-	-	1	-	-	0.34
Omnibus test	HLA-DRB4_AminoAcid	32502689	AA_DRB4_58	-	-	-	-	-	1	-	-	0.34
Omnibus test	HLA-DRB4_AminoAcid	32502692	AA_DRB4_57	-	-	-	-	-	1	-	-	0.34
Omnibus test	HLA-DRB4_AminoAcid	32502695	AA_DRB4_56	-	-	-	-	-	1	-	-	0.34
Omnibus test	HLA-DRB4_AminoAcid	32502698	AA_DRB4_55	-	-	-	-	-	1	-	-	0.34
Omnibus test	HLA-DRB4_AminoAcid	32502701	AA_DRB4_54	-	-	-	-	-	1	-	-	0.34
Omnibus test	HLA-DRB4_AminoAcid	32502704	AA_DRB4_53	-	-	-	-	-	1	-	-	0.34
Omnibus test	HLA-DRB4_AminoAcid	32502707	AA_DRB4_52	-	-	-	-	-	1	-	-	0.34
Omnibus test	HLA-DRB4_AminoAcid	32502710	AA_DRB4_51	-	-	-	-	-	1	-	-	0.34
Omnibus test	HLA-DRB4_AminoAcid	32502713	AA_DRB4_50	-	-	-	-	-	1	-	-	0.34
Omnibus test	HLA-DRB4_AminoAcid	32502716	AA_DRB4_49	-	-	-	-	-	1	-	-	0.34
Omnibus test	HLA-DRB4_AminoAcid	32502719	AA_DRB4_48	-	-	-	-	-	1	-	-	0.34
Omnibus test	HLA-DRB4_AminoAcid	32502722	AA_DRB4_47	-	-	-	-	-	1	-	-	0.34
Omnibus test	HLA-DRB4_AminoAcid	32502725	AA_DRB4_46	-	-	-	-	-	1	-	-	0.34
Omnibus test	HLA-DRB4_AminoAcid	32502728	AA_DRB4_45	-	-	-	-	-	1	-	-	0.34
Omnibus test	HLA-DRB4_AminoAcid	32502731	AA_DRB4_44	-	-	-	-	-	1	-	-	0.34
Omnibus test	HLA-DRB4_AminoAcid	32502734	AA_DRB4_43	-	-	-	-	-	1	-	-	0.34
Omnibus test	HLA-DRB4_AminoAcid	32502737	AA_DRB4_42	-	-	-	-	-	1	-	-	0.34
Omnibus test	HLA-DRB4_AminoAcid	32502740	AA_DRB4_41	-	-	-	-	-	1	-	-	0.34
Omnibus test	HLA-DRB4_AminoAcid	32502743	AA_DRB4_40	-	-	-	-	-	1	-	-	0.34
Omnibus test	HLA-DRB4_AminoAcid	32502746	AA_DRB4_39	-	-	-	-	-	1	-	-	0.34
Omnibus test	HLA-DRB4_AminoAcid	32502749	AA_DRB4_38	-	-	-	-	-	1	-	-	0.34
Omnibus test	HLA-DRB4_AminoAcid	32502752	AA_DRB4_37	-	-	-	-	-	1	-	-	0.34
Omnibus test	HLA-DRB4_AminoAcid	32502755	AA_DRB4_36	-	-	-	-	-	1	-	-	0.34
Omnibus test	HLA-DRB4_AminoAcid	32502758	AA_DRB4_35	-	-	-	-	-	1	-	-	0.34
Omnibus test	HLA-DRB4_AminoAcid	32502761	AA_DRB4_34	-	-	-	-	-	1	-	-	0.34
Omnibus test	HLA-DRB4_AminoAcid	32502764	AA_DRB4_33	-	-	-	-	-	1	-	-	0.34
Omnibus test	HLA-DRB4_AminoAcid	32502767	AA_DRB4_32	-	-	-	-	-	1	-	-	0.34
Omnibus test	HLA-DRB4_AminoAcid	32502770	AA_DRB4_31	-	-	-	-	-	1	-	-	0.34
Omnibus test	HLA-DRB4_AminoAcid	32502773	AA_DRB4_30	-	-	-	-	-	1	-	-	0.34
Omnibus test	HLA-DRB4_AminoAcid	32502776	AA_DRB4_29	-	-	-	-	-	1	-	-	0.34
Omnibus test	HLA-DRB4_AminoAcid	32502779	AA_DRB4_28	-	-	-	-	-	1	-	-	0.34
Omnibus test	HLA-DRB4_AminoAcid	32502782	AA_DRB4_27	-	-	-	-	-	1	-	-	0.34
Omnibus test	HLA-DRB4_AminoAcid	32502785	AA_DRB4_26	-	-	-	-	-	1	-	-	0.34
Omnibus test	HLA-DRB4_AminoAcid	32502788	AA_DRB4_25	-	-	-	-	-	1	-	-	0.34
Omnibus test	HLA-DRB4_AminoAcid	32502791	AA_DRB4_24	-	-	-	-	-	1	-	-	0.34
Omnibus test	HLA-DRB4_AminoAcid	32502794	AA_DRB4_23	-	-	-	-	-	1	-	-	0.34
Omnibus test	HLA-DRB4_AminoAcid	32502797	AA_DRB4_22	-	-	-	-	-	1	-	-	0.34
Omnibus test	HLA-DRB4_AminoAcid	32502800	AA_DRB4_21	-	-	-	-	-	1	-	-	0.44
Omnibus test	HLA-DRB4_AminoAcid	32502803	AA_DRB4_20	-	-	-	-	-	1	-	-	0.44
Omnibus test	HLA-DRB4_AminoAcid	32502806	AA_DRB4_19	-	-	-	-	-	1	-	-	0.44
Omnibus test	HLA-DRB4_AminoAcid	32502809	AA_DRB4_18	-	-	-	-	-	1	-	-	0.44
Omnibus test	HLA-DRB4_AminoAcid	32502812	AA_DRB4_17	-	-	-	-	-	1	-	-	0.44
Omnibus test	HLA-DRB4_AminoAcid	32502815	AA_DRB4_16	-	-	-	-	-	1	-	-	0.44
Omnibus test	HLA-DRB4_AminoAcid	32502818	AA_DRB4_15	-	-	-	-	-	1	-	-	0.44
Omnibus test	HLA-DRB4_AminoAcid	32502821	AA_DRB4_14	-	-	-	-	-	1	-	-	0.44
Omnibus test	HLA-DRB4_AminoAcid	32502824	AA_DRB4_13	-	-	-	-	-	1	-	-	0.44
Omnibus test	HLA-DRB4_AminoAcid	32502827	AA_DRB4_12	-	-	-	-	-	1	-	-	0.44
Omnibus test	HLA-DRB4_AminoAcid	32502830	AA_DRB4_11	-	-	-	-	-	1	-	-	0.44
Omnibus test	HLA-DRB4_AminoAcid	32502833	AA_DRB4_10	-	-	-	-	-	1	-	-	0.44
Omnibus test	HLA-DRB4_AminoAcid	32502836	AA_DRB4_9	-	-	-	-	-	1	-	-	0.44
Omnibus test	HLA-DRB4_AminoAcid	32502839	AA_DRB4_8	-	-	-	-	-	1	-	-	0.44
Omnibus test	HLA-DRB4_AminoAcid	32502842	AA_DRB4_7	-	-	-	-	-	1	-	-	0.44
Omnibus test	HLA-DRB4_AminoAcid	32502845	AA_DRB4_6	-	-	-	-	-	1	-	-	0.44
Omnibus test	HLA-DRB4_AminoAcid	32502848	AA_DRB4_5	-	-	-	-	-	1	-	-	0.44
Omnibus test	HLA-DRB4_AminoAcid	32502851	AA_DRB4_4	-	-	-	-	-	1	-	-	0.44
Omnibus test	HLA-DRB4_AminoAcid	32502854	AA_DRB4_3	-	-	-	-	-	1	-	-	0.44
Omnibus test	HLA-DRB4_AminoAcid	32502857	AA_DRB4_2	-	-	-	-	-	1	-	-	0.44
Omnibus test	HLA-DRB4_AminoAcid	32502860	AA_DRB4_1	-	-	-	-	-	1	-	-	0.44
Omnibus test	HLA-DRB4_AminoAcid	32502863	AA_DRB4_-1	-	-	-	-	-	1	-	-	0.44
Omnibus test	HLA-DRB4_AminoAcid	32502866	AA_DRB4_-2	-	-	-	-	-	1	-	-	0.44
Omnibus test	HLA-DRB4_AminoAcid	32502869	AA_DRB4_-3	-	-	-	-	-	1	-	-	0.44
Omnibus test	HLA-DRB4_AminoAcid	32502872	AA_DRB4_-4	-	-	-	-	-	1	-	-	0.44
Omnibus test	HLA-DRB4_AminoAcid	32502875	AA_DRB4_-5	-	-	-	-	-	1	-	-	0.44
Omnibus test	HLA-DRB4_AminoAcid	32502878	AA_DRB4_-6	-	-	-	-	-	1	-	-	0.44
Omnibus test	HLA-DRB4_AminoAcid	32502881	AA_DRB4_-7	-	-	-	-	-	1	-	-	0.44
Omnibus test	HLA-DRB4_AminoAcid	32502884	AA_DRB4_-8	-	-	-	-	-	1	-	-	0.44
Omnibus test	HLA-DRB4_AminoAcid	32502887	AA_DRB4_-9	-	-	-	-	-	1	-	-	0.44
Omnibus test	HLA-DRB4_AminoAcid	32502890	AA_DRB4_-10	-	-	-	-	-	1	-	-	0.44
Omnibus test	HLA-DRB4_AminoAcid	32502893	AA_DRB4_-11	-	-	-	-	-	1	-	-	0.44
Omnibus test	HLA-DRB4_AminoAcid	32502896	AA_DRB4_-12	-	-	-	-	-	1	-	-	0.44
Omnibus test	HLA-DRB4_AminoAcid	32502899	AA_DRB4_-13	-	-	-	-	-	1	-	-	0.44
Omnibus test	HLA-DRB4_AminoAcid	32502902	AA_DRB4_-14	-	-	-	-	-	1	-	-	0.44
Omnibus test	HLA-DRB4_AminoAcid	32502905	AA_DRB4_-15	-	-	-	-	-	1	-	-	0.44
Omnibus test	HLA-DRB4_AminoAcid	32502908	AA_DRB4_-16	-	-	-	-	-	1	-	-	0.44
Omnibus test	HLA-DRB4_AminoAcid	32502911	AA_DRB4_-17	-	-	-	-	-	1	-	-	0.44
Omnibus test	HLA-DRB4_AminoAcid	32502914	AA_DRB4_-18	-	-	-	-	-	1	-	-	0.44
Omnibus test	HLA-DRB4_AminoAcid	32502917	AA_DRB4_-19	-	-	-	-	-	1	-	-	0.44
Omnibus test	HLA-DRB4_AminoAcid	32502920	AA_DRB4_-20	-	-	-	-	-	1	-	-	0.44
Omnibus test	HLA-DRB4_AminoAcid	32502923	AA_DRB4_-21	-	-	-	-	-	1	-	-	0.44
Omnibus test	HLA-DRB4_AminoAcid	32502926	AA_DRB4_-22	-	-	-	-	-	1	-	-	0.44
Omnibus test	HLA-DRB4_AminoAcid	32502929	AA_DRB4_-23	-	-	-	-	-	1	-	-	0.44
Omnibus test	HLA-DRB4_AminoAcid	32502932	AA_DRB4_-24	-	-	-	-	-	1	-	-	0.44
Omnibus test	HLA-DRB4_AminoAcid	32502935	AA_DRB4_-25	-	-	-	-	-	1	-	-	0.44
Omnibus test	HLA-DRB4_AminoAcid	32502938	AA_DRB4_-26	-	-	-	-	-	1	-	-	0.44
Omnibus test	HLA-DRB4_AminoAcid	32502941	AA_DRB4_-27	-	-	-	-	-	1	-	-	0.44
Omnibus test	HLA-DRB4_AminoAcid	32502944	AA_DRB4_-28	-	-	-	-	-	1	-	-	0.44
Omnibus test	HLA-DRB4_AminoAcid	32502947	AA_DRB4_-29	-	-	-	-	-	1	-	-	0.44
Omnibus test	HLA-DRB3_AminoAcid	32506637	AA_DRB3_237	-	-	-	-	-	1	-	-	1.57
Omnibus test	HLA-DRB3_AminoAcid	32506640	AA_DRB3_236	-	-	-	-	-	1	-	-	1.57
Omnibus test	HLA-DRB3_AminoAcid	32506643	AA_DRB3_235	-	-	-	-	-	1	-	-	1.57
Omnibus test	HLA-DRB3_AminoAcid	32506646	AA_DRB3_234	-	-	-	-	-	1	-	-	1.57
Omnibus test	HLA-DRB3_AminoAcid	32506649	AA_DRB3_233	-	-	-	-	-	1	-	-	1.57
Omnibus test	HLA-DRB3_AminoAcid	32506652	AA_DRB3_232	-	-	-	-	-	1	-	-	1.57
Omnibus test	HLA-DRB3_AminoAcid	32506655	AA_DRB3_231	-	-	-	-	-	1	-	-	1.57
Omnibus test	HLA-DRB3_AminoAcid	32506658	AA_DRB3_230	-	-	-	-	-	1	-	-	1.57
Omnibus test	HLA-DRB3_AminoAcid	32506661	AA_DRB3_229	-	-	-	-	-	1	-	-	1.57
Omnibus test	HLA-DRB3_AminoAcid	32506664	AA_DRB3_228	-	-	-	-	-	1	-	-	1.57
Omnibus test	HLA-DRB3_AminoAcid	32506667	AA_DRB3_227	-	-	-	-	-	1	-	-	1.57
Omnibus test	HLA-DRB3_AminoAcid	32506670	AA_DRB3_226	-	-	-	-	-	1	-	-	1.57
Omnibus test	HLA-DRB3_AminoAcid	32506673	AA_DRB3_225	-	-	-	-	-	1	-	-	1.57
Omnibus test	HLA-DRB3_AminoAcid	32506676	AA_DRB3_224	-	-	-	-	-	1	-	-	1.57
Omnibus test	HLA-DRB3_AminoAcid	32506679	AA_DRB3_223	-	-	-	-	-	1	-	-	1.57
Omnibus test	HLA-DRB3_AminoAcid	32506682	AA_DRB3_222	-	-	-	-	-	1	-	-	1.57
Omnibus test	HLA-DRB3_AminoAcid	32506685	AA_DRB3_221	-	-	-	-	-	1	-	-	1.57
Omnibus test	HLA-DRB3_AminoAcid	32506688	AA_DRB3_220	-	-	-	-	-	1	-	-	1.57
Omnibus test	HLA-DRB3_AminoAcid	32506691	AA_DRB3_219	-	-	-	-	-	1	-	-	1.57
Omnibus test	HLA-DRB3_AminoAcid	32506694	AA_DRB3_218	-	-	-	-	-	1	-	-	1.57
Omnibus test	HLA-DRB3_AminoAcid	32506697	AA_DRB3_217	-	-	-	-	-	1	-	-	1.57
Omnibus test	HLA-DRB3_AminoAcid	32506700	AA_DRB3_216	-	-	-	-	-	1	-	-	1.57
Omnibus test	HLA-DRB3_AminoAcid	32506703	AA_DRB3_215	-	-	-	-	-	1	-	-	1.57
Omnibus test	HLA-DRB3_AminoAcid	32506706	AA_DRB3_214	-	-	-	-	-	1	-	-	1.57
Omnibus test	HLA-DRB3_AminoAcid	32506709	AA_DRB3_213	-	-	-	-	-	1	-	-	1.57
Omnibus test	HLA-DRB3_AminoAcid	32506712	AA_DRB3_212	-	-	-	-	-	1	-	-	1.57
Omnibus test	HLA-DRB3_AminoAcid	32506715	AA_DRB3_211	-	-	-	-	-	1	-	-	1.57
Omnibus test	HLA-DRB3_AminoAcid	32506718	AA_DRB3_210	-	-	-	-	-	1	-	-	1.57
Omnibus test	HLA-DRB3_AminoAcid	32506721	AA_DRB3_209	-	-	-	-	-	1	-	-	1.57
Omnibus test	HLA-DRB3_AminoAcid	32506724	AA_DRB3_208	-	-	-	-	-	1	-	-	1.57
Omnibus test	HLA-DRB3_AminoAcid	32506727	AA_DRB3_207	-	-	-	-	-	1	-	-	1.57
Omnibus test	HLA-DRB3_AminoAcid	32506730	AA_DRB3_206	-	-	-	-	-	1	-	-	1.57
Omnibus test	HLA-DRB3_AminoAcid	32506733	AA_DRB3_205	-	-	-	-	-	1	-	-	1.57
Omnibus test	HLA-DRB3_AminoAcid	32506736	AA_DRB3_204	-	-	-	-	-	1	-	-	1.57
Omnibus test	HLA-DRB3_AminoAcid	32506739	AA_DRB3_203	-	-	-	-	-	1	-	-	1.57
Omnibus test	HLA-DRB3_AminoAcid	32506742	AA_DRB3_202	-	-	-	-	-	1	-	-	1.57
Omnibus test	HLA-DRB3_AminoAcid	32506745	AA_DRB3_201	-	-	-	-	-	1	-	-	1.57
Omnibus test	HLA-DRB3_AminoAcid	32506748	AA_DRB3_200	-	-	-	-	-	1	-	-	1.57
Omnibus test	HLA-DRB3_AminoAcid	32506751	AA_DRB3_199	-	-	-	-	-	1	-	-	1.57
Omnibus test	HLA-DRB3_AminoAcid	32506754	AA_DRB3_198	-	-	-	-	-	1	-	-	1.57
Omnibus test	HLA-DRB3_AminoAcid	32506757	AA_DRB3_197	-	-	-	-	-	1	-	-	1.57
Omnibus test	HLA-DRB3_AminoAcid	32506760	AA_DRB3_196	-	-	-	-	-	1	-	-	1.57
Omnibus test	HLA-DRB3_AminoAcid	32506763	AA_DRB3_195	-	-	-	-	-	1	-	-	1.57
Omnibus test	HLA-DRB3_AminoAcid	32506766	AA_DRB3_194	-	-	-	-	-	1	-	-	1.57
Omnibus test	HLA-DRB3_AminoAcid	32506769	AA_DRB3_193	-	-	-	-	-	1	-	-	1.57
Omnibus test	HLA-DRB3_AminoAcid	32506772	AA_DRB3_192	-	-	-	-	-	1	-	-	1.57
Omnibus test	HLA-DRB3_AminoAcid	32506775	AA_DRB3_191	-	-	-	-	-	1	-	-	1.57
Omnibus test	HLA-DRB3_AminoAcid	32506778	AA_DRB3_190	-	-	-	-	-	1	-	-	1.57
Omnibus test	HLA-DRB3_AminoAcid	32506781	AA_DRB3_189	-	-	-	-	-	2	-	-	1.56
Omnibus test	HLA-DRB3_AminoAcid	32506784	AA_DRB3_188	-	-	-	-	-	1	-	-	1.57
Omnibus test	HLA-DRB3_AminoAcid	32506787	AA_DRB3_187	-	-	-	-	-	1	-	-	1.57
Omnibus test	HLA-DRB3_AminoAcid	32506790	AA_DRB3_186	-	-	-	-	-	1	-	-	1.57
Omnibus test	HLA-DRB3_AminoAcid	32506793	AA_DRB3_185	-	-	-	-	-	1	-	-	1.57
Omnibus test	HLA-DRB3_AminoAcid	32506796	AA_DRB3_184	-	-	-	-	-	1	-	-	1.57
Omnibus test	HLA-DRB3_AminoAcid	32506799	AA_DRB3_183	-	-	-	-	-	2	-	-	1.12
Omnibus test	HLA-DRB3_AminoAcid	32506802	AA_DRB3_182	-	-	-	-	-	1	-	-	1.57
Omnibus test	HLA-DRB3_AminoAcid	32506805	AA_DRB3_181	-	-	-	-	-	1	-	-	1.57
Omnibus test	HLA-DRB3_AminoAcid	32506808	AA_DRB3_180	-	-	-	-	-	1	-	-	1.57
Omnibus test	HLA-DRB3_AminoAcid	32506811	AA_DRB3_179	-	-	-	-	-	1	-	-	1.57
Omnibus test	HLA-DRB3_AminoAcid	32506814	AA_DRB3_178	-	-	-	-	-	1	-	-	1.57
Omnibus test	HLA-DRB3_AminoAcid	32506817	AA_DRB3_177	-	-	-	-	-	1	-	-	1.57
Omnibus test	HLA-DRB3_AminoAcid	32506820	AA_DRB3_176	-	-	-	-	-	1	-	-	1.57
Omnibus test	HLA-DRB3_AminoAcid	32506823	AA_DRB3_175	-	-	-	-	-	1	-	-	1.57
Omnibus test	HLA-DRB3_AminoAcid	32506826	AA_DRB3_174	-	-	-	-	-	1	-	-	1.57
Omnibus test	HLA-DRB3_AminoAcid	32506829	AA_DRB3_173	-	-	-	-	-	1	-	-	1.57
Omnibus test	HLA-DRB3_AminoAcid	32506832	AA_DRB3_172	-	-	-	-	-	1	-	-	1.57
Omnibus test	HLA-DRB3_AminoAcid	32506835	AA_DRB3_171	-	-	-	-	-	1	-	-	1.57
Omnibus test	HLA-DRB3_AminoAcid	32506838	AA_DRB3_170	-	-	-	-	-	1	-	-	1.57
Omnibus test	HLA-DRB3_AminoAcid	32506841	AA_DRB3_169	-	-	-	-	-	1	-	-	1.57
Omnibus test	HLA-DRB3_AminoAcid	32506844	AA_DRB3_168	-	-	-	-	-	1	-	-	1.57
Omnibus test	HLA-DRB3_AminoAcid	32506847	AA_DRB3_167	-	-	-	-	-	1	-	-	1.57
Omnibus test	HLA-DRB3_AminoAcid	32506850	AA_DRB3_166	-	-	-	-	-	1	-	-	1.57
Omnibus test	HLA-DRB3_AminoAcid	32506853	AA_DRB3_165	-	-	-	-	-	1	-	-	1.57
Omnibus test	HLA-DRB3_AminoAcid	32506856	AA_DRB3_164	-	-	-	-	-	1	-	-	2.12
Omnibus test	HLA-DRB3_AminoAcid	32506859	AA_DRB3_163	-	-	-	-	-	1	-	-	1.57
Omnibus test	HLA-DRB3_AminoAcid	32506862	AA_DRB3_162	-	-	-	-	-	1	-	-	1.57
Omnibus test	HLA-DRB3_AminoAcid	32506865	AA_DRB3_161	-	-	-	-	-	1	-	-	1.57
Omnibus test	HLA-DRB3_AminoAcid	32506868	AA_DRB3_160	-	-	-	-	-	1	-	-	1.57
Omnibus test	HLA-DRB3_AminoAcid	32506871	AA_DRB3_159	-	-	-	-	-	1	-	-	1.57
Omnibus test	HLA-DRB3_AminoAcid	32506874	AA_DRB3_158	-	-	-	-	-	1	-	-	1.57
Omnibus test	HLA-DRB3_AminoAcid	32506877	AA_DRB3_157	-	-	-	-	-	1	-	-	1.57
Omnibus test	HLA-DRB3_AminoAcid	32506880	AA_DRB3_156	-	-	-	-	-	1	-	-	1.57
Omnibus test	HLA-DRB3_AminoAcid	32506883	AA_DRB3_155	-	-	-	-	-	1	-	-	1.57
Omnibus test	HLA-DRB3_AminoAcid	32506886	AA_DRB3_154	-	-	-	-	-	1	-	-	1.57
Omnibus test	HLA-DRB3_AminoAcid	32506889	AA_DRB3_153	-	-	-	-	-	1	-	-	1.57
Omnibus test	HLA-DRB3_AminoAcid	32506892	AA_DRB3_152	-	-	-	-	-	1	-	-	1.57
Omnibus test	HLA-DRB3_AminoAcid	32506895	AA_DRB3_151	-	-	-	-	-	1	-	-	1.57
Omnibus test	HLA-DRB3_AminoAcid	32506898	AA_DRB3_150	-	-	-	-	-	1	-	-	1.57
Omnibus test	HLA-DRB3_AminoAcid	32506901	AA_DRB3_149	-	-	-	-	-	2	-	-	1.73
Omnibus test	HLA-DRB3_AminoAcid	32506904	AA_DRB3_148	-	-	-	-	-	1	-	-	1.57
Omnibus test	HLA-DRB3_AminoAcid	32506907	AA_DRB3_147	-	-	-	-	-	1	-	-	1.57
Omnibus test	HLA-DRB3_AminoAcid	32506910	AA_DRB3_146	-	-	-	-	-	1	-	-	1.57
Omnibus test	HLA-DRB3_AminoAcid	32506913	AA_DRB3_145	-	-	-	-	-	1	-	-	1.57
Omnibus test	HLA-DRB3_AminoAcid	32506916	AA_DRB3_144	-	-	-	-	-	1	-	-	1.57
Omnibus test	HLA-DRB3_AminoAcid	32506919	AA_DRB3_143	-	-	-	-	-	1	-	-	1.57
Omnibus test	HLA-DRB3_AminoAcid	32506922	AA_DRB3_142	-	-	-	-	-	1	-	-	1.57
Omnibus test	HLA-DRB3_AminoAcid	32506925	AA_DRB3_141	-	-	-	-	-	1	-	-	1.57
Omnibus test	HLA-DRB3_AminoAcid	32506928	AA_DRB3_140	-	-	-	-	-	2	-	-	1.73
Omnibus test	HLA-DRB3_AminoAcid	32506931	AA_DRB3_139	-	-	-	-	-	1	-	-	1.57
Omnibus test	HLA-DRB3_AminoAcid	32506934	AA_DRB3_138	-	-	-	-	-	1	-	-	1.57
Omnibus test	HLA-DRB3_AminoAcid	32506937	AA_DRB3_137	-	-	-	-	-	1	-	-	1.57
Omnibus test	HLA-DRB3_AminoAcid	32506940	AA_DRB3_136	-	-	-	-	-	1	-	-	1.57
Omnibus test	HLA-DRB3_AminoAcid	32506943	AA_DRB3_135	-	-	-	-	-	1	-	-	1.57
Omnibus test	HLA-DRB3_AminoAcid	32506946	AA_DRB3_134	-	-	-	-	-	1	-	-	1.57
Omnibus test	HLA-DRB3_AminoAcid	32506949	AA_DRB3_133	-	-	-	-	-	1	-	-	1.57
Omnibus test	HLA-DRB3_AminoAcid	32506952	AA_DRB3_132	-	-	-	-	-	1	-	-	1.57
Omnibus test	HLA-DRB3_AminoAcid	32506955	AA_DRB3_131	-	-	-	-	-	1	-	-	1.57
Omnibus test	HLA-DRB3_AminoAcid	32506958	AA_DRB3_130	-	-	-	-	-	1	-	-	1.57
Omnibus test	HLA-DRB3_AminoAcid	32506961	AA_DRB3_129	-	-	-	-	-	1	-	-	1.57
Omnibus test	HLA-DRB3_AminoAcid	32506964	AA_DRB3_128	-	-	-	-	-	1	-	-	1.57
Omnibus test	HLA-DRB3_AminoAcid	32506967	AA_DRB3_127	-	-	-	-	-	1	-	-	1.57
Omnibus test	HLA-DRB3_AminoAcid	32506970	AA_DRB3_126	-	-	-	-	-	1	-	-	1.57
Omnibus test	HLA-DRB3_AminoAcid	32506973	AA_DRB3_125	-	-	-	-	-	1	-	-	1.57
Omnibus test	HLA-DRB3_AminoAcid	32506976	AA_DRB3_124	-	-	-	-	-	1	-	-	1.57
Omnibus test	HLA-DRB3_AminoAcid	32506979	AA_DRB3_123	-	-	-	-	-	1	-	-	1.57
Omnibus test	HLA-DRB3_AminoAcid	32506982	AA_DRB3_122	-	-	-	-	-	1	-	-	1.57
Omnibus test	HLA-DRB3_AminoAcid	32506985	AA_DRB3_121	-	-	-	-	-	1	-	-	1.57
Omnibus test	HLA-DRB3_AminoAcid	32506988	AA_DRB3_120	-	-	-	-	-	1	-	-	1.57
Omnibus test	HLA-DRB3_AminoAcid	32506991	AA_DRB3_119	-	-	-	-	-	1	-	-	1.57
Omnibus test	HLA-DRB3_AminoAcid	32506994	AA_DRB3_118	-	-	-	-	-	1	-	-	1.57
Omnibus test	HLA-DRB3_AminoAcid	32506997	AA_DRB3_117	-	-	-	-	-	1	-	-	1.57
Omnibus test	HLA-DRB3_AminoAcid	32507000	AA_DRB3_116	-	-	-	-	-	1	-	-	1.57
Omnibus test	HLA-DRB3_AminoAcid	32507003	AA_DRB3_115	-	-	-	-	-	1	-	-	1.57
Omnibus test	HLA-DRB3_AminoAcid	32507006	AA_DRB3_114	-	-	-	-	-	1	-	-	1.57
Omnibus test	HLA-DRB3_AminoAcid	32507009	AA_DRB3_113	-	-	-	-	-	1	-	-	1.57
Omnibus test	HLA-DRB3_AminoAcid	32507012	AA_DRB3_112	-	-	-	-	-	1	-	-	1.57
Omnibus test	HLA-DRB3_AminoAcid	32507015	AA_DRB3_111	-	-	-	-	-	1	-	-	1.57
Omnibus test	HLA-DRB3_AminoAcid	32507018	AA_DRB3_110	-	-	-	-	-	1	-	-	1.57
Omnibus test	HLA-DRB3_AminoAcid	32507021	AA_DRB3_109	-	-	-	-	-	1	-	-	1.57
Omnibus test	HLA-DRB3_AminoAcid	32507024	AA_DRB3_108	-	-	-	-	-	1	-	-	1.57
Omnibus test	HLA-DRB3_AminoAcid	32507027	AA_DRB3_107	-	-	-	-	-	1	-	-	1.57
Omnibus test	HLA-DRB3_AminoAcid	32507030	AA_DRB3_106	-	-	-	-	-	1	-	-	1.57
Omnibus test	HLA-DRB3_AminoAcid	32507033	AA_DRB3_105	-	-	-	-	-	1	-	-	1.57
Omnibus test	HLA-DRB3_AminoAcid	32507036	AA_DRB3_104	-	-	-	-	-	1	-	-	1.57
Omnibus test	HLA-DRB3_AminoAcid	32507039	AA_DRB3_103	-	-	-	-	-	1	-	-	1.57
Omnibus test	HLA-DRB3_AminoAcid	32507042	AA_DRB3_102	-	-	-	-	-	1	-	-	1.57
Omnibus test	HLA-DRB3_AminoAcid	32507045	AA_DRB3_101	-	-	-	-	-	1	-	-	1.57
Omnibus test	HLA-DRB3_AminoAcid	32507048	AA_DRB3_100	-	-	-	-	-	1	-	-	1.57
Omnibus test	HLA-DRB3_AminoAcid	32507051	AA_DRB3_99	-	-	-	-	-	1	-	-	1.57
Omnibus test	HLA-DRB3_AminoAcid	32507054	AA_DRB3_98	-	-	-	-	-	1	-	-	1.57
Omnibus test	HLA-DRB3_AminoAcid	32507057	AA_DRB3_97	-	-	-	-	-	1	-	-	1.57
Omnibus test	HLA-DRB3_AminoAcid	32507060	AA_DRB3_96	-	-	-	-	-	1	-	-	1.57
Omnibus test	HLA-DRB3_AminoAcid	32507063	AA_DRB3_95	-	-	-	-	-	1	-	-	1.57
Omnibus test	HLA-DRB3_AminoAcid	32507066	AA_DRB3_94	-	-	-	-	-	1	-	-	1.57
Omnibus test	HLA-DRB3_AminoAcid	32507069	AA_DRB3_93	-	-	-	-	-	1	-	-	1.57
Omnibus test	HLA-DRB3_AminoAcid	32507072	AA_DRB3_92	-	-	-	-	-	1	-	-	1.57
Omnibus test	HLA-DRB3_AminoAcid	32507075	AA_DRB3_91	-	-	-	-	-	1	-	-	1.57
Omnibus test	HLA-DRB3_AminoAcid	32507078	AA_DRB3_90	-	-	-	-	-	1	-	-	1.57
Omnibus test	HLA-DRB3_AminoAcid	32507081	AA_DRB3_89	-	-	-	-	-	1	-	-	1.57
Omnibus test	HLA-DRB3_AminoAcid	32507084	AA_DRB3_88	-	-	-	-	-	1	-	-	1.57
Omnibus test	HLA-DRB3_AminoAcid	32507087	AA_DRB3_87	-	-	-	-	-	1	-	-	1.57
Omnibus test	HLA-DRB3_AminoAcid	32507090	AA_DRB3_86	-	-	-	-	-	2	-	-	1.55
Omnibus test	HLA-DRB3_AminoAcid	32507093	AA_DRB3_85	-	-	-	-	-	1	-	-	1.57
Omnibus test	HLA-DRB3_AminoAcid	32507096	AA_DRB3_84	-	-	-	-	-	1	-	-	1.57
Omnibus test	HLA-DRB3_AminoAcid	32507099	AA_DRB3_83	-	-	-	-	-	1	-	-	1.57
Omnibus test	HLA-DRB3_AminoAcid	32507102	AA_DRB3_82	-	-	-	-	-	1	-	-	1.57
Omnibus test	HLA-DRB3_AminoAcid	32507105	AA_DRB3_81	-	-	-	-	-	1	-	-	1.57
Omnibus test	HLA-DRB3_AminoAcid	32507108	AA_DRB3_80	-	-	-	-	-	1	-	-	1.57
Omnibus test	HLA-DRB3_AminoAcid	32507111	AA_DRB3_79	-	-	-	-	-	1	-	-	1.57
Omnibus test	HLA-DRB3_AminoAcid	32507114	AA_DRB3_78	-	-	-	-	-	1	-	-	1.57
Omnibus test	HLA-DRB3_AminoAcid	32507117	AA_DRB3_77	-	-	-	-	-	1	-	-	1.57
Omnibus test	HLA-DRB3_AminoAcid	32507120	AA_DRB3_76	-	-	-	-	-	1	-	-	1.57
Omnibus test	HLA-DRB3_AminoAcid	32507123	AA_DRB3_75	-	-	-	-	-	1	-	-	1.57
Omnibus test	HLA-DRB3_AminoAcid	32507126	AA_DRB3_74	-	-	-	-	-	2	-	-	1.55
Omnibus test	HLA-DRB3_AminoAcid	32507129	AA_DRB3_73	-	-	-	-	-	1	-	-	1.57
Omnibus test	HLA-DRB3_AminoAcid	32507132	AA_DRB3_72	-	-	-	-	-	1	-	-	1.57
Omnibus test	HLA-DRB3_AminoAcid	32507135	AA_DRB3_71	-	-	-	-	-	1	-	-	1.57
Omnibus test	HLA-DRB3_AminoAcid	32507138	AA_DRB3_70	-	-	-	-	-	1	-	-	1.57
Omnibus test	HLA-DRB3_AminoAcid	32507141	AA_DRB3_69	-	-	-	-	-	1	-	-	1.57
Omnibus test	HLA-DRB3_AminoAcid	32507144	AA_DRB3_68	-	-	-	-	-	1	-	-	1.57
Omnibus test	HLA-DRB3_AminoAcid	32507147	AA_DRB3_67	-	-	-	-	-	1	-	-	1.57
Omnibus test	HLA-DRB3_AminoAcid	32507150	AA_DRB3_66	-	-	-	-	-	1	-	-	1.57
Omnibus test	HLA-DRB3_AminoAcid	32507153	AA_DRB3_65	-	-	-	-	-	1	-	-	1.57
Omnibus test	HLA-DRB3_AminoAcid	32507156	AA_DRB3_64	-	-	-	-	-	1	-	-	1.57
Omnibus test	HLA-DRB3_AminoAcid	32507159	AA_DRB3_63	-	-	-	-	-	1	-	-	1.57
Omnibus test	HLA-DRB3_AminoAcid	32507162	AA_DRB3_62	-	-	-	-	-	1	-	-	1.57
Omnibus test	HLA-DRB3_AminoAcid	32507165	AA_DRB3_61	-	-	-	-	-	1	-	-	1.57
Omnibus test	HLA-DRB3_AminoAcid	32507168	AA_DRB3_60	-	-	-	-	-	2	-	-	1.56
Omnibus test	HLA-DRB3_AminoAcid	32507171	AA_DRB3_59	-	-	-	-	-	1	-	-	1.57
Omnibus test	HLA-DRB3_AminoAcid	32507174	AA_DRB3_58	-	-	-	-	-	1	-	-	1.57
Omnibus test	HLA-DRB3_AminoAcid	32507177	AA_DRB3_57	-	-	-	-	-	2	-	-	1.56
Omnibus test	HLA-DRB3_AminoAcid	32507180	AA_DRB3_56	-	-	-	-	-	1	-	-	1.57
Omnibus test	HLA-DRB3_AminoAcid	32507183	AA_DRB3_55	-	-	-	-	-	1	-	-	1.57
Omnibus test	HLA-DRB3_AminoAcid	32507186	AA_DRB3_54	-	-	-	-	-	1	-	-	1.57
Omnibus test	HLA-DRB3_AminoAcid	32507189	AA_DRB3_53	-	-	-	-	-	1	-	-	1.57
Omnibus test	HLA-DRB3_AminoAcid	32507192	AA_DRB3_52	-	-	-	-	-	1	-	-	1.57
Omnibus test	HLA-DRB3_AminoAcid	32507195	AA_DRB3_51	-	-	-	-	-	2	-	-	1.56
Omnibus test	HLA-DRB3_AminoAcid	32507198	AA_DRB3_50	-	-	-	-	-	1	-	-	1.57
Omnibus test	HLA-DRB3_AminoAcid	32507201	AA_DRB3_49	-	-	-	-	-	1	-	-	1.57
Omnibus test	HLA-DRB3_AminoAcid	32507204	AA_DRB3_48	-	-	-	-	-	1	-	-	1.57
Omnibus test	HLA-DRB3_AminoAcid	32507207	AA_DRB3_47	-	-	-	-	-	1	-	-	1.57
Omnibus test	HLA-DRB3_AminoAcid	32507210	AA_DRB3_46	-	-	-	-	-	1	-	-	1.57
Omnibus test	HLA-DRB3_AminoAcid	32507213	AA_DRB3_45	-	-	-	-	-	1	-	-	1.57
Omnibus test	HLA-DRB3_AminoAcid	32507216	AA_DRB3_44	-	-	-	-	-	1	-	-	1.57
Omnibus test	HLA-DRB3_AminoAcid	32507219	AA_DRB3_43	-	-	-	-	-	1	-	-	1.57
Omnibus test	HLA-DRB3_AminoAcid	32507222	AA_DRB3_42	-	-	-	-	-	1	-	-	1.57
Omnibus test	HLA-DRB3_AminoAcid	32507225	AA_DRB3_41	-	-	-	-	-	1	-	-	1.57
Omnibus test	HLA-DRB3_AminoAcid	32507228	AA_DRB3_40	-	-	-	-	-	1	-	-	1.57
Omnibus test	HLA-DRB3_AminoAcid	32507231	AA_DRB3_39	-	-	-	-	-	1	-	-	1.57
Omnibus test	HLA-DRB3_AminoAcid	32507234	AA_DRB3_38	-	-	-	-	-	3	-	-	1.18
Omnibus test	HLA-DRB3_AminoAcid	32507237	AA_DRB3_37	-	-	-	-	-	2	-	-	1.56
Omnibus test	HLA-DRB3_AminoAcid	32507240	AA_DRB3_36	-	-	-	-	-	1	-	-	1.57
Omnibus test	HLA-DRB3_AminoAcid	32507243	AA_DRB3_35	-	-	-	-	-	1	-	-	1.57
Omnibus test	HLA-DRB3_AminoAcid	32507246	AA_DRB3_34	-	-	-	-	-	1	-	-	1.57
Omnibus test	HLA-DRB3_AminoAcid	32507249	AA_DRB3_33	-	-	-	-	-	1	-	-	1.57
Omnibus test	HLA-DRB3_AminoAcid	32507252	AA_DRB3_32	-	-	-	-	-	1	-	-	1.57
Omnibus test	HLA-DRB3_AminoAcid	32507255	AA_DRB3_31	-	-	-	-	-	1	-	-	1.57
Omnibus test	HLA-DRB3_AminoAcid	32507258	AA_DRB3_30	-	-	-	-	-	2	-	-	1.56
Omnibus test	HLA-DRB3_AminoAcid	32507261	AA_DRB3_29	-	-	-	-	-	1	-	-	1.57
Omnibus test	HLA-DRB3_AminoAcid	32507264	AA_DRB3_28	-	-	-	-	-	2	-	-	1.55
Omnibus test	HLA-DRB3_AminoAcid	32507267	AA_DRB3_27	-	-	-	-	-	1	-	-	1.57
Omnibus test	HLA-DRB3_AminoAcid	32507270	AA_DRB3_26	-	-	-	-	-	2	-	-	1.55
Omnibus test	HLA-DRB3_AminoAcid	32507273	AA_DRB3_25	-	-	-	-	-	1	-	-	1.57
Omnibus test	HLA-DRB3_AminoAcid	32507276	AA_DRB3_24	-	-	-	-	-	1	-	-	1.57
Omnibus test	HLA-DRB3_AminoAcid	32507279	AA_DRB3_23	-	-	-	-	-	1	-	-	1.5
Omnibus test	HLA-DRB3_AminoAcid	32507282	AA_DRB3_22	-	-	-	-	-	1	-	-	1.5
Omnibus test	HLA-DRB3_AminoAcid	32507285	AA_DRB3_21	-	-	-	-	-	1	-	-	1.5
Omnibus test	HLA-DRB3_AminoAcid	32507288	AA_DRB3_20	-	-	-	-	-	1	-	-	1.5
Omnibus test	HLA-DRB3_AminoAcid	32507291	AA_DRB3_19	-	-	-	-	-	1	-	-	1.5
Omnibus test	HLA-DRB3_AminoAcid	32507294	AA_DRB3_18	-	-	-	-	-	1	-	-	1.5
Omnibus test	HLA-DRB3_AminoAcid	32507297	AA_DRB3_17	-	-	-	-	-	1	-	-	1.5
Omnibus test	HLA-DRB3_AminoAcid	32507300	AA_DRB3_16	-	-	-	-	-	1	-	-	1.5
Omnibus test	HLA-DRB3_AminoAcid	32507303	AA_DRB3_15	-	-	-	-	-	1	-	-	1.5
Omnibus test	HLA-DRB3_AminoAcid	32507306	AA_DRB3_14	-	-	-	-	-	1	-	-	1.5
Omnibus test	HLA-DRB3_AminoAcid	32507309	AA_DRB3_13	-	-	-	-	-	1	-	-	1.5
Omnibus test	HLA-DRB3_AminoAcid	32507312	AA_DRB3_12	-	-	-	-	-	1	-	-	1.5
Omnibus test	HLA-DRB3_AminoAcid	32507315	AA_DRB3_11	-	-	-	-	-	2	-	-	1.49
Omnibus test	HLA-DRB3_AminoAcid	32507318	AA_DRB3_10	-	-	-	-	-	1	-	-	1.5
Omnibus test	HLA-DRB3_AminoAcid	32507321	AA_DRB3_9	-	-	-	-	-	1	-	-	1.5
Omnibus test	HLA-DRB3_AminoAcid	32507324	AA_DRB3_8	-	-	-	-	-	1	-	-	1.5
Omnibus test	HLA-DRB3_AminoAcid	32507327	AA_DRB3_7	-	-	-	-	-	1	-	-	1.5
Omnibus test	HLA-DRB3_AminoAcid	32507330	AA_DRB3_6	-	-	-	-	-	1	-	-	1.5
Omnibus test	HLA-DRB3_AminoAcid	32507333	AA_DRB3_5	-	-	-	-	-	1	-	-	1.5
Omnibus test	HLA-DRB3_AminoAcid	32507336	AA_DRB3_4	-	-	-	-	-	1	-	-	1.5
Omnibus test	HLA-DRB3_AminoAcid	32507339	AA_DRB3_3	-	-	-	-	-	1	-	-	1.5
Omnibus test	HLA-DRB3_AminoAcid	32507342	AA_DRB3_2	-	-	-	-	-	1	-	-	1.5
Omnibus test	HLA-DRB3_AminoAcid	32507345	AA_DRB3_1	-	-	-	-	-	1	-	-	1.5
Omnibus test	HLA-DRB3_AminoAcid	32507348	AA_DRB3_-1	-	-	-	-	-	1	-	-	1.5
Omnibus test	HLA-DRB3_AminoAcid	32507351	AA_DRB3_-2	-	-	-	-	-	1	-	-	1.5
Omnibus test	HLA-DRB3_AminoAcid	32507354	AA_DRB3_-3	-	-	-	-	-	1	-	-	1.5
Omnibus test	HLA-DRB3_AminoAcid	32507357	AA_DRB3_-4	-	-	-	-	-	1	-	-	1.5
Omnibus test	HLA-DRB3_AminoAcid	32507360	AA_DRB3_-5	-	-	-	-	-	1	-	-	1.5
Omnibus test	HLA-DRB3_AminoAcid	32507363	AA_DRB3_-6	-	-	-	-	-	1	-	-	1.5
Omnibus test	HLA-DRB3_AminoAcid	32507366	AA_DRB3_-7	-	-	-	-	-	1	-	-	1.5
Omnibus test	HLA-DRB3_AminoAcid	32507369	AA_DRB3_-8	-	-	-	-	-	1	-	-	1.5
Omnibus test	HLA-DRB3_AminoAcid	32507372	AA_DRB3_-9	-	-	-	-	-	1	-	-	1.5
Omnibus test	HLA-DRB3_AminoAcid	32507375	AA_DRB3_-10	-	-	-	-	-	1	-	-	1.5
Omnibus test	HLA-DRB3_AminoAcid	32507378	AA_DRB3_-11	-	-	-	-	-	1	-	-	1.5
Omnibus test	HLA-DRB3_AminoAcid	32507381	AA_DRB3_-12	-	-	-	-	-	1	-	-	1.5
Omnibus test	HLA-DRB3_AminoAcid	32507384	AA_DRB3_-13	-	-	-	-	-	1	-	-	1.5
Omnibus test	HLA-DRB3_AminoAcid	32507387	AA_DRB3_-14	-	-	-	-	-	1	-	-	1.5
Omnibus test	HLA-DRB3_AminoAcid	32507390	AA_DRB3_-15	-	-	-	-	-	1	-	-	1.5
Omnibus test	HLA-DRB3_AminoAcid	32507393	AA_DRB3_-16	-	-	-	-	-	1	-	-	1.5
Omnibus test	HLA-DRB3_AminoAcid	32507396	AA_DRB3_-17	-	-	-	-	-	1	-	-	1.5
Omnibus test	HLA-DRB3_AminoAcid	32507399	AA_DRB3_-18	-	-	-	-	-	1	-	-	1.5
Omnibus test	HLA-DRB3_AminoAcid	32507402	AA_DRB3_-19	-	-	-	-	-	1	-	-	1.5
Omnibus test	HLA-DRB3_AminoAcid	32507405	AA_DRB3_-20	-	-	-	-	-	1	-	-	1.5
Omnibus test	HLA-DRB3_AminoAcid	32507408	AA_DRB3_-21	-	-	-	-	-	1	-	-	1.5
Omnibus test	HLA-DRB3_AminoAcid	32507411	AA_DRB3_-22	-	-	-	-	-	1	-	-	1.5
Omnibus test	HLA-DRB3_AminoAcid	32507414	AA_DRB3_-23	-	-	-	-	-	1	-	-	1.5
Omnibus test	HLA-DRB3_AminoAcid	32507417	AA_DRB3_-24	-	-	-	-	-	1	-	-	1.5
Omnibus test	HLA-DRB3_AminoAcid	32507420	AA_DRB3_-25	-	-	-	-	-	1	-	-	1.5
Omnibus test	HLA-DRB3_AminoAcid	32507423	AA_DRB3_-26	-	-	-	-	-	1	-	-	1.5
Omnibus test	HLA-DRB3_AminoAcid	32507426	AA_DRB3_-27	-	-	-	-	-	1	-	-	1.5
Omnibus test	HLA-DRB3_AminoAcid	32507429	AA_DRB3_-28	-	-	-	-	-	1	-	-	1.5
Omnibus test	HLA-DRB3_AminoAcid	32507432	AA_DRB3_-29	-	-	-	-	-	1	-	-	1.5
Omnibus test	HLA-DRB1_AminoAcid	32546872	AA_DRB1_237	-	-	-	-	-	1	-	-	0.33
Omnibus test	HLA-DRB1_AminoAcid	32546875	AA_DRB1_236	-	-	-	-	-	1	-	-	0.33
Omnibus test	HLA-DRB1_AminoAcid	32546878	AA_DRB1_235	-	-	-	-	-	1	-	-	0.66
Omnibus test	HLA-DRB1_AminoAcid	32548026	AA_DRB1_233	-	-	-	-	-	1	-	-	1.69
Omnibus test	HLA-DRB1_AminoAcid	32548032	AA_DRB1_231	-	-	-	-	-	1	-	-	0.46
Omnibus test	HLA-DRB1_AminoAcid	32548633	AA_DRB1_189	-	-	-	-	-	1	-	-	1.55
Omnibus test	HLA-DRB1_AminoAcid	32549357	AA_DRB1_181	-	-	-	-	-	1	-	-	0.58
Omnibus test	HLA-DRB1_AminoAcid	32549360	AA_DRB1_180	-	-	-	-	-	1	-	-	1.06
Omnibus test	HLA-DRB1_AminoAcid	32549402	AA_DRB1_166	-	-	-	-	-	1	-	-	0.46
Omnibus test	HLA-DRB1_AminoAcid	32549453	AA_DRB1_149	-	-	-	-	-	1	-	-	3.14
Omnibus test	HLA-DRB1_AminoAcid	32549474	AA_DRB1_142	-	-	-	-	-	1	-	-	8.12
Omnibus test	HLA-DRB1_AminoAcid	32549480	AA_DRB1_140	-	-	-	-	-	1	-	-	5.32
Omnibus test	HLA-DRB1_AminoAcid	32549501	AA_DRB1_133	-	-	-	-	-	1	-	-	8.12
Omnibus test	HLA-DRB1_AminoAcid	32549540	AA_DRB1_120	-	-	-	-	-	1	-	-	1.06
Omnibus test	HLA-DRB1_AminoAcid	32549588	AA_DRB1_104	-	-	-	-	-	1	-	-	0.66
Omnibus test	HLA-DRB1_AminoAcid	32549606	AA_DRB1_98	-	-	-	-	-	1	-	-	0.66
Omnibus test	HLA-DRB1_AminoAcid	32549612	AA_DRB1_96	-	-	-	-	-	3	-	-	6.4
Omnibus test	HLA-DRB1_AminoAcid	32551912	AA_DRB1_86	-	-	-	-	-	1	-	-	1.64
Omnibus test	HLA-DRB1_AminoAcid	32551915	AA_DRB1_85	-	-	-	-	-	1	-	-	0.62
Omnibus test	HLA-DRB1_AminoAcid	32551936	AA_DRB1_78	-	-	-	-	-	1	-	-	0.27
Omnibus test	HLA-DRB1_AminoAcid	32551948	AA_DRB1_74	-	-	-	-	-	2	-	-	2.99
Omnibus test	HLA-DRB1_AminoAcid	32551957	AA_DRB1_71	-	-	-	-	-	3	-	-	7.1
Omnibus test	HLA-DRB1_AminoAcid	32551960	AA_DRB1_70	-	-	-	-	-	2	-	-	1.91
Omnibus test	HLA-DRB1_AminoAcid	32551969	AA_DRB1_67	-	-	-	-	-	2	-	-	1.9
Omnibus test	HLA-DRB1_AminoAcid	32551990	AA_DRB1_60	-	-	-	-	-	2	-	-	0.28
Omnibus test	HLA-DRB1_AminoAcid	32551999	AA_DRB1_57	-	-	-	-	-	3	-	-	0.64
Omnibus test	HLA-DRB1_AminoAcid	32552029	AA_DRB1_47	-	-	-	-	-	1	-	-	3.43
Omnibus test	HLA-DRB1_AminoAcid	32552050	AA_DRB1_40	-	-	-	-	-	1	-	-	0.03
Omnibus test	HLA-DRB1_AminoAcid	32552056	AA_DRB1_38	-	-	-	-	-	2	-	-	0.31
Omnibus test	HLA-DRB1_AminoAcid	32552059	AA_DRB1_37	-	-	-	-	-	4	-	-	2.49
Omnibus test	HLA-DRB1_AminoAcid	32552071	AA_DRB1_33	-	-	-	-	-	1	-	-	0.81
Omnibus test	HLA-DRB1_AminoAcid	32552074	AA_DRB1_32	-	-	-	-	-	1	-	-	1.64
Omnibus test	HLA-DRB1_AminoAcid	32552077	AA_DRB1_31	-	-	-	-	-	2	-	-	0.03
Omnibus test	HLA-DRB1_AminoAcid	32552080	AA_DRB1_30	-	-	-	-	-	4	-	-	0.86
Omnibus test	HLA-DRB1_AminoAcid	32552086	AA_DRB1_28	-	-	-	-	-	2	-	-	0.45
Omnibus test	HLA-DRB1_AminoAcid	32552092	AA_DRB1_26	-	-	-	-	-	2	-	-	0.55
Omnibus test	HLA-DRB1_AminoAcid	32552122	AA_DRB1_16	-	-	-	-	-	2	-	-	1.32
Omnibus test	HLA-DRB1_AminoAcid	32552131	AA_DRB1_13	-	-	-	-	-	4	-	-	7.3
Omnibus test	HLA-DRB1_AminoAcid	32552134	AA_DRB1_12	-	-	-	-	-	1	-	-	2.93
Omnibus test	HLA-DRB1_AminoAcid	32552137	AA_DRB1_11	-	-	-	-	-	4	-	-	7.41
Omnibus test	HLA-DRB1_AminoAcid	32552140	AA_DRB1_10	-	-	-	-	-	2	-	-	2.31
Omnibus test	HLA-DRB1_AminoAcid	32552143	AA_DRB1_9	-	-	-	-	-	2	-	-	5.54
Omnibus test	HLA-DRB1_AminoAcid	32557422	AA_DRB1_4	-	-	-	-	-	1	-	-	0.28
Omnibus test	HLA-DRB1_AminoAcid	32557434	AA_DRB1_-1	-	-	-	-	-	1	-	-	8.23
Omnibus test	HLA-DRB1_AminoAcid	32557479	AA_DRB1_-16	-	-	-	-	-	1	-	-	2.94
Omnibus test	HLA-DRB1_AminoAcid	32557482	AA_DRB1_-17	-	-	-	-	-	1	-	-	5.36
Omnibus test	HLA-DRB1_AminoAcid	32557503	AA_DRB1_-24	-	-	-	-	-	1	-	-	0.81
Omnibus test	HLA-DRB1_AminoAcid	32557506	AA_DRB1_-25	-	-	-	-	-	1	-	-	2.94
Omnibus test	HLA-DQA1_AminoAcid	32605258	AA_DQA1_-16	-	-	-	-	-	1	-	-	0.72
Omnibus test	HLA-DQA1_AminoAcid	32605267	AA_DQA1_-13	-	-	-	-	-	1	-	-	0.42
Omnibus test	HLA-DQA1_AminoAcid	32605285	AA_DQA1_-7	-	-	-	-	-	1	-	-	0.34
Omnibus test	HLA-DQA1_AminoAcid	32605288	AA_DQA1_-6	-	-	-	-	-	1	-	-	0.03
Omnibus test	HLA-DQA1_AminoAcid	32605309	AA_DQA1_2	-	-	-	-	-	1	-	-	0.34
Omnibus test	HLA-DQA1_AminoAcid	32609105	AA_DQA1_11	-	-	-	-	-	1	-	-	1.29
Omnibus test	HLA-DQA1_AminoAcid	32609126	AA_DQA1_18	-	-	-	-	-	1	-	-	1.29
Omnibus test	HLA-DQA1_AminoAcid	32609147	AA_DQA1_25	-	-	-	-	-	1	-	-	2.94
Omnibus test	HLA-DQA1_AminoAcid	32609150	AA_DQA1_26	-	-	-	-	-	1	-	-	0.47
Omnibus test	HLA-DQA1_AminoAcid	32609174	AA_DQA1_34	-	-	-	-	-	1	-	-	0.94
Omnibus test	HLA-DQA1_AminoAcid	32609192	AA_DQA1_40	-	-	-	-	-	1	-	-	1.12
Omnibus test	HLA-DQA1_AminoAcid	32609195	AA_DQA1_41	-	-	-	-	-	1	-	-	3.01
Omnibus test	HLA-DQA1_AminoAcid	32609207	AA_DQA1_45	-	-	-	-	-	1	-	-	1.29
Omnibus test	HLA-DQA1_AminoAcid	32609213	AA_DQA1_47	-	-	-	-	-	2	-	-	2.18
Omnibus test	HLA-DQA1_AminoAcid	32609216	AA_DQA1_48	-	-	-	-	-	1	-	-	1.29
Omnibus test	HLA-DQA1_AminoAcid	32609222	AA_DQA1_50	-	-	-	-	-	2	-	-	1.13
Omnibus test	HLA-DQA1_AminoAcid	32609225	AA_DQA1_51	-	-	-	-	-	1	-	-	1.12
Omnibus test	HLA-DQA1_AminoAcid	32609228	AA_DQA1_52	-	-	-	-	-	1	-	-	2.52
Omnibus test	HLA-DQA1_AminoAcid	32609231	AA_DQA1_53	-	-	-	-	-	2	-	-	1.13
Omnibus test	HLA-DQA1_AminoAcid	32609237	AA_DQA1_55	-	-	-	-	-	1	-	-	1.29
Omnibus test	HLA-DQA1_AminoAcid	32609240	AA_DQA1_56	-	-	-	-	-	2	-	-	0.97
Omnibus test	HLA-DQA1_AminoAcid	32609255	AA_DQA1_61	-	-	-	-	-	1	-	-	1.29
Omnibus test	HLA-DQA1_AminoAcid	32609264	AA_DQA1_64	-	-	-	-	-	1	-	-	1.29
Omnibus test	HLA-DQA1_AminoAcid	32609270	AA_DQA1_66	-	-	-	-	-	1	-	-	1.29
Omnibus test	HLA-DQA1_AminoAcid	32609279	AA_DQA1_69	-	-	-	-	-	2	-	-	1.09
Omnibus test	HLA-DQA1_AminoAcid	32609297	AA_DQA1_75	-	-	-	-	-	1	-	-	0.53
Omnibus test	HLA-DQA1_AminoAcid	32609300	AA_DQA1_76	-	-	-	-	-	2	-	-	0.97
Omnibus test	HLA-DQA1_AminoAcid	32609312	AA_DQA1_80	-	-	-	-	-	1	-	-	1.29
Omnibus test	HLA-DQA1_AminoAcid	32609806	AA_DQA1_107	-	-	-	-	-	1	-	-	0.53
Omnibus test	HLA-DQA1_AminoAcid	32609872	AA_DQA1_129	-	-	-	-	-	1	-	-	0.39
Omnibus test	HLA-DQA1_AminoAcid	32609875	AA_DQA1_130	-	-	-	-	-	1	-	-	3.01
Omnibus test	HLA-DQA1_AminoAcid	32609902	AA_DQA1_139	-	-	-	-	-	1	-	-	0
Omnibus test	HLA-DQA1_AminoAcid	32609953	AA_DQA1_156	-	-	-	-	-	1	-	-	0.53
Omnibus test	HLA-DQA1_AminoAcid	32609965	AA_DQA1_160	-	-	-	-	-	2	-	-	0.09
Omnibus test	HLA-DQA1_AminoAcid	32609968	AA_DQA1_161	-	-	-	-	-	1	-	-	0.53
Omnibus test	HLA-DQA1_AminoAcid	32609974	AA_DQA1_163	-	-	-	-	-	1	-	-	0.53
Omnibus test	HLA-DQA1_AminoAcid	32610010	AA_DQA1_175	-	-	-	-	-	2	-	-	0.89
Omnibus test	HLA-DQA1_AminoAcid	32610402	AA_DQA1_187	-	-	-	-	-	1	-	-	0.47
Omnibus test	HLA-DQA1_AminoAcid	32610438	AA_DQA1_199	-	-	-	-	-	1	-	-	0.35
Omnibus test	HLA-DQA1_AminoAcid	32610462	AA_DQA1_207	-	-	-	-	-	1	-	-	0.05
Omnibus test	HLA-DQA1_AminoAcid	32610465	AA_DQA1_208	-	-	-	-	-	1	-	-	0.26
Omnibus test	HLA-DQA1_AminoAcid	32610486	AA_DQA1_215	-	-	-	-	-	1	-	-	0.33
Omnibus test	HLA-DQA1_AminoAcid	32610495	AA_DQA1_218	-	-	-	-	-	1	-	-	1.29
Omnibus test	HLA-DQB1_AminoAcid	32629129	AA_DQB1_224	-	-	-	-	-	1	-	-	0.72
Omnibus test	HLA-DQB1_AminoAcid	32629138	AA_DQB1_221	-	-	-	-	-	1	-	-	1.29
Omnibus test	HLA-DQB1_AminoAcid	32629141	AA_DQB1_220	-	-	-	-	-	1	-	-	1.29
Omnibus test	HLA-DQB1_AminoAcid	32629192	AA_DQB1_203	-	-	-	-	-	1	-	-	0.44
Omnibus test	HLA-DQB1_AminoAcid	32629210	AA_DQB1_197	-	-	-	-	-	1	-	-	3.23
Omnibus test	HLA-DQB1_AminoAcid	32629755	AA_DQB1_185	-	-	-	-	-	1	-	-	0.8
Omnibus test	HLA-DQB1_AminoAcid	32629764	AA_DQB1_182	-	-	-	-	-	1	-	-	1.54
Omnibus test	HLA-DQB1_AminoAcid	32629809	AA_DQB1_167	-	-	-	-	-	1	-	-	1.48
Omnibus test	HLA-DQB1_AminoAcid	32629890	AA_DQB1_140	-	-	-	-	-	1	-	-	1.54
Omnibus test	HLA-DQB1_AminoAcid	32629920	AA_DQB1_130	-	-	-	-	-	1	-	-	0.66
Omnibus test	HLA-DQB1_AminoAcid	32629932	AA_DQB1_126	-	-	-	-	-	1	-	-	0.94
Omnibus test	HLA-DQB1_AminoAcid	32629935	AA_DQB1_125	-	-	-	-	-	2	-	-	2.06
Omnibus test	HLA-DQB1_AminoAcid	32629962	AA_DQB1_116	-	-	-	-	-	1	-	-	0.72
Omnibus test	HLA-DQB1_AminoAcid	32632589	AA_DQB1_90	-	-	-	-	-	1	-	-	1.29
Omnibus test	HLA-DQB1_AminoAcid	32632592	AA_DQB1_89	-	-	-	-	-	1	-	-	1.29
Omnibus test	HLA-DQB1_AminoAcid	32632598	AA_DQB1_87	-	-	-	-	-	2	-	-	4.5
Omnibus test	HLA-DQB1_AminoAcid	32632601	AA_DQB1_86	-	-	-	-	-	2	-	-	2.76
Omnibus test	HLA-DQB1_AminoAcid	32632604	AA_DQB1_85	-	-	-	-	-	1	-	-	1.29
Omnibus test	HLA-DQB1_AminoAcid	32632607	AA_DQB1_84	-	-	-	-	-	1	-	-	1.29
Omnibus test	HLA-DQB1_AminoAcid	32632628	AA_DQB1_77	-	-	-	-	-	1	-	-	0.46
Omnibus test	HLA-DQB1_AminoAcid	32632634	AA_DQB1_75	-	-	-	-	-	1	-	-	0.66
Omnibus test	HLA-DQB1_AminoAcid	32632637	AA_DQB1_74	-	-	-	-	-	1	-	-	1.87
Omnibus test	HLA-DQB1_AminoAcid	32632646	AA_DQB1_71	-	-	-	-	-	2	-	-	1.4
Omnibus test	HLA-DQB1_AminoAcid	32632649	AA_DQB1_70	-	-	-	-	-	2	-	-	1.39
Omnibus test	HLA-DQB1_AminoAcid	32632658	AA_DQB1_67	-	-	-	-	-	1	-	-	1.88
Omnibus test	HLA-DQB1_AminoAcid	32632661	AA_DQB1_66	-	-	-	-	-	1	-	-	1.88
Omnibus test	HLA-DQB1_AminoAcid	32632688	AA_DQB1_57	-	-	-	-	-	3	-	-	2.43
Omnibus test	HLA-DQB1_AminoAcid	32632691	AA_DQB1_56	-	-	-	-	-	1	-	-	0.29
Omnibus test	HLA-DQB1_AminoAcid	32632694	AA_DQB1_55	-	-	-	-	-	1	-	-	2.03
Omnibus test	HLA-DQB1_AminoAcid	32632700	AA_DQB1_53	-	-	-	-	-	1	-	-	1.29
Omnibus test	HLA-DQB1_AminoAcid	32632724	AA_DQB1_45	-	-	-	-	-	1	-	-	0.63
Omnibus test	HLA-DQB1_AminoAcid	32632745	AA_DQB1_38	-	-	-	-	-	1	-	-	1.62
Omnibus test	HLA-DQB1_AminoAcid	32632748	AA_DQB1_37	-	-	-	-	-	1	-	-	4.31
Omnibus test	HLA-DQB1_AminoAcid	32632769	AA_DQB1_30	-	-	-	-	-	1	-	-	2.58
Omnibus test	HLA-DQB1_AminoAcid	32632781	AA_DQB1_26	-	-	-	-	-	2	-	-	2.33
Omnibus test	HLA-DQB1_AminoAcid	32632790	AA_DQB1_23	-	-	-	-	-	1	-	-	0.04
Omnibus test	HLA-DQB1_AminoAcid	32632817	AA_DQB1_14	-	-	-	-	-	1	-	-	0.72
Omnibus test	HLA-DQB1_AminoAcid	32632820	AA_DQB1_13	-	-	-	-	-	1	-	-	1.48
Omnibus test	HLA-DQB1_AminoAcid	32632832	AA_DQB1_9	-	-	-	-	-	2	-	-	4.11
Omnibus test	HLA-DQB1_AminoAcid	32634281	AA_DQB1_3	-	-	-	-	-	1	-	-	3.23
Omnibus test	HLA-DQB1_AminoAcid	32634290	AA_DQB1_-1	-	-	-	-	-	1	-	-	1.13
Omnibus test	HLA-DQB1_AminoAcid	32634293	AA_DQB1_-2	-	-	-	-	-	1	-	-	1.13
Omnibus test	HLA-DQB1_AminoAcid	32634296	AA_DQB1_-3	-	-	-	-	-	1	-	-	1.13
Omnibus test	HLA-DQB1_AminoAcid	32634299	AA_DQB1_-4	-	-	-	-	-	2	-	-	1.96
Omnibus test	HLA-DQB1_AminoAcid	32634302	AA_DQB1_-5	-	-	-	-	-	3	-	-	2.41
Omnibus test	HLA-DQB1_AminoAcid	32634305	AA_DQB1_-6	-	-	-	-	-	2	-	-	1.96
Omnibus test	HLA-DQB1_AminoAcid	32634308	AA_DQB1_-7	-	-	-	-	-	1	-	-	1.13
Omnibus test	HLA-DQB1_AminoAcid	32634311	AA_DQB1_-8	-	-	-	-	-	1	-	-	1.13
Omnibus test	HLA-DQB1_AminoAcid	32634314	AA_DQB1_-9	-	-	-	-	-	2	-	-	2.42
Omnibus test	HLA-DQB1_AminoAcid	32634317	AA_DQB1_-10	-	-	-	-	-	1	-	-	2.11
Omnibus test	HLA-DQB1_AminoAcid	32634320	AA_DQB1_-11	-	-	-	-	-	1	-	-	1.13
Omnibus test	HLA-DQB1_AminoAcid	32634323	AA_DQB1_-12	-	-	-	-	-	1	-	-	1.13
Omnibus test	HLA-DQB1_AminoAcid	32634326	AA_DQB1_-13	-	-	-	-	-	1	-	-	1.13
Omnibus test	HLA-DQB1_AminoAcid	32634329	AA_DQB1_-14	-	-	-	-	-	1	-	-	1.13
Omnibus test	HLA-DQB1_AminoAcid	32634332	AA_DQB1_-15	-	-	-	-	-	1	-	-	1.13
Omnibus test	HLA-DQB1_AminoAcid	32634335	AA_DQB1_-16	-	-	-	-	-	1	-	-	1.13
Omnibus test	HLA-DQB1_AminoAcid	32634338	AA_DQB1_-17	-	-	-	-	-	2	-	-	4.03
Omnibus test	HLA-DQB1_AminoAcid	32634341	AA_DQB1_-18	-	-	-	-	-	2	-	-	2.79
Omnibus test	HLA-DQB1_AminoAcid	32634344	AA_DQB1_-19	-	-	-	-	-	1	-	-	1.13
Omnibus test	HLA-DQB1_AminoAcid	32634347	AA_DQB1_-20	-	-	-	-	-	1	-	-	1.13
Omnibus test	HLA-DQB1_AminoAcid	32634350	AA_DQB1_-21	-	-	-	-	-	2	-	-	1.96
Omnibus test	HLA-DQB1_AminoAcid	32634353	AA_DQB1_-22	-	-	-	-	-	1	-	-	1.13
Omnibus test	HLA-DQB1_AminoAcid	32634356	AA_DQB1_-23	-	-	-	-	-	1	-	-	1.13
Omnibus test	HLA-DQB1_AminoAcid	32634359	AA_DQB1_-24	-	-	-	-	-	1	-	-	1.13
Omnibus test	HLA-DQB1_AminoAcid	32634362	AA_DQB1_-25	-	-	-	-	-	1	-	-	1.13
Omnibus test	HLA-DQB1_AminoAcid	32634365	AA_DQB1_-26	-	-	-	-	-	1	-	-	1.13
Omnibus test	HLA-DQB1_AminoAcid	32634368	AA_DQB1_-27	-	-	-	-	-	2	-	-	2.42
Omnibus test	HLA-DQB1_AminoAcid	32634371	AA_DQB1_-28	-	-	-	-	-	1	-	-	1.13
Omnibus test	HLA-DQB1_AminoAcid	32634374	AA_DQB1_-29	-	-	-	-	-	1	-	-	1.13
Omnibus test	HLA-DQB1_AminoAcid	32634377	AA_DQB1_-30	-	-	-	-	-	1	-	-	1.13
Omnibus test	HLA-DQB1_AminoAcid	32634380	AA_DQB1_-31	-	-	-	-	-	1	-	-	1.13
Omnibus test	HLA-DQB1_AminoAcid	32634383	AA_DQB1_-32	-	-	-	-	-	1	-	-	1.13
Omnibus test	HLA-DOB_AminoAcid	32781553	AA_DOB_208	-	-	-	-	-	1	-	-	0.68
Omnibus test	HLA-DOB_AminoAcid	32784676	AA_DOB_-9	-	-	-	-	-	1	-	-	10.01
Omnibus test	HLA-DMB_AminoAcid	32902752	AA_DMB_245	-	-	-	-	-	1	-	-	0.07
Omnibus test	HLA-DMB_AminoAcid	32902755	AA_DMB_244	-	-	-	-	-	1	-	-	0.07
Omnibus test	HLA-DMB_AminoAcid	32902758	AA_DMB_243	-	-	-	-	-	1	-	-	0.07
Omnibus test	HLA-DMB_AminoAcid	32902761	AA_DMB_242	-	-	-	-	-	1	-	-	0.07
Omnibus test	HLA-DMB_AminoAcid	32902764	AA_DMB_241	-	-	-	-	-	1	-	-	0.07
Omnibus test	HLA-DMB_AminoAcid	32903121	AA_DMB_240	-	-	-	-	-	1	-	-	0.07
Omnibus test	HLA-DMB_AminoAcid	32903124	AA_DMB_239	-	-	-	-	-	1	-	-	0.07
Omnibus test	HLA-DMB_AminoAcid	32903127	AA_DMB_238	-	-	-	-	-	1	-	-	0.07
Omnibus test	HLA-DMB_AminoAcid	32903130	AA_DMB_237	-	-	-	-	-	1	-	-	0.07
Omnibus test	HLA-DMB_AminoAcid	32903133	AA_DMB_236	-	-	-	-	-	1	-	-	0.07
Omnibus test	HLA-DMB_AminoAcid	32903136	AA_DMB_235	-	-	-	-	-	1	-	-	0.07
Omnibus test	HLA-DMB_AminoAcid	32903139	AA_DMB_234	-	-	-	-	-	1	-	-	0.07
Omnibus test	HLA-DMB_AminoAcid	32903142	AA_DMB_233	-	-	-	-	-	1	-	-	0.07
Omnibus test	HLA-DMB_AminoAcid	32903145	AA_DMB_232	-	-	-	-	-	1	-	-	0.07
Omnibus test	HLA-DMB_AminoAcid	32903148	AA_DMB_231	-	-	-	-	-	1	-	-	0.07
Omnibus test	HLA-DMB_AminoAcid	32903151	AA_DMB_230	-	-	-	-	-	1	-	-	0.07
Omnibus test	HLA-DMB_AminoAcid	32903154	AA_DMB_229	-	-	-	-	-	1	-	-	0.07
Omnibus test	HLA-DMB_AminoAcid	32903315	AA_DMB_228	-	-	-	-	-	1	-	-	0.07
Omnibus test	HLA-DMB_AminoAcid	32903318	AA_DMB_227	-	-	-	-	-	1	-	-	0.07
Omnibus test	HLA-DMB_AminoAcid	32903321	AA_DMB_226	-	-	-	-	-	1	-	-	0.07
Omnibus test	HLA-DMB_AminoAcid	32903324	AA_DMB_225	-	-	-	-	-	1	-	-	0.07
Omnibus test	HLA-DMB_AminoAcid	32903327	AA_DMB_224	-	-	-	-	-	1	-	-	0.07
Omnibus test	HLA-DMB_AminoAcid	32903330	AA_DMB_223	-	-	-	-	-	1	-	-	0.07
Omnibus test	HLA-DMB_AminoAcid	32903333	AA_DMB_222	-	-	-	-	-	1	-	-	0.07
Omnibus test	HLA-DMB_AminoAcid	32903336	AA_DMB_221	-	-	-	-	-	1	-	-	0.07
Omnibus test	HLA-DMB_AminoAcid	32903339	AA_DMB_220	-	-	-	-	-	1	-	-	0.07
Omnibus test	HLA-DMB_AminoAcid	32903342	AA_DMB_219	-	-	-	-	-	1	-	-	0.07
Omnibus test	HLA-DMB_AminoAcid	32903345	AA_DMB_218	-	-	-	-	-	1	-	-	0.07
Omnibus test	HLA-DMB_AminoAcid	32903348	AA_DMB_217	-	-	-	-	-	1	-	-	0.07
Omnibus test	HLA-DMB_AminoAcid	32903351	AA_DMB_216	-	-	-	-	-	1	-	-	0.07
Omnibus test	HLA-DMB_AminoAcid	32903354	AA_DMB_215	-	-	-	-	-	1	-	-	0.07
Omnibus test	HLA-DMB_AminoAcid	32903357	AA_DMB_214	-	-	-	-	-	1	-	-	0.07
Omnibus test	HLA-DMB_AminoAcid	32903360	AA_DMB_213	-	-	-	-	-	1	-	-	0.07
Omnibus test	HLA-DMB_AminoAcid	32903363	AA_DMB_212	-	-	-	-	-	1	-	-	0.07
Omnibus test	HLA-DMB_AminoAcid	32903366	AA_DMB_211	-	-	-	-	-	1	-	-	0.07
Omnibus test	HLA-DMB_AminoAcid	32903369	AA_DMB_210	-	-	-	-	-	1	-	-	0.07
Omnibus test	HLA-DMB_AminoAcid	32903372	AA_DMB_209	-	-	-	-	-	1	-	-	0.07
Omnibus test	HLA-DMB_AminoAcid	32903375	AA_DMB_208	-	-	-	-	-	1	-	-	0.07
Omnibus test	HLA-DMB_AminoAcid	32903378	AA_DMB_207	-	-	-	-	-	1	-	-	0.07
Omnibus test	HLA-DMB_AminoAcid	32903381	AA_DMB_206	-	-	-	-	-	1	-	-	0.07
Omnibus test	HLA-DMB_AminoAcid	32903384	AA_DMB_205	-	-	-	-	-	1	-	-	0.07
Omnibus test	HLA-DMB_AminoAcid	32903387	AA_DMB_204	-	-	-	-	-	1	-	-	0.07
Omnibus test	HLA-DMB_AminoAcid	32903390	AA_DMB_203	-	-	-	-	-	1	-	-	0.07
Omnibus test	HLA-DMB_AminoAcid	32903393	AA_DMB_202	-	-	-	-	-	1	-	-	0.07
Omnibus test	HLA-DMB_AminoAcid	32903396	AA_DMB_201	-	-	-	-	-	1	-	-	0.07
Omnibus test	HLA-DMB_AminoAcid	32903399	AA_DMB_200	-	-	-	-	-	1	-	-	0.07
Omnibus test	HLA-DMB_AminoAcid	32903402	AA_DMB_199	-	-	-	-	-	1	-	-	0.07
Omnibus test	HLA-DMB_AminoAcid	32903405	AA_DMB_198	-	-	-	-	-	1	-	-	0.07
Omnibus test	HLA-DMB_AminoAcid	32903408	AA_DMB_197	-	-	-	-	-	1	-	-	0.07
Omnibus test	HLA-DMB_AminoAcid	32903411	AA_DMB_196	-	-	-	-	-	1	-	-	0.07
Omnibus test	HLA-DMB_AminoAcid	32903414	AA_DMB_195	-	-	-	-	-	1	-	-	0.07
Omnibus test	HLA-DMB_AminoAcid	32903417	AA_DMB_194	-	-	-	-	-	1	-	-	0.07
Omnibus test	HLA-DMB_AminoAcid	32903420	AA_DMB_193	-	-	-	-	-	1	-	-	0.07
Omnibus test	HLA-DMB_AminoAcid	32903423	AA_DMB_192	-	-	-	-	-	1	-	-	0.07
Omnibus test	HLA-DMB_AminoAcid	32903426	AA_DMB_191	-	-	-	-	-	1	-	-	0.07
Omnibus test	HLA-DMB_AminoAcid	32903429	AA_DMB_190	-	-	-	-	-	1	-	-	0.07
Omnibus test	HLA-DMB_AminoAcid	32904981	AA_DMB_179	-	-	-	-	-	1	-	-	0.73
Omnibus test	HLA-DMB_AminoAcid	32905086	AA_DMB_144	-	-	-	-	-	1	-	-	0.51
Omnibus test	HLA-DMB_AminoAcid	32905233	AA_DMB_95	-	-	-	-	-	1	-	-	0.07
Omnibus test	HLA-DMB_AminoAcid	32906463	AA_DMB_94	-	-	-	-	-	1	-	-	0.07
Omnibus test	HLA-DMB_AminoAcid	32906466	AA_DMB_93	-	-	-	-	-	1	-	-	0.07
Omnibus test	HLA-DMB_AminoAcid	32906469	AA_DMB_92	-	-	-	-	-	1	-	-	0.07
Omnibus test	HLA-DMB_AminoAcid	32906472	AA_DMB_91	-	-	-	-	-	1	-	-	0.07
Omnibus test	HLA-DMB_AminoAcid	32906475	AA_DMB_90	-	-	-	-	-	1	-	-	0.07
Omnibus test	HLA-DMB_AminoAcid	32906478	AA_DMB_89	-	-	-	-	-	1	-	-	0.07
Omnibus test	HLA-DMB_AminoAcid	32906481	AA_DMB_88	-	-	-	-	-	1	-	-	0.07
Omnibus test	HLA-DMB_AminoAcid	32906484	AA_DMB_87	-	-	-	-	-	1	-	-	0.07
Omnibus test	HLA-DMB_AminoAcid	32906487	AA_DMB_86	-	-	-	-	-	1	-	-	0.07
Omnibus test	HLA-DMB_AminoAcid	32906490	AA_DMB_85	-	-	-	-	-	1	-	-	0.07
Omnibus test	HLA-DMB_AminoAcid	32906493	AA_DMB_84	-	-	-	-	-	1	-	-	0.07
Omnibus test	HLA-DMB_AminoAcid	32906496	AA_DMB_83	-	-	-	-	-	1	-	-	0.07
Omnibus test	HLA-DMB_AminoAcid	32906499	AA_DMB_82	-	-	-	-	-	1	-	-	0.07
Omnibus test	HLA-DMB_AminoAcid	32906502	AA_DMB_81	-	-	-	-	-	1	-	-	0.07
Omnibus test	HLA-DMB_AminoAcid	32906505	AA_DMB_80	-	-	-	-	-	1	-	-	0.07
Omnibus test	HLA-DMB_AminoAcid	32906508	AA_DMB_79	-	-	-	-	-	1	-	-	0.07
Omnibus test	HLA-DMB_AminoAcid	32906511	AA_DMB_78	-	-	-	-	-	1	-	-	0.07
Omnibus test	HLA-DMB_AminoAcid	32906514	AA_DMB_77	-	-	-	-	-	1	-	-	0.07
Omnibus test	HLA-DMB_AminoAcid	32906517	AA_DMB_76	-	-	-	-	-	1	-	-	0.07
Omnibus test	HLA-DMB_AminoAcid	32906520	AA_DMB_75	-	-	-	-	-	1	-	-	0.07
Omnibus test	HLA-DMB_AminoAcid	32906523	AA_DMB_74	-	-	-	-	-	1	-	-	0.07
Omnibus test	HLA-DMB_AminoAcid	32906526	AA_DMB_73	-	-	-	-	-	1	-	-	0.07
Omnibus test	HLA-DMB_AminoAcid	32906529	AA_DMB_72	-	-	-	-	-	1	-	-	0.07
Omnibus test	HLA-DMB_AminoAcid	32906532	AA_DMB_71	-	-	-	-	-	1	-	-	0.07
Omnibus test	HLA-DMB_AminoAcid	32906535	AA_DMB_70	-	-	-	-	-	1	-	-	0.07
Omnibus test	HLA-DMB_AminoAcid	32906538	AA_DMB_69	-	-	-	-	-	1	-	-	0.07
Omnibus test	HLA-DMB_AminoAcid	32906541	AA_DMB_68	-	-	-	-	-	1	-	-	0.07
Omnibus test	HLA-DMB_AminoAcid	32906544	AA_DMB_67	-	-	-	-	-	1	-	-	0.07
Omnibus test	HLA-DMB_AminoAcid	32906547	AA_DMB_66	-	-	-	-	-	1	-	-	0.07
Omnibus test	HLA-DMB_AminoAcid	32906550	AA_DMB_65	-	-	-	-	-	1	-	-	0.07
Omnibus test	HLA-DMB_AminoAcid	32906553	AA_DMB_64	-	-	-	-	-	1	-	-	0.07
Omnibus test	HLA-DMB_AminoAcid	32906556	AA_DMB_63	-	-	-	-	-	1	-	-	0.07
Omnibus test	HLA-DMB_AminoAcid	32906559	AA_DMB_62	-	-	-	-	-	1	-	-	0.07
Omnibus test	HLA-DMB_AminoAcid	32906562	AA_DMB_61	-	-	-	-	-	1	-	-	0.07
Omnibus test	HLA-DMB_AminoAcid	32906565	AA_DMB_60	-	-	-	-	-	1	-	-	0.07
Omnibus test	HLA-DMB_AminoAcid	32906568	AA_DMB_59	-	-	-	-	-	1	-	-	0.07
Omnibus test	HLA-DMB_AminoAcid	32906571	AA_DMB_58	-	-	-	-	-	1	-	-	0.07
Omnibus test	HLA-DMB_AminoAcid	32906574	AA_DMB_57	-	-	-	-	-	1	-	-	0.07
Omnibus test	HLA-DMB_AminoAcid	32906577	AA_DMB_56	-	-	-	-	-	1	-	-	0.07
Omnibus test	HLA-DMB_AminoAcid	32906580	AA_DMB_55	-	-	-	-	-	1	-	-	0.07
Omnibus test	HLA-DMB_AminoAcid	32906583	AA_DMB_54	-	-	-	-	-	1	-	-	0.07
Omnibus test	HLA-DMB_AminoAcid	32906586	AA_DMB_53	-	-	-	-	-	1	-	-	2.13
Omnibus test	HLA-DMB_AminoAcid	32906589	AA_DMB_52	-	-	-	-	-	1	-	-	0.07
Omnibus test	HLA-DMB_AminoAcid	32906592	AA_DMB_51	-	-	-	-	-	1	-	-	0.07
Omnibus test	HLA-DMB_AminoAcid	32906595	AA_DMB_50	-	-	-	-	-	1	-	-	0.07
Omnibus test	HLA-DMB_AminoAcid	32906598	AA_DMB_49	-	-	-	-	-	1	-	-	0.07
Omnibus test	HLA-DMB_AminoAcid	32906601	AA_DMB_48	-	-	-	-	-	1	-	-	0.07
Omnibus test	HLA-DMB_AminoAcid	32906604	AA_DMB_47	-	-	-	-	-	1	-	-	0.07
Omnibus test	HLA-DMB_AminoAcid	32906607	AA_DMB_46	-	-	-	-	-	1	-	-	0.07
Omnibus test	HLA-DMB_AminoAcid	32906610	AA_DMB_45	-	-	-	-	-	1	-	-	0.07
Omnibus test	HLA-DMB_AminoAcid	32906613	AA_DMB_44	-	-	-	-	-	1	-	-	0.07
Omnibus test	HLA-DMB_AminoAcid	32906616	AA_DMB_43	-	-	-	-	-	1	-	-	0.07
Omnibus test	HLA-DMB_AminoAcid	32906619	AA_DMB_42	-	-	-	-	-	1	-	-	0.07
Omnibus test	HLA-DMB_AminoAcid	32906622	AA_DMB_41	-	-	-	-	-	1	-	-	0.07
Omnibus test	HLA-DMB_AminoAcid	32906625	AA_DMB_40	-	-	-	-	-	1	-	-	0.07
Omnibus test	HLA-DMB_AminoAcid	32906628	AA_DMB_39	-	-	-	-	-	1	-	-	0.07
Omnibus test	HLA-DMB_AminoAcid	32906631	AA_DMB_38	-	-	-	-	-	1	-	-	0.07
Omnibus test	HLA-DMB_AminoAcid	32906634	AA_DMB_37	-	-	-	-	-	1	-	-	0.07
Omnibus test	HLA-DMB_AminoAcid	32906637	AA_DMB_36	-	-	-	-	-	1	-	-	0.07
Omnibus test	HLA-DMB_AminoAcid	32906640	AA_DMB_35	-	-	-	-	-	1	-	-	0.07
Omnibus test	HLA-DMB_AminoAcid	32906643	AA_DMB_34	-	-	-	-	-	1	-	-	0.07
Omnibus test	HLA-DMB_AminoAcid	32906646	AA_DMB_33	-	-	-	-	-	1	-	-	0.07
Omnibus test	HLA-DMB_AminoAcid	32906649	AA_DMB_32	-	-	-	-	-	1	-	-	0.07
Omnibus test	HLA-DMB_AminoAcid	32906652	AA_DMB_31	-	-	-	-	-	1	-	-	2.13
Omnibus test	HLA-DMB_AminoAcid	32906655	AA_DMB_30	-	-	-	-	-	1	-	-	0.07
Omnibus test	HLA-DMB_AminoAcid	32906658	AA_DMB_29	-	-	-	-	-	1	-	-	0.07
Omnibus test	HLA-DMB_AminoAcid	32906661	AA_DMB_28	-	-	-	-	-	1	-	-	0.07
Omnibus test	HLA-DMB_AminoAcid	32906664	AA_DMB_27	-	-	-	-	-	1	-	-	0.07
Omnibus test	HLA-DMB_AminoAcid	32906667	AA_DMB_26	-	-	-	-	-	1	-	-	0.07
Omnibus test	HLA-DMB_AminoAcid	32906670	AA_DMB_25	-	-	-	-	-	1	-	-	0.07
Omnibus test	HLA-DMB_AminoAcid	32906673	AA_DMB_24	-	-	-	-	-	1	-	-	0.07
Omnibus test	HLA-DMB_AminoAcid	32906676	AA_DMB_23	-	-	-	-	-	1	-	-	0.07
Omnibus test	HLA-DMB_AminoAcid	32906679	AA_DMB_22	-	-	-	-	-	1	-	-	0.07
Omnibus test	HLA-DMB_AminoAcid	32906682	AA_DMB_21	-	-	-	-	-	1	-	-	0.07
Omnibus test	HLA-DMB_AminoAcid	32906685	AA_DMB_20	-	-	-	-	-	1	-	-	0.07
Omnibus test	HLA-DMB_AminoAcid	32906688	AA_DMB_19	-	-	-	-	-	1	-	-	0.07
Omnibus test	HLA-DMB_AminoAcid	32906691	AA_DMB_18	-	-	-	-	-	1	-	-	0.07
Omnibus test	HLA-DMB_AminoAcid	32906694	AA_DMB_17	-	-	-	-	-	1	-	-	0.07
Omnibus test	HLA-DMB_AminoAcid	32906697	AA_DMB_16	-	-	-	-	-	1	-	-	0.07
Omnibus test	HLA-DMB_AminoAcid	32906700	AA_DMB_15	-	-	-	-	-	1	-	-	0.07
Omnibus test	HLA-DMB_AminoAcid	32906703	AA_DMB_14	-	-	-	-	-	1	-	-	0.07
Omnibus test	HLA-DMB_AminoAcid	32906706	AA_DMB_13	-	-	-	-	-	1	-	-	0.07
Omnibus test	HLA-DMB_AminoAcid	32906709	AA_DMB_12	-	-	-	-	-	1	-	-	0.07
Omnibus test	HLA-DMB_AminoAcid	32906712	AA_DMB_11	-	-	-	-	-	1	-	-	0.07
Omnibus test	HLA-DMB_AminoAcid	32906715	AA_DMB_10	-	-	-	-	-	1	-	-	2.13
Omnibus test	HLA-DMB_AminoAcid	32906718	AA_DMB_9	-	-	-	-	-	1	-	-	0.07
Omnibus test	HLA-DMB_AminoAcid	32906721	AA_DMB_8	-	-	-	-	-	1	-	-	0.07
Omnibus test	HLA-DMB_AminoAcid	32906724	AA_DMB_7	-	-	-	-	-	1	-	-	0.07
Omnibus test	HLA-DMB_AminoAcid	32906727	AA_DMB_6	-	-	-	-	-	1	-	-	0.07
Omnibus test	HLA-DMB_AminoAcid	32906730	AA_DMB_5	-	-	-	-	-	1	-	-	0.07
Omnibus test	HLA-DMB_AminoAcid	32906733	AA_DMB_4	-	-	-	-	-	1	-	-	0.07
Omnibus test	HLA-DMB_AminoAcid	32906736	AA_DMB_3	-	-	-	-	-	1	-	-	0.07
Omnibus test	HLA-DMB_AminoAcid	32906739	AA_DMB_2	-	-	-	-	-	1	-	-	0.07
Omnibus test	HLA-DMB_AminoAcid	32906742	AA_DMB_1	-	-	-	-	-	1	-	-	0.07
Omnibus test	HLA-DMB_AminoAcid	32908532	AA_DMB_-1	-	-	-	-	-	1	-	-	0.07
Omnibus test	HLA-DMB_AminoAcid	32908535	AA_DMB_-2	-	-	-	-	-	1	-	-	0.07
Omnibus test	HLA-DMB_AminoAcid	32908538	AA_DMB_-3	-	-	-	-	-	1	-	-	0.07
Omnibus test	HLA-DMB_AminoAcid	32908541	AA_DMB_-4	-	-	-	-	-	1	-	-	0.07
Omnibus test	HLA-DMB_AminoAcid	32908544	AA_DMB_-5	-	-	-	-	-	1	-	-	0.07
Omnibus test	HLA-DMB_AminoAcid	32908547	AA_DMB_-6	-	-	-	-	-	1	-	-	0.07
Omnibus test	HLA-DMB_AminoAcid	32908550	AA_DMB_-7	-	-	-	-	-	1	-	-	0.07
Omnibus test	HLA-DMB_AminoAcid	32908553	AA_DMB_-8	-	-	-	-	-	1	-	-	0.07
Omnibus test	HLA-DMB_AminoAcid	32908556	AA_DMB_-9	-	-	-	-	-	1	-	-	0.07
Omnibus test	HLA-DMB_AminoAcid	32908559	AA_DMB_-10	-	-	-	-	-	1	-	-	0.07
Omnibus test	HLA-DMB_AminoAcid	32908562	AA_DMB_-11	-	-	-	-	-	1	-	-	0.07
Omnibus test	HLA-DMB_AminoAcid	32908565	AA_DMB_-12	-	-	-	-	-	1	-	-	0.07
Omnibus test	HLA-DMB_AminoAcid	32908568	AA_DMB_-13	-	-	-	-	-	1	-	-	0.07
Omnibus test	HLA-DMB_AminoAcid	32908571	AA_DMB_-14	-	-	-	-	-	1	-	-	0.07
Omnibus test	HLA-DMB_AminoAcid	32908574	AA_DMB_-15	-	-	-	-	-	1	-	-	0.07
Omnibus test	HLA-DMB_AminoAcid	32908577	AA_DMB_-16	-	-	-	-	-	1	-	-	0.07
Omnibus test	HLA-DMB_AminoAcid	32908580	AA_DMB_-17	-	-	-	-	-	1	-	-	0.07
Omnibus test	HLA-DMB_AminoAcid	32908583	AA_DMB_-18	-	-	-	-	-	1	-	-	0.07
Omnibus test	HLA-DMA_AminoAcid	32917543	AA_DMA_140	-	-	-	-	-	1	-	-	0.46
Omnibus test	HLA-DPA1_AminoAcid	33036434	AA_DPA1_228	-	-	-	-	-	1	-	-	2.11
Omnibus test	HLA-DPA1_AminoAcid	33036852	AA_DPA1_160	-	-	-	-	-	1	-	-	2.11
Omnibus test	HLA-DPA1_AminoAcid	33036951	AA_DPA1_127	-	-	-	-	-	1	-	-	2.11
Omnibus test	HLA-DPA1_AminoAcid	33036999	AA_DPA1_111	-	-	-	-	-	1	-	-	2.21
Omnibus test	HLA-DPA1_AminoAcid	33037423	AA_DPA1_83	-	-	-	-	-	1	-	-	2.08
Omnibus test	HLA-DPA1_AminoAcid	33037522	AA_DPA1_50	-	-	-	-	-	1	-	-	2.08
Omnibus test	HLA-DPA1_AminoAcid	33037579	AA_DPA1_31	-	-	-	-	-	1	-	-	2.18
Omnibus test	HLA-DPA1_AminoAcid	33037639	AA_DPA1_11	-	-	-	-	-	1	-	-	0.13
Omnibus test	HLA-DPB1_AminoAcid	33048458	AA_DPB1_8	-	-	-	-	-	1	-	-	2.25
Omnibus test	HLA-DPB1_AminoAcid	33048461	AA_DPB1_9	-	-	-	-	-	2	-	-	5.14
Omnibus test	HLA-DPB1_AminoAcid	33048467	AA_DPB1_11	-	-	-	-	-	1	-	-	2.25
Omnibus test	HLA-DPB1_AminoAcid	33048539	AA_DPB1_35	-	-	-	-	-	2	-	-	0.38
Omnibus test	HLA-DPB1_AminoAcid	33048542	AA_DPB1_36	-	-	-	-	-	1	-	-	0.58
Omnibus test	HLA-DPB1_AminoAcid	33048599	AA_DPB1_55	-	-	-	-	-	2	-	-	0.3
Omnibus test	HLA-DPB1_AminoAcid	33048602	AA_DPB1_56	-	-	-	-	-	1	-	-	0.3
Omnibus test	HLA-DPB1_AminoAcid	33048605	AA_DPB1_57	-	-	-	-	-	1	-	-	3.03
Omnibus test	HLA-DPB1_AminoAcid	33048629	AA_DPB1_65	-	-	-	-	-	1	-	-	0.85
Omnibus test	HLA-DPB1_AminoAcid	33048641	AA_DPB1_69	-	-	-	-	-	1	-	-	0.24
Omnibus test	HLA-DPB1_AminoAcid	33048662	AA_DPB1_76	-	-	-	-	-	2	-	-	3.32
Omnibus test	HLA-DPB1_AminoAcid	33048686	AA_DPB1_84	-	-	-	-	-	1	-	-	1.67
Omnibus test	HLA-DPB1_AminoAcid	33048689	AA_DPB1_85	-	-	-	-	-	1	-	-	1.67
Omnibus test	HLA-DPB1_AminoAcid	33048692	AA_DPB1_86	-	-	-	-	-	1	-	-	1.67
Omnibus test	HLA-DPB1_AminoAcid	33048695	AA_DPB1_87	-	-	-	-	-	1	-	-	1.67
Omnibus test	HLA-DPB1_AminoAcid	33052736	AA_DPB1_96	-	-	-	-	-	1	-	-	1.62
Omnibus test	HLA-DPB1_AminoAcid	33052958	AA_DPB1_170	-	-	-	-	-	1	-	-	1.62
Omnibus test	HLA-DPB1_AminoAcid	33052982	AA_DPB1_178	-	-	-	-	-	1	-	-	1.11
Omnibus test	HLA-DPB1_AminoAcid	33053610	AA_DPB1_205	-	-	-	-	-	1	-	-	0.13
Binary test	HLA-F_Allele	29698429	HLA_F_01:01	P	A	0.817	0.988	0.986	-	0.119	0.177	0.3
Binary test	HLA-F_Allele	29698429	HLA_F_01:01:01	P	A	0.982	0.745	0.741	-	0.21	0.049	4.85
Binary test	HLA-F_Allele	29698429	HLA_F_01:01:02	P	A	0.995	0.24	0.242	-	-0.215	0.05	4.81
Binary test	HLA-F_Allele	29698429	HLA_F_01:05	P	A	0.791	0.007	0.009	-	-0.166	0.228	0.34
Binary test	HLA-F_Allele	29698429	HLA_F_01:05:99	P	A	0.815	0.01	0.012	-	-0.074	0.192	0.16
Binary test	HLA-G_AminoAcid	29795914	AA_G_31	S	T	0.884	0.005	0.009	-	-0.568	0.256	1.76
Binary test	HLA-G_AminoAcid	29796377	AA_G_110	I	L	0.978	0.468	0.464	-	-0.088	0.04	1.57
Binary test	HLA-G_Allele	29796823	HLA_G_01:01	P	A	0.974	0.521	0.52	-	0.109	0.04	2.24
Binary test	HLA-G_Allele	29796823	HLA_G_01:01:01	P	A	1	0.273	0.276	-	0.032	0.043	0.33
Binary test	HLA-G_Allele	29796823	HLA_G_01:01:02	P	A	0.975	0.198	0.193	-	0.121	0.048	1.89
Binary test	HLA-G_Allele	29796823	HLA_G_01:01:03	P	A	0.94	0.05	0.051	-	0.01	0.088	0.04
Binary test	HLA-G_Allele	29796823	HLA_G_01:03	P	A	0.884	0.005	0.009	-	-0.568	0.256	1.76
Binary test	HLA-G_Allele	29796823	HLA_G_01:03:01	P	A	1	0.005	0.008	-	-0.544	0.265	1.55
Binary test	HLA-G_Allele	29796823	HLA_G_01:04	P	A	0.978	0.468	0.464	-	-0.088	0.04	1.57
Binary test	HLA-G_Allele	29796823	HLA_G_01:04:01	P	A	0.98	0.468	0.465	-	-0.088	0.04	1.57
Binary test	HLA-H_Allele	29856805	HLA_H_01	P	A	0.992	0.39	0.392	-	0.072	0.04	1.14
Binary test	HLA-H_Allele	29856805	HLA_H_01:01	P	A	0.993	0.274	0.274	-	0.055	0.043	0.69
Binary test	HLA-H_Allele	29856805	HLA_H_01:01:01	P	A	0.996	0.275	0.274	-	0.056	0.043	0.7
Binary test	HLA-H_Allele	29856805	HLA_H_01:02	P	A	0.989	0.115	0.116	-	0.071	0.06	0.62
Binary test	HLA-H_Allele	29856805	HLA_H_01:02:99	P	A	0.986	0.115	0.117	-	0.07	0.06	0.62
Binary test	HLA-H_Allele	29856805	HLA_H_02	P	A	0.992	0.246	0.224	-	0.073	0.045	0.97
Binary test	HLA-H_Allele	29856805	HLA_H_02:04	P	A	0.87	0.241	0.217	-	0.076	0.046	1.01
Binary test	HLA-H_Allele	29856805	HLA_H_02:04:99	P	A	0.871	0.229	0.204	-	0.085	0.047	1.15
Binary test	HLA-H_Allele	29856805	HLA_H_99	P	A	0.998	0.364	0.384	-	-0.125	0.04	2.8
Binary test	HLA-H_Allele	29856805	HLA_H_99:99	P	A	0.995	0.364	0.385	-	-0.126	0.04	2.85
Binary test	HLA-H_Allele	29856805	HLA_H_99:99:99	P	A	0.996	0.364	0.384	-	-0.126	0.04	2.85
Binary test	HLA-K_Allele	29895623	HLA_K_01	P	A	0.994	0.636	0.616	-	0.124	0.04	2.78
Binary test	HLA-K_Allele	29895623	HLA_K_01:01	P	A	0.905	0.412	0.391	-	0.08	0.039	1.4
Binary test	HLA-K_Allele	29895623	HLA_K_01:01:01	P	A	0.918	0.411	0.391	-	0.081	0.039	1.42
Binary test	HLA-K_Allele	29895623	HLA_K_01:02	P	A	0.894	0.225	0.225	-	0.06	0.046	0.71
Binary test	HLA-K_Allele	29895623	HLA_K_01:02:99	P	A	0.914	0.225	0.225	-	0.061	0.046	0.73
Binary test	HLA-K_Allele	29895623	HLA_K_99	P	A	0.994	0.364	0.384	-	-0.124	0.04	2.78
Binary test	HLA-K_Allele	29895623	HLA_K_99:99	P	A	0.992	0.363	0.384	-	-0.125	0.04	2.82
Binary test	HLA-K_Allele	29895623	HLA_K_99:99:99	P	A	0.992	0.363	0.384	-	-0.127	0.04	2.89
Binary test	HLA-A_AminoAcid	29910359	AA_A_-15_L	P	A	0.993	0.295	0.272	-	0.064	0.043	0.88
Binary test	HLA-A_AminoAcid	29910359	AA_A_-15_V	P	A	0.991	0.705	0.728	-	-0.064	0.043	0.88
Binary test	HLA-A_AminoAcid	29910371	AA_A_-11_L	P	A	0.996	0.189	0.168	-	0.069	0.05	0.78
Binary test	HLA-A_AminoAcid	29910371	AA_A_-11_S	P	A	0.992	0.811	0.832	-	-0.069	0.05	0.78
Binary test	HLA-A_AminoAcid	29910558	AA_A_9_F	P	A	0.986	0.15	0.152	-	0.033	0.054	0.27
Binary test	HLA-A_AminoAcid	29910558	AA_A_9_S	P	A	0.991	0.365	0.386	-	-0.129	0.04	2.99
Binary test	HLA-A_AminoAcid	29910558	AA_A_9_T	P	A	0.996	0.189	0.168	-	0.069	0.05	0.78
Binary test	HLA-A_AminoAcid	29910558	AA_A_9_Y	P	A	0.989	0.296	0.294	-	0.08	0.042	1.23
Binary test	HLA-A_AminoAcid	29910699	AA_A_56	R	G	0.993	0.091	0.089	-	0.074	0.066	0.57
Binary test	HLA-A_AminoAcid	29910717	AA_A_62_E	P	A	0.993	0.364	0.385	-	-0.126	0.04	2.86
Binary test	HLA-A_AminoAcid	29910717	AA_A_62_G	P	A	0.993	0.227	0.227	-	0.059	0.046	0.71
Binary test	HLA-A_AminoAcid	29910717	AA_A_62_Q	P	A	0.994	0.196	0.191	-	0.064	0.049	0.72
Binary test	HLA-A_AminoAcid	29910717	AA_A_62_R	P	A	0.989	0.214	0.197	-	0.061	0.047	0.7
Binary test	HLA-A_AminoAcid	29910720	AA_A_63	N	E	0.989	0.214	0.197	-	0.061	0.047	0.7
Binary test	HLA-A_AminoAcid	29910726	AA_A_65	G	R	0.993	0.364	0.385	-	-0.126	0.04	2.86
Binary test	HLA-A_AminoAcid	29910729	AA_A_66	N	K	0.994	0.409	0.388	-	0.082	0.039	1.43
Binary test	HLA-A_AminoAcid	29910741	AA_A_70	Q	H	0.991	0.101	0.098	-	0.039	0.064	0.26
Binary test	HLA-A_AminoAcid	29910750	AA_A_73	I	T	0.996	0.189	0.168	-	0.069	0.05	0.78
Binary test	HLA-A_AminoAcid	29910753	AA_A_74	H	D	0.935	0.245	0.248	-	0.057	0.045	0.69
Binary test	HLA-A_AminoAcid	29910759	AA_A_76_A	P	A	0.841	0.1	0.1	-	0.064	0.064	0.5
Binary test	HLA-A_AminoAcid	29910759	AA_A_76_E	P	A	0.991	0.365	0.386	-	-0.125	0.04	2.8
Binary test	HLA-A_AminoAcid	29910759	AA_A_76_V	P	A	0.945	0.535	0.514	-	0.095	0.038	1.89
Binary test	HLA-A_AminoAcid	29910762	AA_A_77	N	D	0.945	0.465	0.486	-	-0.095	0.038	1.89
Binary test	HLA-A_AminoAcid	29910768	AA_A_79	R	G	0.993	0.364	0.385	-	-0.126	0.04	2.86
Binary test	HLA-A_AminoAcid	29910771	AA_A_80	I	T	0.993	0.364	0.385	-	-0.126	0.04	2.86
Binary test	HLA-A_AminoAcid	29910774	AA_A_81	A	L	0.993	0.364	0.385	-	-0.126	0.04	2.86
Binary test	HLA-A_AminoAcid	29910777	AA_A_82	L	R	0.993	0.364	0.385	-	-0.126	0.04	2.86
Binary test	HLA-A_AminoAcid	29910780	AA_A_83	R	G	0.993	0.364	0.385	-	-0.126	0.04	2.86
Binary test	HLA-A_AminoAcid	29910801	AA_A_90	D	A	0.991	0.215	0.214	-	0.063	0.047	0.75
Binary test	HLA-A_AminoAcid	29911057	AA_A_95_I	P	A	0.994	0.409	0.388	-	0.082	0.039	1.43
Binary test	HLA-A_AminoAcid	29911057	AA_A_95_L	P	A	0.993	0.364	0.385	-	-0.126	0.04	2.86
Binary test	HLA-A_AminoAcid	29911057	AA_A_95_V	P	A	0.993	0.227	0.227	-	0.059	0.046	0.71
Binary test	HLA-A_AminoAcid	29911063	AA_A_97_I	P	A	0.991	0.105	0.104	-	0.031	0.063	0.21
Binary test	HLA-A_AminoAcid	29911063	AA_A_97_M	P	A	0.995	0.553	0.553	-	-0.083	0.039	1.46
Binary test	HLA-A_AminoAcid	29911063	AA_A_97_R	P	A	0.991	0.341	0.343	-	0.077	0.041	1.22
Binary test	HLA-A_AminoAcid	29911069	AA_A_99_C	P	A	0.905	0.032	0.032	-	0.07	0.109	0.28
Binary test	HLA-A_AminoAcid	29911069	AA_A_99_F	P	A	0.984	0.367	0.389	-	-0.129	0.04	2.97
Binary test	HLA-A_AminoAcid	29911069	AA_A_99_Y	P	A	0.965	0.601	0.579	-	0.116	0.039	2.56
Binary test	HLA-A_AminoAcid	29911087	AA_A_105	P	S	0.991	0.215	0.214	-	0.063	0.047	0.75
Binary test	HLA-A_AminoAcid	29911093	AA_A_107	W	G	0.983	0.223	0.222	-	0.064	0.046	0.78
Binary test	HLA-A_AminoAcid	29911114	AA_A_114_H	P	A	0.994	0.591	0.612	-	-0.082	0.039	1.43
Binary test	HLA-A_AminoAcid	29911114	AA_A_114_Q	P	A	0.992	0.304	0.284	-	0.08	0.042	1.25
Binary test	HLA-A_AminoAcid	29911114	AA_A_114_R	P	A	0.995	0.105	0.103	-	0.04	0.063	0.28
Binary test	HLA-A_AminoAcid	29911120	AA_A_116_D	P	A	0.958	0.392	0.367	-	0.099	0.039	1.91
Binary test	HLA-A_AminoAcid	29911120	AA_A_116_Y	P	A	0.994	0.591	0.612	-	-0.082	0.039	1.43
Binary test	HLA-A_AminoAcid	29911153	AA_A_127	N	K	0.994	0.409	0.388	-	0.082	0.039	1.43
Binary test	HLA-A_AminoAcid	29911198	AA_A_142	T	I	0.993	0.227	0.227	-	0.059	0.046	0.71
Binary test	HLA-A_AminoAcid	29911204	AA_A_144	Q	K	0.994	0.305	0.285	-	0.076	0.042	1.16
Binary test	HLA-A_AminoAcid	29911207	AA_A_145	H	R	0.993	0.227	0.227	-	0.059	0.046	0.71
Binary test	HLA-A_AminoAcid	29911219	AA_A_149	T	A	0.975	0.115	0.116	-	0.065	0.06	0.56
Binary test	HLA-A_AminoAcid	29911225	AA_A_151	R	H	0.992	0.19	0.169	-	0.063	0.05	0.69
Binary test	HLA-A_AminoAcid	29911228	AA_A_152_A	P	A	0.995	0.1	0.098	-	0.044	0.064	0.31
Binary test	HLA-A_AminoAcid	29911228	AA_A_152_E	P	A	0.98	0.119	0.12	-	0.072	0.059	0.65
Binary test	HLA-A_AminoAcid	29911228	AA_A_152_V	P	A	0.988	0.78	0.781	-	-0.063	0.046	0.75
Binary test	HLA-A_AminoAcid	29911240	AA_A_156_L	P	A	0.991	0.422	0.4	-	0.083	0.038	1.5
Binary test	HLA-A_AminoAcid	29911240	AA_A_156_Q	P	A	0.99	0.459	0.478	-	-0.104	0.038	2.22
Binary test	HLA-A_AminoAcid	29911240	AA_A_156_W	P	A	0.975	0.115	0.116	-	0.065	0.06	0.56
Binary test	HLA-A_AminoAcid	29911261	AA_A_163	R	T	0.991	0.215	0.214	-	0.063	0.047	0.75
Binary test	HLA-A_AminoAcid	29911270	AA_A_166	D	E	0.993	0.369	0.391	-	-0.128	0.039	2.93
Binary test	HLA-A_AminoAcid	29911273	AA_A_167	G	W	0.993	0.369	0.391	-	-0.128	0.039	2.93
Binary test	HLA-A_Allele	29911349	HLA_A_02	P	A	0.993	0.226	0.228	-	0.052	0.046	0.59
Binary test	HLA-A_Allele	29911349	HLA_A_02:01	P	A	0.943	0.108	0.109	-	0.029	0.062	0.2
Binary test	HLA-A_Allele	29911349	HLA_A_02:01:01	P	A	0.93	0.105	0.107	-	0.021	0.062	0.13
Binary test	HLA-A_Allele	29911349	HLA_A_02:06	P	A	0.966	0.083	0.082	-	0.08	0.069	0.6
Binary test	HLA-A_Allele	29911349	HLA_A_02:06:01	P	A	0.953	0.088	0.088	-	0.064	0.067	0.47
Binary test	HLA-A_Allele	29911349	HLA_A_02:07	P	A	0.87	0.032	0.032	-	0.07	0.109	0.28
Binary test	HLA-A_Allele	29911349	HLA_A_02:07:01	P	A	0.84	0.034	0.033	-	0.106	0.106	0.49
Binary test	HLA-A_Allele	29911349	HLA_A_11	P	A	0.981	0.095	0.092	-	0.052	0.065	0.37
Binary test	HLA-A_Allele	29911349	HLA_A_11:01	P	A	0.975	0.093	0.09	-	0.049	0.066	0.34
Binary test	HLA-A_Allele	29911349	HLA_A_11:01:01	P	A	0.977	0.094	0.091	-	0.048	0.066	0.33
Binary test	HLA-A_Allele	29911349	HLA_A_24	P	A	0.991	0.365	0.386	-	-0.126	0.04	2.85
Binary test	HLA-A_Allele	29911349	HLA_A_24:02	P	A	0.964	0.363	0.383	-	-0.122	0.04	2.7
Binary test	HLA-A_Allele	29911349	HLA_A_24:02:01	P	A	0.961	0.357	0.379	-	-0.135	0.04	3.17
Binary test	HLA-A_Allele	29911349	HLA_A_26	P	A	0.995	0.114	0.116	-	0.068	0.06	0.58
Binary test	HLA-A_Allele	29911349	HLA_A_26:01	P	A	0.703	0.078	0.075	-	0.135	0.073	1.18
Binary test	HLA-A_Allele	29911349	HLA_A_31	P	A	0.993	0.09	0.086	-	0.096	0.067	0.81
Binary test	HLA-A_Allele	29911349	HLA_A_31:01	P	A	1	0.09	0.088	-	0.085	0.067	0.68
Binary test	HLA-A_Allele	29911349	HLA_A_31:01:02	P	A	1	0.089	0.086	-	0.09	0.067	0.74
Binary test	HLA-A_Allele	29911349	HLA_A_33	P	A	0.997	0.099	0.08	-	0.045	0.069	0.29
Binary test	HLA-A_Allele	29911349	HLA_A_33:03	P	A	0.992	0.099	0.08	-	0.043	0.069	0.27
Binary test	HLA-A_Allele	29911349	HLA_A_33:03:01	P	A	0.992	0.099	0.08	-	0.038	0.069	0.23
Binary test	HLA-A_AminoAcid	29911902	AA_A_184_A	P	A	0.989	0.341	0.343	-	0.077	0.041	1.22
Binary test	HLA-A_AminoAcid	29911902	AA_A_184_P	P	A	0.991	0.659	0.657	-	-0.077	0.041	1.22
Binary test	HLA-A_AminoAcid	29911929	AA_A_193_A	P	A	0.988	0.531	0.511	-	0.106	0.038	2.27
Binary test	HLA-A_AminoAcid	29911929	AA_A_193_P	P	A	0.99	0.469	0.489	-	-0.106	0.038	2.27
Binary test	HLA-A_AminoAcid	29911932	AA_A_194_I	P	A	0.99	0.469	0.489	-	-0.106	0.038	2.27
Binary test	HLA-A_AminoAcid	29911932	AA_A_194_V	P	A	0.99	0.531	0.511	-	0.106	0.038	2.27
Binary test	HLA-A_AminoAcid	29911971	AA_A_207_G	P	A	0.99	0.469	0.489	-	-0.106	0.038	2.27
Binary test	HLA-A_AminoAcid	29911971	AA_A_207_S	P	A	0.99	0.531	0.511	-	0.106	0.038	2.27
Binary test	HLA-A_AminoAcid	29912088	AA_A_246_A	P	A	0.992	0.696	0.716	-	-0.08	0.042	1.25
Binary test	HLA-A_AminoAcid	29912088	AA_A_246_S	P	A	0.992	0.304	0.284	-	0.08	0.042	1.25
Binary test	HLA-A_AminoAcid	29912109	AA_A_253_E	P	A	0.99	0.469	0.489	-	-0.106	0.038	2.27
Binary test	HLA-A_AminoAcid	29912109	AA_A_253_Q	P	A	0.99	0.531	0.511	-	0.106	0.038	2.27
Binary test	HLA-A_AminoAcid	29912280	AA_A_276_L	P	A	0.991	0.105	0.104	-	0.031	0.063	0.21
Binary test	HLA-A_AminoAcid	29912280	AA_A_276_P	P	A	0.991	0.895	0.896	-	-0.031	0.063	0.21
Binary test	HLA-A_AminoAcid	29912298	AA_A_282_I	P	A	0.993	0.636	0.615	-	0.126	0.04	2.86
Binary test	HLA-A_AminoAcid	29912298	AA_A_282_V	P	A	0.993	0.364	0.385	-	-0.126	0.04	2.86
Binary test	HLA-A_AminoAcid	29912334	AA_A_294_F	P	A	0.99	0.531	0.511	-	0.106	0.038	2.27
Binary test	HLA-A_AminoAcid	29912334	AA_A_294_L	P	A	0.99	0.469	0.489	-	-0.106	0.038	2.27
Binary test	HLA-A_AminoAcid	29912346	AA_A_298_F	P	A	0.996	0.189	0.168	-	0.069	0.05	0.78
Binary test	HLA-A_AminoAcid	29912346	AA_A_298_I	P	A	0.996	0.811	0.832	-	-0.069	0.05	0.78
Binary test	HLA-A_AminoAcid	29912349	AA_A_299_A	P	A	0.992	0.304	0.284	-	0.08	0.042	1.25
Binary test	HLA-A_AminoAcid	29912349	AA_A_299_T	P	A	0.992	0.696	0.716	-	-0.08	0.042	1.25
Binary test	HLA-A_AminoAcid	29912373	AA_A_307_M	P	A	0.996	0.811	0.832	-	-0.069	0.05	0.78
Binary test	HLA-A_AminoAcid	29912373	AA_A_307_R	P	A	0.996	0.189	0.168	-	0.069	0.05	0.78
Binary test	HLA-A_AminoAcid	29912385	AA_A_311_K	P	A	0.993	0.636	0.615	-	0.126	0.04	2.86
Binary test	HLA-A_AminoAcid	29912385	AA_A_311_N	P	A	0.993	0.364	0.385	-	-0.126	0.04	2.86
Binary test	HLA-A_AminoAcid	29912857	AA_A_321_S	P	A	0.991	0.895	0.896	-	-0.031	0.063	0.21
Binary test	HLA-A_AminoAcid	29912857	AA_A_321_T	P	A	0.991	0.105	0.104	-	0.031	0.063	0.21
Binary test	HLA-A_AminoAcid	29913038	AA_A_334_M	P	A	0.99	0.304	0.284	-	0.08	0.042	1.25
Binary test	HLA-A_AminoAcid	29913038	AA_A_334_V	P	A	0.992	0.696	0.716	-	-0.08	0.042	1.25
Binary test	HLA-L_Allele	30244076	HLA_L_01:01	P	A	0.995	0.421	0.408	-	0.034	0.039	0.41
Binary test	HLA-L_Allele	30244076	HLA_L_01:01:01	P	A	0.994	0.345	0.328	-	0.029	0.041	0.32
Binary test	HLA-L_Allele	30244076	HLA_L_01:01:02	P	A	0.978	0.074	0.078	-	0.013	0.073	0.07
Binary test	HLA-L_Allele	30244076	HLA_L_01:02	P	A	0.995	0.579	0.592	-	-0.034	0.039	0.41
Binary test	HLA-L_Allele	30244076	HLA_L_01:02:99	P	A	0.995	0.581	0.593	-	-0.031	0.039	0.36
Binary test	HLA-E_AminoAcid	30458065	AA_E_107	R	G	0.963	0.313	0.318	-	0.037	0.042	0.43
Binary test	HLA-E_Allele	30459613	HLA_E_01:01	P	A	0.963	0.313	0.318	-	0.037	0.042	0.43
Binary test	HLA-E_Allele	30459613	HLA_E_01:01:01	P	A	0.96	0.312	0.318	-	0.035	0.042	0.39
Binary test	HLA-E_Allele	30459613	HLA_E_01:03	P	A	0.963	0.687	0.682	-	-0.037	0.042	0.43
Binary test	HLA-E_Allele	30459613	HLA_E_01:03:01	P	A	0.967	0.414	0.418	-	-0.102	0.041	1.92
Binary test	HLA-E_Allele	30459613	HLA_E_01:03:02	P	A	0.958	0.273	0.263	-	0.083	0.044	1.21
Binary test	HLA-C_AminoAcid	31237123	AA_C_339_A	P	A	0.985	0.866	0.866	-	-0.104	0.057	1.16
Binary test	HLA-C_AminoAcid	31237123	AA_C_339_T	P	A	0.985	0.125	0.123	-	0.119	0.058	1.35
Binary test	HLA-C_AminoAcid	31237162	AA_C_326_C	P	A	0.981	0.134	0.134	-	0.104	0.057	1.17
Binary test	HLA-C_AminoAcid	31237162	AA_C_326_S	P	A	0.985	0.866	0.866	-	-0.104	0.057	1.16
Binary test	HLA-C_AminoAcid	31237766	AA_C_307_M	P	A	0.981	0.134	0.134	-	0.104	0.057	1.17
Binary test	HLA-C_AminoAcid	31237766	AA_C_307_V	P	A	0.985	0.866	0.866	-	-0.104	0.057	1.16
Binary test	HLA-C_AminoAcid	31237769	AA_C_306_A	P	A	0.981	0.134	0.134	-	0.104	0.057	1.17
Binary test	HLA-C_AminoAcid	31237769	AA_C_306_V	P	A	0.985	0.866	0.866	-	-0.104	0.057	1.16
Binary test	HLA-C_AminoAcid	31237772	AA_C_305_A	P	A	0.985	0.866	0.866	-	-0.104	0.057	1.16
Binary test	HLA-C_AminoAcid	31237772	AA_C_305_T	P	A	0.981	0.134	0.134	-	0.104	0.057	1.17
Binary test	HLA-C_AminoAcid	31237775	AA_C_304_M	P	A	0.98	0.223	0.259	-	-0.265	0.046	8.32
Binary test	HLA-C_AminoAcid	31237775	AA_C_304_V	P	A	0.977	0.777	0.741	-	0.265	0.046	8.33
Binary test	HLA-C_AminoAcid	31237778	AA_C_303_M	P	A	0.963	0.05	0.041	-	0.228	0.089	1.94
Binary test	HLA-C_AminoAcid	31237778	AA_C_303_V	P	A	0.951	0.95	0.958	-	-0.227	0.088	1.92
Binary test	HLA-C_AminoAcid	31237802	AA_C_295_A	P	A	0.985	0.866	0.866	-	-0.104	0.057	1.16
Binary test	HLA-C_AminoAcid	31237802	AA_C_295_V	P	A	0.981	0.134	0.134	-	0.104	0.057	1.17
Binary test	HLA-C_AminoAcid	31237832	AA_C_285_M	P	A	0.981	0.134	0.134	-	0.104	0.057	1.17
Binary test	HLA-C_AminoAcid	31237832	AA_C_285_V	P	A	0.985	0.866	0.866	-	-0.104	0.057	1.16
Binary test	HLA-C_AminoAcid	31237862	AA_C_275_E	P	A	0.961	0.867	0.867	-	-0.041	0.056	0.34
Binary test	HLA-C_AminoAcid	31237862	AA_C_275_G	P	A	0.967	0.083	0.092	-	-0.064	0.068	0.46
Binary test	HLA-C_AminoAcid	31237862	AA_C_275_K	P	A	0.963	0.05	0.041	-	0.228	0.089	1.94
Binary test	HLA-C_AminoAcid	31237992	AA_C_273	S	R	0.981	0.134	0.134	-	0.104	0.057	1.17
Binary test	HLA-C_AminoAcid	31238010	AA_C_267	Q	P	0.981	0.134	0.134	-	0.104	0.057	1.17
Binary test	HLA-C_AminoAcid	31238028	AA_C_261	M	V	0.981	0.134	0.134	-	0.104	0.057	1.17
Binary test	HLA-C_AminoAcid	31238052	AA_C_253	Q	E	0.981	0.134	0.134	-	0.104	0.057	1.17
Binary test	HLA-C_AminoAcid	31238067	AA_C_248	M	V	0.973	0.171	0.166	-	0.018	0.051	0.14
Binary test	HLA-C_AminoAcid	31238154	AA_C_219	R	W	0.973	0.357	0.393	-	-0.156	0.04	4.08
Binary test	HLA-C_Allele	31238217	HLA_C_01	P	A	0.973	0.162	0.158	-	0.017	0.053	0.13
Binary test	HLA-C_Allele	31238217	HLA_C_01:02	P	A	0.927	0.167	0.161	-	0.029	0.052	0.24
Binary test	HLA-C_Allele	31238217	HLA_C_01:02:01	P	A	0.926	0.168	0.163	-	0.025	0.052	0.2
Binary test	HLA-C_Allele	31238217	HLA_C_03	P	A	0.981	0.253	0.254	-	0.077	0.044	1.08
Binary test	HLA-C_Allele	31238217	HLA_C_03:03	P	A	0.948	0.13	0.134	-	0.045	0.057	0.36
Binary test	HLA-C_Allele	31238217	HLA_C_03:03:01	P	A	0.942	0.134	0.136	-	0.062	0.056	0.56
Binary test	HLA-C_Allele	31238217	HLA_C_03:04	P	A	0.957	0.119	0.117	-	0.087	0.059	0.84
Binary test	HLA-C_Allele	31238217	HLA_C_03:04:01	P	A	0.954	0.115	0.115	-	0.068	0.06	0.58
Binary test	HLA-C_Allele	31238217	HLA_C_04	P	A	0.938	0.05	0.042	-	0.221	0.089	1.84
Binary test	HLA-C_Allele	31238217	HLA_C_04:01	P	A	0.961	0.045	0.038	-	0.225	0.093	1.76
Binary test	HLA-C_Allele	31238217	HLA_C_04:01:01	P	A	0.962	0.045	0.038	-	0.22	0.093	1.7
Binary test	HLA-C_Allele	31238217	HLA_C_06	P	A	1	0.007	0.01	-	-0.252	0.22	0.62
Binary test	HLA-C_Allele	31238217	HLA_C_06:02	P	A	1	0.007	0.01	-	-0.241	0.219	0.59
Binary test	HLA-C_Allele	31238217	HLA_C_06:02:01	P	A	1	0.007	0.01	-	-0.241	0.219	0.59
Binary test	HLA-C_Allele	31238217	HLA_C_07	P	A	0.973	0.139	0.139	-	0.103	0.056	1.16
Binary test	HLA-C_Allele	31238217	HLA_C_07:02	P	A	0.983	0.125	0.123	-	0.119	0.058	1.36
Binary test	HLA-C_Allele	31238217	HLA_C_07:02:01	P	A	0.989	0.126	0.124	-	0.118	0.058	1.34
Binary test	HLA-C_Allele	31238217	HLA_C_07:04	P	A	0.98	0.009	0.01	-	-0.09	0.202	0.19
Binary test	HLA-C_Allele	31238217	HLA_C_07:04:01	P	A	0.995	0.009	0.01	-	-0.091	0.203	0.19
Binary test	HLA-C_Allele	31238217	HLA_C_08	P	A	0.989	0.079	0.09	-	-0.092	0.07	0.74
Binary test	HLA-C_Allele	31238217	HLA_C_08:01	P	A	0.895	0.063	0.073	-	-0.105	0.078	0.77
Binary test	HLA-C_Allele	31238217	HLA_C_08:01:01	P	A	0.92	0.064	0.073	-	-0.087	0.077	0.59
Binary test	HLA-C_Allele	31238217	HLA_C_12	P	A	0.988	0.104	0.128	-	-0.412	0.065	10.15
Binary test	HLA-C_Allele	31238217	HLA_C_12:02	P	A	0.987	0.105	0.128	-	-0.407	0.065	9.97
Binary test	HLA-C_Allele	31238217	HLA_C_12:02:02	P	A	0.983	0.105	0.128	-	-0.414	0.065	10.32
Binary test	HLA-C_Allele	31238217	HLA_C_14	P	A	0.995	0.17	0.144	-	0.089	0.053	1.03
Binary test	HLA-C_Allele	31238217	HLA_C_14:02	P	A	0.983	0.072	0.069	-	0.057	0.074	0.35
Binary test	HLA-C_Allele	31238217	HLA_C_14:02:01	P	A	0.975	0.072	0.069	-	0.064	0.074	0.41
Binary test	HLA-C_Allele	31238217	HLA_C_14:03	P	A	1	0.097	0.074	-	0.117	0.07	1.02
Binary test	HLA-C_Allele	31238217	HLA_C_14:03:99	P	A	1	0.097	0.073	-	0.119	0.07	1.04
Binary test	HLA-C_Allele	31238217	HLA_C_15	P	A	0.932	0.03	0.033	-	-0.074	0.113	0.3
Binary test	HLA-C_Allele	31238217	HLA_C_15:02	P	A	0.889	0.027	0.029	-	-0.074	0.117	0.28
Binary test	HLA-C_Allele	31238217	HLA_C_15:02:01	P	A	0.89	0.027	0.029	-	-0.073	0.117	0.27
Binary test	HLA-C_AminoAcid	31238229	AA_C_194	L	V	0.981	0.134	0.134	-	0.104	0.057	1.17
Binary test	HLA-C_AminoAcid	31238259	AA_C_184	P	H	0.981	0.134	0.134	-	0.104	0.057	1.17
Binary test	HLA-C_AminoAcid	31238867	AA_C_177	K	E	0.968	0.092	0.102	-	-0.069	0.065	0.54
Binary test	HLA-C_AminoAcid	31238879	AA_C_173	K	E	0.988	0.253	0.257	-	0.062	0.044	0.8
Binary test	HLA-C_AminoAcid	31238909	AA_C_163	L	T	0.988	0.253	0.257	-	0.062	0.044	0.8
Binary test	HLA-C_AminoAcid	31238930	AA_C_156_D	P	A	0.98	0.009	0.01	-	-0.09	0.202	0.19
Binary test	HLA-C_AminoAcid	31238930	AA_C_156_L	P	A	0.981	0.483	0.497	-	0.07	0.04	1.1
Binary test	HLA-C_AminoAcid	31238930	AA_C_156_R	P	A	0.973	0.396	0.355	-	0.11	0.039	2.27
Binary test	HLA-C_AminoAcid	31238930	AA_C_156_W	P	A	0.984	0.112	0.138	-	-0.405	0.063	10.47
Binary test	HLA-C_AminoAcid	31238942	AA_C_152_A	P	A	0.981	0.134	0.134	-	0.104	0.057	1.17
Binary test	HLA-C_AminoAcid	31238942	AA_C_152_E	P	A	0.969	0.788	0.779	-	-0.034	0.047	0.33
Binary test	HLA-C_AminoAcid	31238942	AA_C_152_T	P	A	0.967	0.077	0.087	-	-0.079	0.07	0.59
Binary test	HLA-C_AminoAcid	31238957	AA_C_147	L	W	0.981	0.134	0.134	-	0.104	0.057	1.17
Binary test	HLA-C_AminoAcid	31239050	AA_C_116_F	P	A	0.911	0.146	0.149	-	0.022	0.054	0.17
Binary test	HLA-C_AminoAcid	31239050	AA_C_116_L	P	A	0.889	0.027	0.029	-	-0.074	0.117	0.28
Binary test	HLA-C_AminoAcid	31239050	AA_C_116_S	P	A	0.988	0.411	0.41	-	-0.084	0.041	1.39
Binary test	HLA-C_AminoAcid	31239050	AA_C_116_Y	P	A	0.952	0.416	0.412	-	0.076	0.04	1.25
Binary test	HLA-C_AminoAcid	31239056	AA_C_114	N	D	0.907	0.137	0.139	-	0.03	0.055	0.23
Binary test	HLA-C_AminoAcid	31239059	AA_C_113	H	Y	0.889	0.027	0.029	-	-0.074	0.117	0.28
Binary test	HLA-C_AminoAcid	31239089	AA_C_103	V	L	0.988	0.253	0.257	-	0.062	0.044	0.8
Binary test	HLA-C_AminoAcid	31239101	AA_C_99_C	P	A	0.973	0.171	0.166	-	0.018	0.051	0.14
Binary test	HLA-C_AminoAcid	31239101	AA_C_99_F	P	A	0.983	0.219	0.184	-	0.14	0.047	2.48
Binary test	HLA-C_AminoAcid	31239101	AA_C_99_S	P	A	0.983	0.125	0.123	-	0.119	0.058	1.36
Binary test	HLA-C_AminoAcid	31239101	AA_C_99_Y	P	A	0.978	0.485	0.526	-	-0.149	0.038	4.01
Binary test	HLA-C_AminoAcid	31239107	AA_C_97	W	R	0.973	0.348	0.319	-	0.057	0.041	0.79
Binary test	HLA-C_AminoAcid	31239113	AA_C_95_F	P	A	0.98	0.009	0.01	-	-0.09	0.202	0.19
Binary test	HLA-C_AminoAcid	31239113	AA_C_95_I	P	A	0.978	0.276	0.281	-	0.06	0.043	0.79
Binary test	HLA-C_AminoAcid	31239113	AA_C_95_L	P	A	0.978	0.715	0.709	-	-0.055	0.042	0.7
Binary test	HLA-C_AminoAcid	31239116	AA_C_94	I	T	0.978	0.28	0.286	-	0.049	0.043	0.59
Binary test	HLA-C_AminoAcid	31239125	AA_C_91	R	G	0.948	0.13	0.134	-	0.045	0.057	0.36
Binary test	HLA-C_AminoAcid	31239378	AA_C_90	D	A	0.988	0.192	0.185	-	0.132	0.049	2.12
Binary test	HLA-C_AminoAcid	31239408	AA_C_80	K	N	0.936	0.09	0.085	-	0.086	0.067	0.69
Binary test	HLA-C_AminoAcid	31239417	AA_C_77	N	S	0.936	0.09	0.085	-	0.086	0.067	0.69
Binary test	HLA-C_AminoAcid	31239429	AA_C_73	A	T	0.983	0.297	0.313	-	-0.092	0.042	1.56
Binary test	HLA-C_AminoAcid	31239450	AA_C_66	N	K	0.889	0.027	0.029	-	-0.074	0.117	0.28
Binary test	HLA-C_AminoAcid	31239501	AA_C_49	E	A	0.963	0.05	0.041	-	0.228	0.089	1.94
Binary test	HLA-C_AminoAcid	31239543	AA_C_35	Q	R	0.967	0.083	0.092	-	-0.064	0.068	0.46
Binary test	HLA-C_AminoAcid	31239576	AA_C_24	S	A	0.976	0.312	0.309	-	0.059	0.042	0.79
Binary test	HLA-C_AminoAcid	31239585	AA_C_21	H	R	0.98	0.377	0.36	-	0.078	0.04	1.32
Binary test	HLA-C_AminoAcid	31239606	AA_C_14	W	R	0.963	0.05	0.041	-	0.228	0.089	1.94
Binary test	HLA-C_AminoAcid	31239615	AA_C_11	S	A	0.973	0.39	0.35	-	0.107	0.039	2.16
Binary test	HLA-C_AminoAcid	31239621	AA_C_9_D	P	A	0.982	0.142	0.143	-	0.082	0.055	0.85
Binary test	HLA-C_AminoAcid	31239621	AA_C_9_F	P	A	0.973	0.171	0.166	-	0.018	0.051	0.14
Binary test	HLA-C_AminoAcid	31239621	AA_C_9_S	P	A	0.983	0.219	0.184	-	0.14	0.047	2.48
Binary test	HLA-C_AminoAcid	31239621	AA_C_9_Y	P	A	0.979	0.468	0.506	-	-0.138	0.038	3.51
Binary test	HLA-C_AminoAcid	31239630	AA_C_6	K	R	0.973	0.171	0.166	-	0.018	0.051	0.14
Binary test	HLA-C_AminoAcid	31239645	AA_C_1_C	P	A	0.983	0.697	0.702	-	-0.106	0.042	1.92
Binary test	HLA-C_AminoAcid	31239645	AA_C_1_G	P	A	0.985	0.303	0.298	-	0.106	0.042	1.93
Binary test	HLA-C_AminoAcid	31239802	AA_C_-9_A	P	A	0.985	0.866	0.866	-	-0.104	0.057	1.16
Binary test	HLA-C_AminoAcid	31239802	AA_C_-9_G	P	A	0.981	0.134	0.134	-	0.104	0.057	1.17
Binary test	HLA-C_AminoAcid	31239820	AA_C_-15_I	P	A	0.967	0.839	0.837	-	-0.073	0.052	0.78
Binary test	HLA-C_AminoAcid	31239820	AA_C_-15_L	P	A	0.964	0.161	0.163	-	0.073	0.052	0.78
Binary test	HLA-C_AminoAcid	31239826	AA_C_-17_A	P	A	0.981	0.134	0.134	-	0.104	0.057	1.17
Binary test	HLA-C_AminoAcid	31239826	AA_C_-17_T	P	A	0.985	0.866	0.866	-	-0.104	0.057	1.16
Binary test	HLA-B_AminoAcid	31322303	AA_B_325_C	P	A	0.974	0.373	0.351	-	0.093	0.04	1.72
Binary test	HLA-B_AminoAcid	31322303	AA_B_325_S	P	A	0.974	0.626	0.647	-	-0.088	0.04	1.56
Binary test	HLA-B_AminoAcid	31322910	AA_B_305_A	P	A	0.969	0.424	0.405	-	0.093	0.039	1.79
Binary test	HLA-B_AminoAcid	31322910	AA_B_305_T	P	A	0.969	0.576	0.592	-	-0.088	0.039	1.63
Binary test	HLA-B_AminoAcid	31322979	AA_B_282_I	P	A	0.969	0.576	0.592	-	-0.088	0.039	1.63
Binary test	HLA-B_AminoAcid	31322979	AA_B_282_V	P	A	0.969	0.424	0.405	-	0.093	0.039	1.79
Binary test	HLA-B_AminoAcid	31323183	AA_B_245	T	A	0.934	0.025	0.03	-	-0.107	0.122	0.43
Binary test	HLA-B_Allele	31323307	HLA_B_07	P	A	0.991	0.056	0.054	-	0.124	0.085	0.83
Binary test	HLA-B_Allele	31323307	HLA_B_07:02	P	A	0.965	0.056	0.053	-	0.132	0.085	0.9
Binary test	HLA-B_Allele	31323307	HLA_B_07:02:01	P	A	1	0.056	0.053	-	0.131	0.085	0.89
Binary test	HLA-B_Allele	31323307	HLA_B_13	P	A	0.934	0.017	0.015	-	0.143	0.149	0.47
Binary test	HLA-B_Allele	31323307	HLA_B_13:01	P	A	0.957	0.016	0.012	-	0.291	0.157	1.14
Binary test	HLA-B_Allele	31323307	HLA_B_13:01:01	P	A	0.916	0.016	0.012	-	0.269	0.157	1.02
Binary test	HLA-B_Allele	31323307	HLA_B_15	P	A	0.938	0.12	0.115	-	0.1	0.059	1.04
Binary test	HLA-B_Allele	31323307	HLA_B_15:01	P	A	0.837	0.076	0.073	-	0.102	0.072	0.78
Binary test	HLA-B_Allele	31323307	HLA_B_15:01:01	P	A	0.812	0.073	0.07	-	0.107	0.073	0.83
Binary test	HLA-B_Allele	31323307	HLA_B_15:11	P	A	0.761	0.007	0.011	-	-0.444	0.229	1.39
Binary test	HLA-B_Allele	31323307	HLA_B_15:18	P	A	0.934	0.018	0.018	-	0.024	0.146	0.06
Binary test	HLA-B_Allele	31323307	HLA_B_15:18:01	P	A	0.92	0.017	0.018	-	0.036	0.147	0.09
Binary test	HLA-B_Allele	31323307	HLA_B_35	P	A	0.98	0.079	0.081	-	0.05	0.071	0.31
Binary test	HLA-B_Allele	31323307	HLA_B_35:01	P	A	0.973	0.078	0.081	-	0.037	0.071	0.22
Binary test	HLA-B_Allele	31323307	HLA_B_35:01:01	P	A	0.98	0.08	0.082	-	0.038	0.071	0.23
Binary test	HLA-B_Allele	31323307	HLA_B_37	P	A	1	0.006	0.007	-	-0.007	0.236	0.01
Binary test	HLA-B_Allele	31323307	HLA_B_37:01	P	A	1	0.006	0.007	-	-0.016	0.235	0.02
Binary test	HLA-B_Allele	31323307	HLA_B_37:01:01	P	A	0.996	0.006	0.007	-	-0.061	0.24	0.1
Binary test	HLA-B_Allele	31323307	HLA_B_39	P	A	0.786	0.032	0.035	-	0.08	0.108	0.34
Binary test	HLA-B_Allele	31323307	HLA_B_39:01	P	A	0.812	0.032	0.034	-	0.077	0.109	0.31
Binary test	HLA-B_Allele	31323307	HLA_B_39:01:01	P	A	0.801	0.017	0.016	-	0.124	0.15	0.38
Binary test	HLA-B_Allele	31323307	HLA_B_39:01:03	P	A	0.86	0.015	0.019	-	0.015	0.155	0.04
Binary test	HLA-B_Allele	31323307	HLA_B_40	P	A	0.976	0.175	0.176	-	0.054	0.051	0.54
Binary test	HLA-B_Allele	31323307	HLA_B_40:01	P	A	0.949	0.054	0.052	-	0.028	0.085	0.13
Binary test	HLA-B_Allele	31323307	HLA_B_40:01:02	P	A	0.971	0.052	0.051	-	0.01	0.086	0.04
Binary test	HLA-B_Allele	31323307	HLA_B_40:02	P	A	0.907	0.07	0.071	-	0.074	0.075	0.48
Binary test	HLA-B_Allele	31323307	HLA_B_40:02:01	P	A	0.908	0.072	0.073	-	0.083	0.074	0.58
Binary test	HLA-B_Allele	31323307	HLA_B_40:06	P	A	0.925	0.044	0.047	-	-0.038	0.092	0.17
Binary test	HLA-B_Allele	31323307	HLA_B_40:06:01	P	A	0.929	0.043	0.046	-	-0.035	0.093	0.15
Binary test	HLA-B_Allele	31323307	HLA_B_44	P	A	0.975	0.102	0.079	-	0.113	0.068	1
Binary test	HLA-B_Allele	31323307	HLA_B_44:03	P	A	0.975	0.096	0.073	-	0.11	0.07	0.93
Binary test	HLA-B_Allele	31323307	HLA_B_44:03:01	P	A	0.974	0.095	0.073	-	0.109	0.07	0.91
Binary test	HLA-B_Allele	31323307	HLA_B_46	P	A	0.927	0.05	0.049	-	0.05	0.089	0.24
Binary test	HLA-B_Allele	31323307	HLA_B_46:01	P	A	0.938	0.051	0.047	-	0.102	0.088	0.59
Binary test	HLA-B_Allele	31323307	HLA_B_46:01:01	P	A	0.928	0.051	0.047	-	0.088	0.088	0.49
Binary test	HLA-B_Allele	31323307	HLA_B_48	P	A	0.939	0.025	0.029	-	-0.094	0.122	0.36
Binary test	HLA-B_Allele	31323307	HLA_B_48:01	P	A	0.934	0.025	0.03	-	-0.107	0.122	0.43
Binary test	HLA-B_Allele	31323307	HLA_B_48:01:01	P	A	0.905	0.025	0.029	-	-0.097	0.122	0.38
Binary test	HLA-B_Allele	31323307	HLA_B_51	P	A	0.994	0.089	0.089	-	0.014	0.067	0.08
Binary test	HLA-B_Allele	31323307	HLA_B_51:01	P	A	0.965	0.09	0.09	-	0.026	0.067	0.15
Binary test	HLA-B_Allele	31323307	HLA_B_51:01:01	P	A	0.968	0.088	0.088	-	0.024	0.068	0.14
Binary test	HLA-B_Allele	31323307	HLA_B_52	P	A	0.987	0.104	0.127	-	-0.409	0.065	10.01
Binary test	HLA-B_Allele	31323307	HLA_B_52:01	P	A	0.985	0.105	0.127	-	-0.404	0.065	9.82
Binary test	HLA-B_Allele	31323307	HLA_B_52:01:01	P	A	0.983	0.105	0.127	-	-0.402	0.065	9.77
Binary test	HLA-B_Allele	31323307	HLA_B_54	P	A	0.923	0.067	0.07	-	-0.064	0.077	0.4
Binary test	HLA-B_Allele	31323307	HLA_B_54:01	P	A	0.923	0.072	0.074	-	-0.058	0.074	0.37
Binary test	HLA-B_Allele	31323307	HLA_B_54:01:01	P	A	0.908	0.069	0.072	-	-0.064	0.076	0.4
Binary test	HLA-B_Allele	31323307	HLA_B_56	P	A	0.747	0.014	0.013	-	0.07	0.17	0.17
Binary test	HLA-B_Allele	31323307	HLA_B_59	P	A	0.714	0.025	0.023	-	0.034	0.124	0.1
Binary test	HLA-B_Allele	31323307	HLA_B_59:01:01	P	A	0.727	0.023	0.021	-	0.05	0.129	0.15
Binary test	HLA-B_Allele	31323307	HLA_B_67	P	A	0.748	0.015	0.016	-	-0.058	0.159	0.15
Binary test	HLA-B_AminoAcid	31323321	AA_B_199	V	A	0.976	0.101	0.078	-	0.115	0.068	1.02
Binary test	HLA-B_AminoAcid	31323336	AA_B_194	V	I	0.984	0.278	0.305	-	-0.18	0.043	4.6
Binary test	HLA-B_AminoAcid	31323952	AA_B_180	E	Q	0.96	0.134	0.134	-	0.045	0.056	0.37
Binary test	HLA-B_AminoAcid	31323958	AA_B_178	K	T	0.96	0.134	0.134	-	0.045	0.056	0.37
Binary test	HLA-B_AminoAcid	31323961	AA_B_177	D	E	0.96	0.134	0.134	-	0.045	0.056	0.37
Binary test	HLA-B_AminoAcid	31323979	AA_B_171	H	Y	0.98	0.195	0.217	-	-0.231	0.049	5.69
Binary test	HLA-B_AminoAcid	31323991	AA_B_167	S	W	0.976	0.101	0.078	-	0.115	0.068	1.02
Binary test	HLA-B_AminoAcid	31324003	AA_B_163_E	P	A	0.975	0.272	0.273	-	0.067	0.044	0.9
Binary test	HLA-B_AminoAcid	31324003	AA_B_163_L	P	A	0.97	0.558	0.554	-	-0.055	0.04	0.79
Binary test	HLA-B_AminoAcid	31324003	AA_B_163_T	P	A	0.938	0.169	0.173	-	0.001	0.051	0
Binary test	HLA-B_AminoAcid	31324018	AA_B_158	T	A	0.92	0.05	0.054	-	0.023	0.087	0.1
Binary test	HLA-B_AminoAcid	31324024	AA_B_156_D	P	A	1	0.012	0.012	-	0.057	0.175	0.13
Binary test	HLA-B_AminoAcid	31324024	AA_B_156_L	P	A	0.962	0.784	0.795	-	-0.134	0.047	2.3
Binary test	HLA-B_AminoAcid	31324024	AA_B_156_R	P	A	0.965	0.056	0.053	-	0.132	0.085	0.9
Binary test	HLA-B_AminoAcid	31324024	AA_B_156_W	P	A	0.963	0.149	0.14	-	0.119	0.055	1.51
Binary test	HLA-B_AminoAcid	31324036	AA_B_152	E	V	0.98	0.42	0.431	-	-0.062	0.039	0.95
Binary test	HLA-B_AminoAcid	31324051	AA_B_147	L	W	0.948	0.078	0.081	-	-0.018	0.071	0.1
Binary test	HLA-B_AminoAcid	31324057	AA_B_145	L	R	0.967	0.017	0.014	-	0.134	0.151	0.42
Binary test	HLA-B_AminoAcid	31324063	AA_B_143	S	T	0.948	0.078	0.081	-	-0.018	0.071	0.1
Binary test	HLA-B_AminoAcid	31324099	AA_B_131	R	S	0.965	0.254	0.26	-	0.049	0.044	0.57
Binary test	HLA-B_AminoAcid	31324144	AA_B_116_D	P	A	0.961	0.103	0.079	-	0.117	0.068	1.06
Binary test	HLA-B_AminoAcid	31324144	AA_B_116_F	P	A	0.927	0.056	0.061	-	0.018	0.082	0.08
Binary test	HLA-B_AminoAcid	31324144	AA_B_116_L	P	A	0.96	0.14	0.135	-	0.022	0.056	0.16
Binary test	HLA-B_AminoAcid	31324144	AA_B_116_S	P	A	0.965	0.257	0.252	-	0.091	0.044	1.39
Binary test	HLA-B_AminoAcid	31324144	AA_B_116_Y	P	A	0.962	0.444	0.473	-	-0.118	0.038	2.69
Binary test	HLA-B_AminoAcid	31324150	AA_B_114_D	P	A	0.967	0.414	0.383	-	0.134	0.039	3.21
Binary test	HLA-B_AminoAcid	31324150	AA_B_114_N	P	A	0.963	0.584	0.616	-	-0.135	0.039	3.26
Binary test	HLA-B_AminoAcid	31324153	AA_B_113	Y	H	0.966	0.11	0.087	-	0.107	0.065	0.99
Binary test	HLA-B_AminoAcid	31324183	AA_B_103	L	V	0.969	0.222	0.222	-	0.015	0.046	0.13
Binary test	HLA-B_AminoAcid	31324195	AA_B_99_S	P	A	1	0.006	0.007	-	-0.016	0.235	0.02
Binary test	HLA-B_AminoAcid	31324195	AA_B_99_Y	P	A	0.907	0.992	0.993	-	-0.151	0.212	0.31
Binary test	HLA-B_AminoAcid	31324201	AA_B_97_R	P	A	0.963	0.466	0.442	-	0.102	0.039	2.08
Binary test	HLA-B_AminoAcid	31324201	AA_B_97_S	P	A	0.934	0.168	0.168	-	0.104	0.052	1.35
Binary test	HLA-B_AminoAcid	31324201	AA_B_97_T	P	A	0.953	0.364	0.388	-	-0.171	0.04	4.72
Binary test	HLA-B_AminoAcid	31324207	AA_B_95_I	P	A	0.984	0.206	0.184	-	0.081	0.048	1.02
Binary test	HLA-B_AminoAcid	31324207	AA_B_95_L	P	A	0.957	0.43	0.428	-	0.116	0.04	2.44
Binary test	HLA-B_AminoAcid	31324207	AA_B_95_W	P	A	0.953	0.364	0.388	-	-0.171	0.04	4.72
Binary test	HLA-B_AminoAcid	31324210	AA_B_94	I	T	0.983	0.2	0.177	-	0.084	0.049	1.06
Binary test	HLA-B_AminoAcid	31324488	AA_B_83	R	G	0.938	0.353	0.348	-	-0.132	0.043	2.66
Binary test	HLA-B_AminoAcid	31324491	AA_B_82	L	R	0.938	0.353	0.348	-	-0.132	0.043	2.66
Binary test	HLA-B_AminoAcid	31324494	AA_B_81	A	L	0.941	0.345	0.34	-	-0.135	0.044	2.72
Binary test	HLA-B_AminoAcid	31324497	AA_B_80_I	P	A	0.939	0.224	0.246	-	-0.217	0.047	5.58
Binary test	HLA-B_AminoAcid	31324497	AA_B_80_N	P	A	0.938	0.647	0.652	-	0.132	0.043	2.66
Binary test	HLA-B_AminoAcid	31324497	AA_B_80_T	P	A	0.956	0.129	0.103	-	0.115	0.06	1.25
Binary test	HLA-B_AminoAcid	31324506	AA_B_77_D	P	A	0.949	0.007	0.007	-	0.01	0.231	0.02
Binary test	HLA-B_AminoAcid	31324506	AA_B_77_N	P	A	0.941	0.345	0.34	-	-0.135	0.044	2.72
Binary test	HLA-B_AminoAcid	31324506	AA_B_77_S	P	A	0.94	0.648	0.653	-	0.133	0.043	2.68
Binary test	HLA-B_AminoAcid	31324509	AA_B_76	V	E	0.938	0.051	0.047	-	0.102	0.088	0.59
Binary test	HLA-B_AminoAcid	31324515	AA_B_74	D	Y	0.923	0.257	0.256	-	0.053	0.044	0.63
Binary test	HLA-B_AminoAcid	31324524	AA_B_71	A	T	0.896	0.226	0.224	-	0.026	0.046	0.24
Binary test	HLA-B_AminoAcid	31324527	AA_B_70_N	P	A	0.896	0.774	0.776	-	-0.026	0.046	0.24
Binary test	HLA-B_AminoAcid	31324527	AA_B_70_Q	P	A	0.898	0.22	0.217	-	0.042	0.047	0.42
Binary test	HLA-B_AminoAcid	31324530	AA_B_69_A	P	A	0.889	0.175	0.177	-	-0.002	0.051	0.01
Binary test	HLA-B_AminoAcid	31324530	AA_B_69_R	P	A	0.938	0.051	0.047	-	0.102	0.088	0.59
Binary test	HLA-B_AminoAcid	31324530	AA_B_69_T	P	A	0.896	0.774	0.776	-	-0.026	0.046	0.24
Binary test	HLA-B_AminoAcid	31324536	AA_B_67_C	P	A	0.813	0.056	0.057	-	0.075	0.084	0.42
Binary test	HLA-B_AminoAcid	31324536	AA_B_67_F	P	A	0.93	0.193	0.193	-	0.04	0.049	0.38
Binary test	HLA-B_AminoAcid	31324536	AA_B_67_S	P	A	0.939	0.521	0.517	-	-0.044	0.039	0.58
Binary test	HLA-B_AminoAcid	31324536	AA_B_67_Y	P	A	0.888	0.226	0.227	-	0.019	0.046	0.17
Binary test	HLA-B_AminoAcid	31324539	AA_B_66_I	P	A	0.937	0.945	0.947	-	-0.036	0.085	0.17
Binary test	HLA-B_AminoAcid	31324539	AA_B_66_K	P	A	0.938	0.051	0.047	-	0.102	0.088	0.59
Binary test	HLA-B_AminoAcid	31324548	AA_B_63	N	E	0.947	0.423	0.429	-	0.035	0.04	0.43
Binary test	HLA-B_AminoAcid	31324581	AA_B_52	V	I	0.923	0.072	0.074	-	-0.058	0.074	0.37
Binary test	HLA-B_AminoAcid	31324599	AA_B_46	A	E	0.961	0.165	0.155	-	0.124	0.052	1.74
Binary test	HLA-B_AminoAcid	31324602	AA_B_45_E	P	A	0.936	0.204	0.207	-	0.054	0.048	0.59
Binary test	HLA-B_AminoAcid	31324602	AA_B_45_G	P	A	0.923	0.072	0.074	-	-0.058	0.074	0.37
Binary test	HLA-B_AminoAcid	31324602	AA_B_45_K	P	A	0.974	0.274	0.253	-	0.082	0.044	1.2
Binary test	HLA-B_AminoAcid	31324602	AA_B_45_M	P	A	0.961	0.165	0.155	-	0.124	0.052	1.74
Binary test	HLA-B_AminoAcid	31324602	AA_B_45_T	P	A	0.985	0.285	0.312	-	-0.177	0.043	4.55
Binary test	HLA-B_AminoAcid	31324614	AA_B_41	T	A	0.978	0.291	0.267	-	0.089	0.043	1.42
Binary test	HLA-B_AminoAcid	31324641	AA_B_32	L	Q	0.979	0.276	0.254	-	0.083	0.044	1.24
Binary test	HLA-B_AminoAcid	31324665	AA_B_24_A	P	A	0.964	0.552	0.569	-	-0.093	0.038	1.81
Binary test	HLA-B_AminoAcid	31324665	AA_B_24_S	P	A	0.953	0.155	0.162	-	0.04	0.053	0.34
Binary test	HLA-B_AminoAcid	31324665	AA_B_24_T	P	A	0.982	0.293	0.268	-	0.09	0.043	1.45
Binary test	HLA-B_AminoAcid	31324701	AA_B_12	V	M	0.952	0.258	0.268	-	0.054	0.044	0.64
Binary test	HLA-B_AminoAcid	31324704	AA_B_11	S	A	0.952	0.258	0.268	-	0.054	0.044	0.64
Binary test	HLA-B_AminoAcid	31324710	AA_B_9	H	Y	0.978	0.182	0.183	-	0.048	0.05	0.47
Binary test	HLA-B_AminoAcid	31324886	AA_B_-8_L	P	A	0.982	0.475	0.469	-	0.092	0.04	1.68
Binary test	HLA-B_AminoAcid	31324886	AA_B_-8_V	P	A	0.986	0.524	0.528	-	-0.086	0.04	1.52
Binary test	HLA-B_AminoAcid	31324892	AA_B_-10_A	P	A	0.958	0.184	0.189	-	0.042	0.05	0.4
Binary test	HLA-B_AminoAcid	31324892	AA_B_-10_G	P	A	0.959	0.815	0.809	-	-0.033	0.05	0.3
Binary test	HLA-B_AminoAcid	31324895	AA_B_-11_S	P	A	0.967	0.351	0.347	-	0.097	0.041	1.73
Binary test	HLA-B_AminoAcid	31324895	AA_B_-11_W	P	A	0.967	0.649	0.651	-	-0.091	0.041	1.56
Binary test	HLA-B_AminoAcid	31324910	AA_B_-16_L	P	A	0.972	0.371	0.346	-	0.074	0.04	1.19
Binary test	HLA-B_AminoAcid	31324910	AA_B_-16_V	P	A	0.972	0.629	0.652	-	-0.068	0.04	1.05
Binary test	HLA-B_AminoAcid	31324925	AA_B_-21_M	P	A	0.957	0.13	0.137	-	0.044	0.057	0.35
Binary test	HLA-B_AminoAcid	31324925	AA_B_-21_T	P	A	0.951	0.869	0.861	-	-0.031	0.057	0.23
Binary test	HLA-B_AminoAcid	31324931	AA_B_-23_L	P	A	0.957	0.13	0.137	-	0.044	0.057	0.35
Binary test	HLA-B_AminoAcid	31324931	AA_B_-23_R	P	A	0.951	0.869	0.861	-	-0.031	0.057	0.23
Binary test	HLA-002_Allele	31377224	MICA_002	P	A	0.8	0.125	0.133	-	0.025	0.058	0.18
Binary test	HLA-002:01_Allele	31377224	MICA_002:01	P	A	0.821	0.123	0.132	-	0.014	0.058	0.09
Binary test	HLA-002:01:99_Allele	31377224	MICA_002:01:99	P	A	0.826	0.128	0.137	-	0.005	0.058	0.03
Binary test	HLA-004_Allele	31377224	MICA_004	P	A	0.92	0.108	0.086	-	0.089	0.066	0.74
Binary test	HLA-004:99_Allele	31377224	MICA_004:99	P	A	0.907	0.101	0.078	-	0.107	0.068	0.93
Binary test	HLA-004:99:99_Allele	31377224	MICA_004:99:99	P	A	0.89	0.099	0.075	-	0.133	0.069	1.24
Binary test	HLA-008_Allele	31377224	MICA_008	P	A	0.921	0.141	0.14	-	0.052	0.056	0.46
Binary test	HLA-008:04_Allele	31377224	MICA_008:04	P	A	0.818	0.111	0.109	-	0.073	0.062	0.62
Binary test	HLA-008:04:99_Allele	31377224	MICA_008:04:99	P	A	0.827	0.111	0.111	-	0.043	0.061	0.31
Binary test	HLA-009_Allele	31377224	MICA_009	P	A	0.954	0.121	0.147	-	-0.37	0.061	9.43
Binary test	HLA-009:01_Allele	31377224	MICA_009:01	P	A	0.935	0.126	0.152	-	-0.367	0.06	9.56
Binary test	HLA-009:01:99_Allele	31377224	MICA_009:01:99	P	A	0.942	0.127	0.153	-	-0.361	0.059	9.37
Binary test	HLA-010_Allele	31377224	MICA_010	P	A	0.895	0.152	0.149	-	0.074	0.054	0.76
Binary test	HLA-010:01_Allele	31377224	MICA_010:01	P	A	0.867	0.146	0.146	-	0.056	0.055	0.51
Binary test	HLA-010:01:99_Allele	31377224	MICA_010:01:99	P	A	0.871	0.15	0.147	-	0.075	0.054	0.77
Binary test	HLA-012_Allele	31377224	MICA_012	P	A	0.9	0.117	0.116	-	-0.013	0.06	0.08
Binary test	HLA-012:01_Allele	31377224	MICA_012:01	P	A	0.927	0.125	0.123	-	0.003	0.058	0.02
Binary test	HLA-012:01:99_Allele	31377224	MICA_012:01:99	P	A	0.922	0.121	0.118	-	0.007	0.059	0.05
Binary test	HLA-019_Allele	31377224	MICA_019	P	A	0.876	0.02	0.02	-	0.022	0.138	0.06
Binary test	HLA-019:01_Allele	31377224	MICA_019:01	P	A	0.77	0.021	0.02	-	0.028	0.135	0.08
Binary test	HLA-019:01:99_Allele	31377224	MICA_019:01:99	P	A	0.804	0.02	0.019	-	0.014	0.139	0.04
Binary test	HLA-027_Allele	31377224	MICA_027	P	A	0.915	0.122	0.124	-	0.067	0.059	0.59
Binary test	HLA-027:99_Allele	31377224	MICA_027:99	P	A	0.912	0.124	0.126	-	0.074	0.058	0.69
Binary test	HLA-027:99:99_Allele	31377224	MICA_027:99:99	P	A	0.915	0.126	0.126	-	0.082	0.058	0.8
Binary test	HLA-045_Allele	31377224	MICA_045	P	A	0.939	0.016	0.012	-	0.288	0.157	1.13
Binary test	HLA-045:99_Allele	31377224	MICA_045:99	P	A	0.888	0.016	0.012	-	0.292	0.157	1.15
Binary test	HLA-045:99:99_Allele	31377224	MICA_045:99:99	P	A	0.956	0.016	0.012	-	0.281	0.157	1.09
Binary test	HLA-049_Allele	31377224	MICA_049	P	A	0.888	0.078	0.074	-	0.064	0.072	0.43
Binary test	HLA-049:99_Allele	31377224	MICA_049:99	P	A	0.879	0.077	0.073	-	0.058	0.072	0.37
Binary test	HLA-049:99:99_Allele	31377224	MICA_049:99:99	P	A	0.887	0.075	0.072	-	0.052	0.073	0.32
Binary test	HLA-002_Allele	31470780	MICB_002	P	A	0.8	0.154	0.151	-	0.087	0.053	0.99
Binary test	HLA-002:01_Allele	31470780	MICB_002:01	P	A	0.794	0.159	0.155	-	0.085	0.052	0.97
Binary test	HLA-002:01:99_Allele	31470780	MICB_002:01:99	P	A	0.805	0.159	0.155	-	0.086	0.052	0.99
Binary test	HLA-004_Allele	31470780	MICB_004	P	A	0.981	0.112	0.109	-	0.088	0.061	0.82
Binary test	HLA-004:01_Allele	31470780	MICB_004:01	P	A	0.982	0.11	0.108	-	0.083	0.062	0.74
Binary test	HLA-004:01:99_Allele	31470780	MICB_004:01:99	P	A	0.991	0.11	0.108	-	0.082	0.062	0.72
Binary test	HLA-005_Allele	31470780	MICB_005	P	A	0.877	0.71	0.714	-	-0.089	0.043	1.41
Binary test	HLA-005:02_Allele	31470780	MICB_005:02	P	A	0.862	0.562	0.541	-	0.082	0.039	1.49
Binary test	HLA-005:02:99_Allele	31470780	MICB_005:02:99	P	A	0.867	0.561	0.539	-	0.085	0.039	1.58
Binary test	HLA-005:03_Allele	31470780	MICB_005:03	P	A	0.947	0.145	0.17	-	-0.299	0.056	7.37
Binary test	HLA-005:03:99_Allele	31470780	MICB_005:03:99	P	A	0.949	0.146	0.171	-	-0.303	0.056	7.57
Binary test	HLA-009_Allele	31470780	MICB_009	P	A	0.941	0.02	0.02	-	0	0.138	0
Binary test	HLA-009:99_Allele	31470780	MICB_009:99	P	A	0.906	0.02	0.02	-	0.024	0.137	0.07
Binary test	HLA-009:99:99_Allele	31470780	MICB_009:99:99	P	A	0.937	0.02	0.02	-	0.012	0.137	0.03
Binary test	HLA-DRA_Allele	32410221	HLA_DRA_01:01	P	A	0.996	0.594	0.605	-	0.045	0.041	0.57
Binary test	HLA-DRA_Allele	32410221	HLA_DRA_01:01:01	P	A	0.996	0.595	0.605	-	0.048	0.041	0.62
Binary test	HLA-DRA_Allele	32410221	HLA_DRA_01:02	P	A	0.996	0.406	0.395	-	-0.045	0.041	0.57
Binary test	HLA-DRA_Allele	32410221	HLA_DRA_01:02:02	P	A	0.998	0.405	0.395	-	-0.048	0.041	0.62
Binary test	HLA-DRA1_AminoAcid	32411647	AA_DRA1_217	L	V	0.996	0.406	0.395	-	-0.045	0.041	0.57
Binary test	HLA-DRB5_AminoAcid	32485520	AA_DRB5_237	S	x	0.99	0.168	0.199	-	-0.298	0.052	8.25
Binary test	HLA-DRB5_AminoAcid	32485523	AA_DRB5_236	V	x	0.99	0.168	0.199	-	-0.298	0.052	8.25
Binary test	HLA-DRB5_AminoAcid	32485526	AA_DRB5_235	L	x	0.99	0.168	0.199	-	-0.298	0.052	8.25
Binary test	HLA-DRB5_AminoAcid	32485529	AA_DRB5_234	G	x	0.99	0.168	0.199	-	-0.298	0.052	8.25
Binary test	HLA-DRB5_AminoAcid	32485833	AA_DRB5_233	T	x	0.99	0.168	0.199	-	-0.298	0.052	8.25
Binary test	HLA-DRB5_AminoAcid	32485836	AA_DRB5_232	P	x	0.99	0.168	0.199	-	-0.298	0.052	8.25
Binary test	HLA-DRB5_AminoAcid	32485839	AA_DRB5_231	H	x	0.99	0.168	0.199	-	-0.298	0.052	8.25
Binary test	HLA-DRB5_AminoAcid	32485842	AA_DRB5_230	L	x	0.99	0.168	0.199	-	-0.298	0.052	8.25
Binary test	HLA-DRB5_AminoAcid	32485845	AA_DRB5_229	G	x	0.99	0.168	0.199	-	-0.298	0.052	8.25
Binary test	HLA-DRB5_AminoAcid	32485848	AA_DRB5_228	S	x	0.99	0.168	0.199	-	-0.298	0.052	8.25
Binary test	HLA-DRB5_AminoAcid	32485851	AA_DRB5_227	H	x	0.99	0.168	0.199	-	-0.298	0.052	8.25
Binary test	HLA-DRB5_AminoAcid	32485854	AA_DRB5_226	G	x	0.99	0.168	0.199	-	-0.298	0.052	8.25
Binary test	HLA-DRB5_AminoAcid	32486335	AA_DRB5_225	K	x	0.99	0.168	0.199	-	-0.298	0.052	8.25
Binary test	HLA-DRB5_AminoAcid	32486338	AA_DRB5_224	Q	x	0.99	0.168	0.199	-	-0.298	0.052	8.25
Binary test	HLA-DRB5_AminoAcid	32486341	AA_DRB5_223	N	x	0.99	0.168	0.199	-	-0.298	0.052	8.25
Binary test	HLA-DRB5_AminoAcid	32486344	AA_DRB5_222	K	x	0.99	0.168	0.199	-	-0.298	0.052	8.25
Binary test	HLA-DRB5_AminoAcid	32486347	AA_DRB5_221	F	x	0.99	0.168	0.199	-	-0.298	0.052	8.25
Binary test	HLA-DRB5_AminoAcid	32486350	AA_DRB5_220	Y	x	0.99	0.168	0.199	-	-0.298	0.052	8.25
Binary test	HLA-DRB5_AminoAcid	32486353	AA_DRB5_219	I	x	0.99	0.168	0.199	-	-0.298	0.052	8.25
Binary test	HLA-DRB5_AminoAcid	32486356	AA_DRB5_218	F	x	0.99	0.168	0.199	-	-0.298	0.052	8.25
Binary test	HLA-DRB5_AminoAcid	32486359	AA_DRB5_217	L	x	0.99	0.168	0.199	-	-0.298	0.052	8.25
Binary test	HLA-DRB5_AminoAcid	32486362	AA_DRB5_216	G	x	0.99	0.168	0.199	-	-0.298	0.052	8.25
Binary test	HLA-DRB5_AminoAcid	32486365	AA_DRB5_215	A	x	0.99	0.168	0.199	-	-0.298	0.052	8.25
Binary test	HLA-DRB5_AminoAcid	32486368	AA_DRB5_214	G	x	0.99	0.168	0.199	-	-0.298	0.052	8.25
Binary test	HLA-DRB5_AminoAcid	32486371	AA_DRB5_213	L	x	0.99	0.168	0.199	-	-0.298	0.052	8.25
Binary test	HLA-DRB5_AminoAcid	32486374	AA_DRB5_212	F	x	0.99	0.168	0.199	-	-0.298	0.052	8.25
Binary test	HLA-DRB5_AminoAcid	32486377	AA_DRB5_211	L	x	0.99	0.168	0.199	-	-0.298	0.052	8.25
Binary test	HLA-DRB5_AminoAcid	32486380	AA_DRB5_210	L	x	0.99	0.168	0.199	-	-0.298	0.052	8.25
Binary test	HLA-DRB5_AminoAcid	32486383	AA_DRB5_209	G	x	0.99	0.168	0.199	-	-0.298	0.052	8.25
Binary test	HLA-DRB5_AminoAcid	32486386	AA_DRB5_208	L	x	0.99	0.168	0.199	-	-0.298	0.052	8.25
Binary test	HLA-DRB5_AminoAcid	32486389	AA_DRB5_207	V	x	0.99	0.168	0.199	-	-0.298	0.052	8.25
Binary test	HLA-DRB5_AminoAcid	32486392	AA_DRB5_206	F	x	0.99	0.168	0.199	-	-0.298	0.052	8.25
Binary test	HLA-DRB5_AminoAcid	32486395	AA_DRB5_205	G	x	0.99	0.168	0.199	-	-0.298	0.052	8.25
Binary test	HLA-DRB5_AminoAcid	32486398	AA_DRB5_204	G	x	0.99	0.168	0.199	-	-0.298	0.052	8.25
Binary test	HLA-DRB5_AminoAcid	32486401	AA_DRB5_203_I	P	A	0.865	0.007	0.007	-	-0.012	0.233	0.02
Binary test	HLA-DRB5_AminoAcid	32486401	AA_DRB5_203_V	P	A	0.984	0.161	0.191	-	-0.306	0.053	8.44
Binary test	HLA-DRB5_AminoAcid	32486401	AA_DRB5_203_x	P	A	0.99	0.832	0.801	-	0.298	0.052	8.25
Binary test	HLA-DRB5_AminoAcid	32486404	AA_DRB5_202	G	x	0.99	0.168	0.199	-	-0.298	0.052	8.25
Binary test	HLA-DRB5_AminoAcid	32486407	AA_DRB5_201	S	x	0.99	0.168	0.199	-	-0.298	0.052	8.25
Binary test	HLA-DRB5_AminoAcid	32486410	AA_DRB5_200	L	x	0.99	0.168	0.199	-	-0.298	0.052	8.25
Binary test	HLA-DRB5_AminoAcid	32486413	AA_DRB5_199	M	x	0.99	0.168	0.199	-	-0.298	0.052	8.25
Binary test	HLA-DRB5_AminoAcid	32486416	AA_DRB5_198	K	x	0.99	0.168	0.199	-	-0.298	0.052	8.25
Binary test	HLA-DRB5_AminoAcid	32486419	AA_DRB5_197	S	x	0.99	0.168	0.199	-	-0.298	0.052	8.25
Binary test	HLA-DRB5_AminoAcid	32486422	AA_DRB5_196	Q	x	0.99	0.168	0.199	-	-0.298	0.052	8.25
Binary test	HLA-DRB5_AminoAcid	32486425	AA_DRB5_195	A	x	0.99	0.168	0.199	-	-0.298	0.052	8.25
Binary test	HLA-DRB5_AminoAcid	32486428	AA_DRB5_194	S	x	0.99	0.168	0.199	-	-0.298	0.052	8.25
Binary test	HLA-DRB5_AminoAcid	32486431	AA_DRB5_193	E	x	0.99	0.168	0.199	-	-0.298	0.052	8.25
Binary test	HLA-DRB5_AminoAcid	32486434	AA_DRB5_192	S	x	0.99	0.168	0.199	-	-0.298	0.052	8.25
Binary test	HLA-DRB5_AminoAcid	32486437	AA_DRB5_191	Q	x	0.99	0.168	0.199	-	-0.298	0.052	8.25
Binary test	HLA-DRB5_AminoAcid	32486440	AA_DRB5_190	A	x	0.99	0.168	0.199	-	-0.298	0.052	8.25
Binary test	HLA-DRB5_AminoAcid	32486443	AA_DRB5_189	R	x	0.99	0.168	0.199	-	-0.298	0.052	8.25
Binary test	HLA-DRB5_AminoAcid	32487149	AA_DRB5_188	W	x	0.99	0.168	0.199	-	-0.298	0.052	8.25
Binary test	HLA-DRB5_AminoAcid	32487152	AA_DRB5_187	E	x	0.99	0.168	0.199	-	-0.298	0.052	8.25
Binary test	HLA-DRB5_AminoAcid	32487155	AA_DRB5_186	V	x	0.99	0.168	0.199	-	-0.298	0.052	8.25
Binary test	HLA-DRB5_AminoAcid	32487158	AA_DRB5_185	T	x	0.99	0.168	0.199	-	-0.298	0.052	8.25
Binary test	HLA-DRB5_AminoAcid	32487161	AA_DRB5_184	L	x	0.99	0.168	0.199	-	-0.298	0.052	8.25
Binary test	HLA-DRB5_AminoAcid	32487164	AA_DRB5_183	P	x	0.99	0.168	0.199	-	-0.298	0.052	8.25
Binary test	HLA-DRB5_AminoAcid	32487167	AA_DRB5_182	S	x	0.99	0.168	0.199	-	-0.298	0.052	8.25
Binary test	HLA-DRB5_AminoAcid	32487170	AA_DRB5_181	T	x	0.99	0.168	0.199	-	-0.298	0.052	8.25
Binary test	HLA-DRB5_AminoAcid	32487173	AA_DRB5_180	V	x	0.99	0.168	0.199	-	-0.298	0.052	8.25
Binary test	HLA-DRB5_AminoAcid	32487176	AA_DRB5_179	S	x	0.99	0.168	0.199	-	-0.298	0.052	8.25
Binary test	HLA-DRB5_AminoAcid	32487179	AA_DRB5_178	P	x	0.99	0.168	0.199	-	-0.298	0.052	8.25
Binary test	HLA-DRB5_AminoAcid	32487182	AA_DRB5_177	H	x	0.99	0.168	0.199	-	-0.298	0.052	8.25
Binary test	HLA-DRB5_AminoAcid	32487185	AA_DRB5_176	E	x	0.99	0.168	0.199	-	-0.298	0.052	8.25
Binary test	HLA-DRB5_AminoAcid	32487188	AA_DRB5_175	V	x	0.99	0.168	0.199	-	-0.298	0.052	8.25
Binary test	HLA-DRB5_AminoAcid	32487191	AA_DRB5_174	Q	x	0.99	0.168	0.199	-	-0.298	0.052	8.25
Binary test	HLA-DRB5_AminoAcid	32487194	AA_DRB5_173	C	x	0.99	0.168	0.199	-	-0.298	0.052	8.25
Binary test	HLA-DRB5_AminoAcid	32487197	AA_DRB5_172	T	x	0.99	0.168	0.199	-	-0.298	0.052	8.25
Binary test	HLA-DRB5_AminoAcid	32487200	AA_DRB5_171	Y	x	0.99	0.168	0.199	-	-0.298	0.052	8.25
Binary test	HLA-DRB5_AminoAcid	32487203	AA_DRB5_170	V	x	0.99	0.168	0.199	-	-0.298	0.052	8.25
Binary test	HLA-DRB5_AminoAcid	32487206	AA_DRB5_169	E	x	0.99	0.168	0.199	-	-0.298	0.052	8.25
Binary test	HLA-DRB5_AminoAcid	32487209	AA_DRB5_168	G	x	0.99	0.168	0.199	-	-0.298	0.052	8.25
Binary test	HLA-DRB5_AminoAcid	32487212	AA_DRB5_167	S	x	0.99	0.168	0.199	-	-0.298	0.052	8.25
Binary test	HLA-DRB5_AminoAcid	32487215	AA_DRB5_166	R	x	0.99	0.168	0.199	-	-0.298	0.052	8.25
Binary test	HLA-DRB5_AminoAcid	32487218	AA_DRB5_165	P	x	0.99	0.168	0.199	-	-0.298	0.052	8.25
Binary test	HLA-DRB5_AminoAcid	32487221	AA_DRB5_164	V	x	0.99	0.168	0.199	-	-0.298	0.052	8.25
Binary test	HLA-DRB5_AminoAcid	32487224	AA_DRB5_163	T	x	0.99	0.168	0.199	-	-0.298	0.052	8.25
Binary test	HLA-DRB5_AminoAcid	32487227	AA_DRB5_162	E	x	0.99	0.168	0.199	-	-0.298	0.052	8.25
Binary test	HLA-DRB5_AminoAcid	32487230	AA_DRB5_161	L	x	0.99	0.168	0.199	-	-0.298	0.052	8.25
Binary test	HLA-DRB5_AminoAcid	32487233	AA_DRB5_160	M	x	0.99	0.168	0.199	-	-0.298	0.052	8.25
Binary test	HLA-DRB5_AminoAcid	32487236	AA_DRB5_159	V	x	0.99	0.168	0.199	-	-0.298	0.052	8.25
Binary test	HLA-DRB5_AminoAcid	32487239	AA_DRB5_158	L	x	0.99	0.168	0.199	-	-0.298	0.052	8.25
Binary test	HLA-DRB5_AminoAcid	32487242	AA_DRB5_157_I	P	A	0.865	0.007	0.007	-	-0.012	0.233	0.02
Binary test	HLA-DRB5_AminoAcid	32487242	AA_DRB5_157_T	P	A	0.984	0.161	0.191	-	-0.306	0.053	8.44
Binary test	HLA-DRB5_AminoAcid	32487242	AA_DRB5_157_x	P	A	0.99	0.832	0.801	-	0.298	0.052	8.25
Binary test	HLA-DRB5_AminoAcid	32487245	AA_DRB5_156	Q	x	0.99	0.168	0.199	-	-0.298	0.052	8.25
Binary test	HLA-DRB5_AminoAcid	32487248	AA_DRB5_155	F	x	0.99	0.168	0.199	-	-0.298	0.052	8.25
Binary test	HLA-DRB5_AminoAcid	32487251	AA_DRB5_154	T	x	0.99	0.168	0.199	-	-0.298	0.052	8.25
Binary test	HLA-DRB5_AminoAcid	32487254	AA_DRB5_153	W	x	0.99	0.168	0.199	-	-0.298	0.052	8.25
Binary test	HLA-DRB5_AminoAcid	32487257	AA_DRB5_152	D	x	0.99	0.168	0.199	-	-0.298	0.052	8.25
Binary test	HLA-DRB5_AminoAcid	32487260	AA_DRB5_151	G	x	0.99	0.168	0.199	-	-0.298	0.052	8.25
Binary test	HLA-DRB5_AminoAcid	32487263	AA_DRB5_150	N	x	0.99	0.168	0.199	-	-0.298	0.052	8.25
Binary test	HLA-DRB5_AminoAcid	32487266	AA_DRB5_149	Q	x	0.99	0.168	0.199	-	-0.298	0.052	8.25
Binary test	HLA-DRB5_AminoAcid	32487269	AA_DRB5_148	I	x	0.99	0.168	0.199	-	-0.298	0.052	8.25
Binary test	HLA-DRB5_AminoAcid	32487272	AA_DRB5_147	L	x	0.99	0.168	0.199	-	-0.298	0.052	8.25
Binary test	HLA-DRB5_AminoAcid	32487275	AA_DRB5_146	G	x	0.99	0.168	0.199	-	-0.298	0.052	8.25
Binary test	HLA-DRB5_AminoAcid	32487278	AA_DRB5_145	T	x	0.99	0.168	0.199	-	-0.298	0.052	8.25
Binary test	HLA-DRB5_AminoAcid	32487281	AA_DRB5_144	S	x	0.99	0.168	0.199	-	-0.298	0.052	8.25
Binary test	HLA-DRB5_AminoAcid	32487284	AA_DRB5_143	V	x	0.99	0.168	0.199	-	-0.298	0.052	8.25
Binary test	HLA-DRB5_AminoAcid	32487287	AA_DRB5_142	V	x	0.99	0.168	0.199	-	-0.298	0.052	8.25
Binary test	HLA-DRB5_AminoAcid	32487290	AA_DRB5_141	G	x	0.99	0.168	0.199	-	-0.298	0.052	8.25
Binary test	HLA-DRB5_AminoAcid	32487293	AA_DRB5_140	A	x	0.99	0.168	0.199	-	-0.298	0.052	8.25
Binary test	HLA-DRB5_AminoAcid	32487296	AA_DRB5_139	K	x	0.99	0.168	0.199	-	-0.298	0.052	8.25
Binary test	HLA-DRB5_AminoAcid	32487299	AA_DRB5_138	E	x	0.99	0.168	0.199	-	-0.298	0.052	8.25
Binary test	HLA-DRB5_AminoAcid	32487302	AA_DRB5_137	E	x	0.99	0.168	0.199	-	-0.298	0.052	8.25
Binary test	HLA-DRB5_AminoAcid	32487305	AA_DRB5_136	Q	x	0.99	0.168	0.199	-	-0.298	0.052	8.25
Binary test	HLA-DRB5_AminoAcid	32487308	AA_DRB5_135_G	P	A	0.865	0.007	0.007	-	-0.012	0.233	0.02
Binary test	HLA-DRB5_AminoAcid	32487308	AA_DRB5_135_S	P	A	0.984	0.161	0.191	-	-0.306	0.053	8.44
Binary test	HLA-DRB5_AminoAcid	32487308	AA_DRB5_135_x	P	A	0.99	0.832	0.801	-	0.298	0.052	8.25
Binary test	HLA-DRB5_AminoAcid	32487311	AA_DRB5_134	N	x	0.99	0.168	0.199	-	-0.298	0.052	8.25
Binary test	HLA-DRB5_AminoAcid	32487314	AA_DRB5_133	R	x	0.99	0.168	0.199	-	-0.298	0.052	8.25
Binary test	HLA-DRB5_AminoAcid	32487317	AA_DRB5_132	F	x	0.99	0.168	0.199	-	-0.298	0.052	8.25
Binary test	HLA-DRB5_AminoAcid	32487320	AA_DRB5_131	W	x	0.99	0.168	0.199	-	-0.298	0.052	8.25
Binary test	HLA-DRB5_AminoAcid	32487323	AA_DRB5_130	R	x	0.99	0.168	0.199	-	-0.298	0.052	8.25
Binary test	HLA-DRB5_AminoAcid	32487326	AA_DRB5_129	V	x	0.99	0.168	0.199	-	-0.298	0.052	8.25
Binary test	HLA-DRB5_AminoAcid	32487329	AA_DRB5_128	E	x	0.99	0.168	0.199	-	-0.298	0.052	8.25
Binary test	HLA-DRB5_AminoAcid	32487332	AA_DRB5_127	I	x	0.99	0.168	0.199	-	-0.298	0.052	8.25
Binary test	HLA-DRB5_AminoAcid	32487335	AA_DRB5_126	S	x	0.99	0.168	0.199	-	-0.298	0.052	8.25
Binary test	HLA-DRB5_AminoAcid	32487338	AA_DRB5_125	G	x	0.99	0.168	0.199	-	-0.298	0.052	8.25
Binary test	HLA-DRB5_AminoAcid	32487341	AA_DRB5_124	P	x	0.99	0.168	0.199	-	-0.298	0.052	8.25
Binary test	HLA-DRB5_AminoAcid	32487344	AA_DRB5_123	Y	x	0.99	0.168	0.199	-	-0.298	0.052	8.25
Binary test	HLA-DRB5_AminoAcid	32487347	AA_DRB5_122	F	x	0.99	0.168	0.199	-	-0.298	0.052	8.25
Binary test	HLA-DRB5_AminoAcid	32487350	AA_DRB5_121	G	x	0.99	0.168	0.199	-	-0.298	0.052	8.25
Binary test	HLA-DRB5_AminoAcid	32487353	AA_DRB5_120	N	x	0.99	0.168	0.199	-	-0.298	0.052	8.25
Binary test	HLA-DRB5_AminoAcid	32487356	AA_DRB5_119	V	x	0.99	0.168	0.199	-	-0.298	0.052	8.25
Binary test	HLA-DRB5_AminoAcid	32487359	AA_DRB5_118	S	x	0.99	0.168	0.199	-	-0.298	0.052	8.25
Binary test	HLA-DRB5_AminoAcid	32487362	AA_DRB5_117	C	x	0.99	0.168	0.199	-	-0.298	0.052	8.25
Binary test	HLA-DRB5_AminoAcid	32487365	AA_DRB5_116	V	x	0.99	0.168	0.199	-	-0.298	0.052	8.25
Binary test	HLA-DRB5_AminoAcid	32487368	AA_DRB5_115	L	x	0.99	0.168	0.199	-	-0.298	0.052	8.25
Binary test	HLA-DRB5_AminoAcid	32487371	AA_DRB5_114	L	x	0.99	0.168	0.199	-	-0.298	0.052	8.25
Binary test	HLA-DRB5_AminoAcid	32487374	AA_DRB5_113	N	x	0.99	0.168	0.199	-	-0.298	0.052	8.25
Binary test	HLA-DRB5_AminoAcid	32487377	AA_DRB5_112	H	x	0.99	0.168	0.199	-	-0.298	0.052	8.25
Binary test	HLA-DRB5_AminoAcid	32487380	AA_DRB5_111	H	x	0.99	0.168	0.199	-	-0.298	0.052	8.25
Binary test	HLA-DRB5_AminoAcid	32487383	AA_DRB5_110	Q	x	0.99	0.168	0.199	-	-0.298	0.052	8.25
Binary test	HLA-DRB5_AminoAcid	32487386	AA_DRB5_109	L	x	0.99	0.168	0.199	-	-0.298	0.052	8.25
Binary test	HLA-DRB5_AminoAcid	32487389	AA_DRB5_108	T	x	0.99	0.168	0.199	-	-0.298	0.052	8.25
Binary test	HLA-DRB5_AminoAcid	32487392	AA_DRB5_107	Q	x	0.99	0.168	0.199	-	-0.298	0.052	8.25
Binary test	HLA-DRB5_AminoAcid	32487395	AA_DRB5_106	T	x	0.99	0.168	0.199	-	-0.298	0.052	8.25
Binary test	HLA-DRB5_AminoAcid	32487398	AA_DRB5_105	R	x	0.99	0.168	0.199	-	-0.298	0.052	8.25
Binary test	HLA-DRB5_AminoAcid	32487401	AA_DRB5_104	A	x	0.99	0.168	0.199	-	-0.298	0.052	8.25
Binary test	HLA-DRB5_AminoAcid	32487404	AA_DRB5_103	P	x	0.99	0.168	0.199	-	-0.298	0.052	8.25
Binary test	HLA-DRB5_AminoAcid	32487407	AA_DRB5_102	Y	x	0.99	0.168	0.199	-	-0.298	0.052	8.25
Binary test	HLA-DRB5_AminoAcid	32487410	AA_DRB5_101	V	x	0.99	0.168	0.199	-	-0.298	0.052	8.25
Binary test	HLA-DRB5_AminoAcid	32487413	AA_DRB5_100	T	x	0.99	0.168	0.199	-	-0.298	0.052	8.25
Binary test	HLA-DRB5_AminoAcid	32487416	AA_DRB5_99	V	x	0.99	0.168	0.199	-	-0.298	0.052	8.25
Binary test	HLA-DRB5_AminoAcid	32487419	AA_DRB5_98	K	x	0.99	0.168	0.199	-	-0.298	0.052	8.25
Binary test	HLA-DRB5_AminoAcid	32487422	AA_DRB5_97	P	x	0.99	0.168	0.199	-	-0.298	0.052	8.25
Binary test	HLA-DRB5_AminoAcid	32487425	AA_DRB5_96	E	x	0.99	0.168	0.199	-	-0.298	0.052	8.25
Binary test	HLA-DRB5_AminoAcid	32487428	AA_DRB5_95	V	x	0.99	0.168	0.199	-	-0.298	0.052	8.25
Binary test	HLA-DRB5_AminoAcid	32489684	AA_DRB5_94	R	x	0.99	0.168	0.199	-	-0.298	0.052	8.25
Binary test	HLA-DRB5_AminoAcid	32489687	AA_DRB5_93	R	x	0.99	0.168	0.199	-	-0.298	0.052	8.25
Binary test	HLA-DRB5_AminoAcid	32489690	AA_DRB5_92	Q	x	0.99	0.168	0.199	-	-0.298	0.052	8.25
Binary test	HLA-DRB5_AminoAcid	32489693	AA_DRB5_91	V	x	0.99	0.168	0.199	-	-0.298	0.052	8.25
Binary test	HLA-DRB5_AminoAcid	32489696	AA_DRB5_90	T	x	0.99	0.168	0.199	-	-0.298	0.052	8.25
Binary test	HLA-DRB5_AminoAcid	32489699	AA_DRB5_89	F	x	0.99	0.168	0.199	-	-0.298	0.052	8.25
Binary test	HLA-DRB5_AminoAcid	32489702	AA_DRB5_88	S	x	0.99	0.168	0.199	-	-0.298	0.052	8.25
Binary test	HLA-DRB5_AminoAcid	32489705	AA_DRB5_87	E	x	0.99	0.168	0.199	-	-0.298	0.052	8.25
Binary test	HLA-DRB5_AminoAcid	32489708	AA_DRB5_86_G	P	A	0.984	0.161	0.191	-	-0.306	0.053	8.44
Binary test	HLA-DRB5_AminoAcid	32489708	AA_DRB5_86_V	P	A	0.865	0.007	0.007	-	-0.012	0.233	0.02
Binary test	HLA-DRB5_AminoAcid	32489708	AA_DRB5_86_x	P	A	0.99	0.832	0.801	-	0.298	0.052	8.25
Binary test	HLA-DRB5_AminoAcid	32489711	AA_DRB5_85_A	P	A	0.865	0.007	0.007	-	-0.012	0.233	0.02
Binary test	HLA-DRB5_AminoAcid	32489711	AA_DRB5_85_V	P	A	0.984	0.161	0.191	-	-0.306	0.053	8.44
Binary test	HLA-DRB5_AminoAcid	32489711	AA_DRB5_85_x	P	A	0.99	0.832	0.801	-	0.298	0.052	8.25
Binary test	HLA-DRB5_AminoAcid	32489714	AA_DRB5_84	G	x	0.99	0.168	0.199	-	-0.298	0.052	8.25
Binary test	HLA-DRB5_AminoAcid	32489717	AA_DRB5_83	Y	x	0.99	0.168	0.199	-	-0.298	0.052	8.25
Binary test	HLA-DRB5_AminoAcid	32489720	AA_DRB5_82	N	x	0.99	0.168	0.199	-	-0.298	0.052	8.25
Binary test	HLA-DRB5_AminoAcid	32489723	AA_DRB5_81	H	x	0.99	0.168	0.199	-	-0.298	0.052	8.25
Binary test	HLA-DRB5_AminoAcid	32489726	AA_DRB5_80	R	x	0.99	0.168	0.199	-	-0.298	0.052	8.25
Binary test	HLA-DRB5_AminoAcid	32489729	AA_DRB5_79	C	x	0.99	0.168	0.199	-	-0.298	0.052	8.25
Binary test	HLA-DRB5_AminoAcid	32489732	AA_DRB5_78	Y	x	0.99	0.168	0.199	-	-0.298	0.052	8.25
Binary test	HLA-DRB5_AminoAcid	32489735	AA_DRB5_77	T	x	0.99	0.168	0.199	-	-0.298	0.052	8.25
Binary test	HLA-DRB5_AminoAcid	32489738	AA_DRB5_76	D	x	0.99	0.168	0.199	-	-0.298	0.052	8.25
Binary test	HLA-DRB5_AminoAcid	32489741	AA_DRB5_75	V	x	0.99	0.168	0.199	-	-0.298	0.052	8.25
Binary test	HLA-DRB5_AminoAcid	32489744	AA_DRB5_74	A	x	0.99	0.168	0.199	-	-0.298	0.052	8.25
Binary test	HLA-DRB5_AminoAcid	32489747	AA_DRB5_73	A	x	0.99	0.168	0.199	-	-0.298	0.052	8.25
Binary test	HLA-DRB5_AminoAcid	32489750	AA_DRB5_72	R	x	0.99	0.168	0.199	-	-0.298	0.052	8.25
Binary test	HLA-DRB5_AminoAcid	32489753	AA_DRB5_71_A	P	A	0.865	0.007	0.007	-	-0.012	0.233	0.02
Binary test	HLA-DRB5_AminoAcid	32489753	AA_DRB5_71_R	P	A	0.984	0.161	0.191	-	-0.306	0.053	8.44
Binary test	HLA-DRB5_AminoAcid	32489753	AA_DRB5_71_x	P	A	0.99	0.832	0.801	-	0.298	0.052	8.25
Binary test	HLA-DRB5_AminoAcid	32489756	AA_DRB5_70_D	P	A	0.984	0.161	0.191	-	-0.306	0.053	8.44
Binary test	HLA-DRB5_AminoAcid	32489756	AA_DRB5_70_Q	P	A	0.865	0.007	0.007	-	-0.012	0.233	0.02
Binary test	HLA-DRB5_AminoAcid	32489756	AA_DRB5_70_x	P	A	0.99	0.832	0.801	-	0.298	0.052	8.25
Binary test	HLA-DRB5_AminoAcid	32489759	AA_DRB5_69	E	x	0.99	0.168	0.199	-	-0.298	0.052	8.25
Binary test	HLA-DRB5_AminoAcid	32489762	AA_DRB5_68	L	x	0.99	0.168	0.199	-	-0.298	0.052	8.25
Binary test	HLA-DRB5_AminoAcid	32489765	AA_DRB5_67_F	P	A	0.984	0.161	0.191	-	-0.306	0.053	8.44
Binary test	HLA-DRB5_AminoAcid	32489765	AA_DRB5_67_I	P	A	0.865	0.007	0.007	-	-0.012	0.233	0.02
Binary test	HLA-DRB5_AminoAcid	32489765	AA_DRB5_67_x	P	A	0.99	0.832	0.801	-	0.298	0.052	8.25
Binary test	HLA-DRB5_AminoAcid	32489768	AA_DRB5_66	D	x	0.99	0.168	0.199	-	-0.298	0.052	8.25
Binary test	HLA-DRB5_AminoAcid	32489771	AA_DRB5_65	K	x	0.99	0.168	0.199	-	-0.298	0.052	8.25
Binary test	HLA-DRB5_AminoAcid	32489774	AA_DRB5_64	Q	x	0.99	0.168	0.199	-	-0.298	0.052	8.25
Binary test	HLA-DRB5_AminoAcid	32489777	AA_DRB5_63	S	x	0.99	0.168	0.199	-	-0.298	0.052	8.25
Binary test	HLA-DRB5_AminoAcid	32489780	AA_DRB5_62	N	x	0.99	0.168	0.199	-	-0.298	0.052	8.25
Binary test	HLA-DRB5_AminoAcid	32489783	AA_DRB5_61	W	x	0.99	0.168	0.199	-	-0.298	0.052	8.25
Binary test	HLA-DRB5_AminoAcid	32489786	AA_DRB5_60	Y	x	0.99	0.168	0.199	-	-0.298	0.052	8.25
Binary test	HLA-DRB5_AminoAcid	32489789	AA_DRB5_59	E	x	0.99	0.168	0.199	-	-0.298	0.052	8.25
Binary test	HLA-DRB5_AminoAcid	32489792	AA_DRB5_58	A	x	0.99	0.168	0.199	-	-0.298	0.052	8.25
Binary test	HLA-DRB5_AminoAcid	32489795	AA_DRB5_57	D	x	0.99	0.168	0.199	-	-0.298	0.052	8.25
Binary test	HLA-DRB5_AminoAcid	32489798	AA_DRB5_56	P	x	0.99	0.168	0.199	-	-0.298	0.052	8.25
Binary test	HLA-DRB5_AminoAcid	32489801	AA_DRB5_55	R	x	0.99	0.168	0.199	-	-0.298	0.052	8.25
Binary test	HLA-DRB5_AminoAcid	32489804	AA_DRB5_54	G	x	0.99	0.168	0.199	-	-0.298	0.052	8.25
Binary test	HLA-DRB5_AminoAcid	32489807	AA_DRB5_53	L	x	0.99	0.168	0.199	-	-0.298	0.052	8.25
Binary test	HLA-DRB5_AminoAcid	32489810	AA_DRB5_52	E	x	0.99	0.168	0.199	-	-0.298	0.052	8.25
Binary test	HLA-DRB5_AminoAcid	32489813	AA_DRB5_51	T	x	0.99	0.168	0.199	-	-0.298	0.052	8.25
[truncated: 1,422 more rows]

## Sheet: b
Supplementary Data 1 | Detailed association results of the HLA variants in the MHC region with uRPL risk.
Two-sided association testing or omnibus testing was performed using logistic regression. P-values are not adjusted for multiple comparisons.
(b) Regional associations conditioned on HLA-C*12:02
df, degree(s) of freedom; P, present; A, absent; x, deletion
Test type (omnibus/binary)	Variant type	Position (bp, hg19)	Variant ID	Allele		Imputation score (r2)	Allele 1 freq.		df	Beta	SE	-log10(P)
				1	2		Case	Control
Omnibus test	HLA-G_AminoAcid	29795914	AA_G_31	-	-	-	-	-	1	-	-	2
Omnibus test	HLA-G_AminoAcid	29796377	AA_G_110	-	-	-	-	-	1	-	-	0.2
Omnibus test	HLA-A_AminoAcid	29910359	AA_A_-15	-	-	-	-	-	1	-	-	0.11
Omnibus test	HLA-A_AminoAcid	29910371	AA_A_-11	-	-	-	-	-	1	-	-	0.11
Omnibus test	HLA-A_AminoAcid	29910558	AA_A_9	-	-	-	-	-	3	-	-	0.09
Omnibus test	HLA-A_AminoAcid	29910699	AA_A_56	-	-	-	-	-	1	-	-	0.28
Omnibus test	HLA-A_AminoAcid	29910717	AA_A_62	-	-	-	-	-	3	-	-	0.06
Omnibus test	HLA-A_AminoAcid	29910720	AA_A_63	-	-	-	-	-	1	-	-	0.12
Omnibus test	HLA-A_AminoAcid	29910726	AA_A_65	-	-	-	-	-	1	-	-	0.26
Omnibus test	HLA-A_AminoAcid	29910729	AA_A_66	-	-	-	-	-	1	-	-	0.08
Omnibus test	HLA-A_AminoAcid	29910741	AA_A_70	-	-	-	-	-	1	-	-	0.04
Omnibus test	HLA-A_AminoAcid	29910750	AA_A_73	-	-	-	-	-	1	-	-	0.05
Omnibus test	HLA-A_AminoAcid	29910753	AA_A_74	-	-	-	-	-	1	-	-	0.12
Omnibus test	HLA-A_AminoAcid	29910759	AA_A_76	-	-	-	-	-	2	-	-	0.11
Omnibus test	HLA-A_AminoAcid	29910762	AA_A_77	-	-	-	-	-	1	-	-	0.09
Omnibus test	HLA-A_AminoAcid	29910768	AA_A_79	-	-	-	-	-	1	-	-	0.26
Omnibus test	HLA-A_AminoAcid	29910771	AA_A_80	-	-	-	-	-	1	-	-	0.26
Omnibus test	HLA-A_AminoAcid	29910774	AA_A_81	-	-	-	-	-	1	-	-	0.26
Omnibus test	HLA-A_AminoAcid	29910777	AA_A_82	-	-	-	-	-	1	-	-	0.26
Omnibus test	HLA-A_AminoAcid	29910780	AA_A_83	-	-	-	-	-	1	-	-	0.26
Omnibus test	HLA-A_AminoAcid	29910801	AA_A_90	-	-	-	-	-	1	-	-	0.24
Omnibus test	HLA-A_AminoAcid	29911057	AA_A_95	-	-	-	-	-	2	-	-	0.09
Omnibus test	HLA-A_AminoAcid	29911063	AA_A_97	-	-	-	-	-	2	-	-	0.12
Omnibus test	HLA-A_AminoAcid	29911069	AA_A_99	-	-	-	-	-	2	-	-	0.15
Omnibus test	HLA-A_AminoAcid	29911087	AA_A_105	-	-	-	-	-	1	-	-	0.24
Omnibus test	HLA-A_AminoAcid	29911093	AA_A_107	-	-	-	-	-	1	-	-	0.21
Omnibus test	HLA-A_AminoAcid	29911114	AA_A_114	-	-	-	-	-	2	-	-	0.38
Omnibus test	HLA-A_AminoAcid	29911120	AA_A_116	-	-	-	-	-	1	-	-	0.99
Omnibus test	HLA-A_AminoAcid	29911153	AA_A_127	-	-	-	-	-	1	-	-	0.08
Omnibus test	HLA-A_AminoAcid	29911198	AA_A_142	-	-	-	-	-	1	-	-	0.15
Omnibus test	HLA-A_AminoAcid	29911204	AA_A_144	-	-	-	-	-	1	-	-	0.05
Omnibus test	HLA-A_AminoAcid	29911207	AA_A_145	-	-	-	-	-	1	-	-	0.15
Omnibus test	HLA-A_AminoAcid	29911219	AA_A_149	-	-	-	-	-	1	-	-	0.21
Omnibus test	HLA-A_AminoAcid	29911225	AA_A_151	-	-	-	-	-	1	-	-	0.1
Omnibus test	HLA-A_AminoAcid	29911228	AA_A_152	-	-	-	-	-	2	-	-	0.46
Omnibus test	HLA-A_AminoAcid	29911240	AA_A_156	-	-	-	-	-	2	-	-	0.15
Omnibus test	HLA-A_AminoAcid	29911261	AA_A_163	-	-	-	-	-	1	-	-	0.24
Omnibus test	HLA-A_AminoAcid	29911270	AA_A_166	-	-	-	-	-	1	-	-	0.31
Omnibus test	HLA-A_AminoAcid	29911273	AA_A_167	-	-	-	-	-	1	-	-	0.31
Omnibus test	HLA-A_AminoAcid	29911902	AA_A_184	-	-	-	-	-	1	-	-	0.33
Omnibus test	HLA-A_AminoAcid	29911929	AA_A_193	-	-	-	-	-	1	-	-	0.27
Omnibus test	HLA-A_AminoAcid	29911932	AA_A_194	-	-	-	-	-	1	-	-	0.27
Omnibus test	HLA-A_AminoAcid	29911971	AA_A_207	-	-	-	-	-	1	-	-	0.27
Omnibus test	HLA-A_AminoAcid	29912088	AA_A_246	-	-	-	-	-	1	-	-	0.14
Omnibus test	HLA-A_AminoAcid	29912109	AA_A_253	-	-	-	-	-	1	-	-	0.27
Omnibus test	HLA-A_AminoAcid	29912280	AA_A_276	-	-	-	-	-	1	-	-	0.09
Omnibus test	HLA-A_AminoAcid	29912298	AA_A_282	-	-	-	-	-	1	-	-	0.28
Omnibus test	HLA-A_AminoAcid	29912334	AA_A_294	-	-	-	-	-	1	-	-	0.27
Omnibus test	HLA-A_AminoAcid	29912346	AA_A_298	-	-	-	-	-	1	-	-	0.11
Omnibus test	HLA-A_AminoAcid	29912349	AA_A_299	-	-	-	-	-	1	-	-	0.14
Omnibus test	HLA-A_AminoAcid	29912373	AA_A_307	-	-	-	-	-	1	-	-	0.11
Omnibus test	HLA-A_AminoAcid	29912385	AA_A_311	-	-	-	-	-	1	-	-	0.28
Omnibus test	HLA-A_AminoAcid	29912857	AA_A_321	-	-	-	-	-	1	-	-	0.09
Omnibus test	HLA-A_AminoAcid	29913038	AA_A_334	-	-	-	-	-	1	-	-	0.14
Omnibus test	HLA-E_AminoAcid	30458065	AA_E_107	-	-	-	-	-	1	-	-	0.17
Omnibus test	HLA-C_AminoAcid	31237123	AA_C_339	-	-	-	-	-	1	-	-	0.85
Omnibus test	HLA-C_AminoAcid	31237162	AA_C_326	-	-	-	-	-	1	-	-	0.66
Omnibus test	HLA-C_AminoAcid	31237766	AA_C_307	-	-	-	-	-	1	-	-	0.66
Omnibus test	HLA-C_AminoAcid	31237769	AA_C_306	-	-	-	-	-	1	-	-	0.66
Omnibus test	HLA-C_AminoAcid	31237772	AA_C_305	-	-	-	-	-	1	-	-	0.66
Omnibus test	HLA-C_AminoAcid	31237775	AA_C_304	-	-	-	-	-	1	-	-	1.67
Omnibus test	HLA-C_AminoAcid	31237778	AA_C_303	-	-	-	-	-	1	-	-	1.54
Omnibus test	HLA-C_AminoAcid	31237802	AA_C_295	-	-	-	-	-	1	-	-	0.66
Omnibus test	HLA-C_AminoAcid	31237832	AA_C_285	-	-	-	-	-	1	-	-	0.66
Omnibus test	HLA-C_AminoAcid	31237862	AA_C_275	-	-	-	-	-	2	-	-	1.44
Omnibus test	HLA-C_AminoAcid	31237992	AA_C_273	-	-	-	-	-	1	-	-	0.56
Omnibus test	HLA-C_AminoAcid	31238010	AA_C_267	-	-	-	-	-	1	-	-	0.56
Omnibus test	HLA-C_AminoAcid	31238028	AA_C_261	-	-	-	-	-	1	-	-	0.56
Omnibus test	HLA-C_AminoAcid	31238052	AA_C_253	-	-	-	-	-	1	-	-	0.56
Omnibus test	HLA-C_AminoAcid	31238067	AA_C_248	-	-	-	-	-	1	-	-	0.23
Omnibus test	HLA-C_AminoAcid	31238154	AA_C_219	-	-	-	-	-	1	-	-	0.42
Omnibus test	HLA-C_AminoAcid	31238229	AA_C_194	-	-	-	-	-	1	-	-	0.56
Omnibus test	HLA-C_AminoAcid	31238259	AA_C_184	-	-	-	-	-	1	-	-	0.56
Omnibus test	HLA-C_AminoAcid	31238867	AA_C_177	-	-	-	-	-	1	-	-	1.02
Omnibus test	HLA-C_AminoAcid	31238879	AA_C_173	-	-	-	-	-	1	-	-	0.08
Omnibus test	HLA-C_AminoAcid	31238909	AA_C_163	-	-	-	-	-	1	-	-	0.08
Omnibus test	HLA-C_AminoAcid	31238930	AA_C_156	-	-	-	-	-	3	-	-	0.44
Omnibus test	HLA-C_AminoAcid	31238942	AA_C_152	-	-	-	-	-	2	-	-	1.01
Omnibus test	HLA-C_AminoAcid	31238957	AA_C_147	-	-	-	-	-	1	-	-	0.56
Omnibus test	HLA-C_AminoAcid	31239050	AA_C_116	-	-	-	-	-	3	-	-	0.12
Omnibus test	HLA-C_AminoAcid	31239056	AA_C_114	-	-	-	-	-	1	-	-	0.06
Omnibus test	HLA-C_AminoAcid	31239059	AA_C_113	-	-	-	-	-	1	-	-	0.49
Omnibus test	HLA-C_AminoAcid	31239089	AA_C_103	-	-	-	-	-	1	-	-	0.08
Omnibus test	HLA-C_AminoAcid	31239101	AA_C_99	-	-	-	-	-	3	-	-	0.64
Omnibus test	HLA-C_AminoAcid	31239107	AA_C_97	-	-	-	-	-	1	-	-	0.3
Omnibus test	HLA-C_AminoAcid	31239113	AA_C_95	-	-	-	-	-	2	-	-	0.11
Omnibus test	HLA-C_AminoAcid	31239116	AA_C_94	-	-	-	-	-	1	-	-	0.06
Omnibus test	HLA-C_AminoAcid	31239125	AA_C_91	-	-	-	-	-	1	-	-	0
Omnibus test	HLA-C_AminoAcid	31239378	AA_C_90	-	-	-	-	-	1	-	-	1.11
Omnibus test	HLA-C_AminoAcid	31239408	AA_C_80	-	-	-	-	-	1	-	-	0.28
Omnibus test	HLA-C_AminoAcid	31239417	AA_C_77	-	-	-	-	-	1	-	-	0.28
Omnibus test	HLA-C_AminoAcid	31239429	AA_C_73	-	-	-	-	-	1	-	-	1.06
Omnibus test	HLA-C_AminoAcid	31239450	AA_C_66	-	-	-	-	-	1	-	-	0.49
Omnibus test	HLA-C_AminoAcid	31239501	AA_C_49	-	-	-	-	-	1	-	-	1.46
Omnibus test	HLA-C_AminoAcid	31239543	AA_C_35	-	-	-	-	-	1	-	-	0.88
Omnibus test	HLA-C_AminoAcid	31239576	AA_C_24	-	-	-	-	-	1	-	-	0.03
Omnibus test	HLA-C_AminoAcid	31239585	AA_C_21	-	-	-	-	-	1	-	-	0.05
Omnibus test	HLA-C_AminoAcid	31239606	AA_C_14	-	-	-	-	-	1	-	-	1.46
Omnibus test	HLA-C_AminoAcid	31239615	AA_C_11	-	-	-	-	-	1	-	-	0.28
Omnibus test	HLA-C_AminoAcid	31239621	AA_C_9	-	-	-	-	-	3	-	-	0.34
Omnibus test	HLA-C_AminoAcid	31239630	AA_C_6	-	-	-	-	-	1	-	-	0.23
Omnibus test	HLA-C_AminoAcid	31239645	AA_C_1	-	-	-	-	-	1	-	-	0.73
Omnibus test	HLA-C_AminoAcid	31239802	AA_C_-9	-	-	-	-	-	1	-	-	0.66
Omnibus test	HLA-C_AminoAcid	31239820	AA_C_-15	-	-	-	-	-	1	-	-	0.37
Omnibus test	HLA-C_AminoAcid	31239826	AA_C_-17	-	-	-	-	-	1	-	-	0.66
Omnibus test	HLA-B_AminoAcid	31322303	AA_B_325	-	-	-	-	-	1	-	-	1.33
Omnibus test	HLA-B_AminoAcid	31322910	AA_B_305	-	-	-	-	-	1	-	-	1.32
Omnibus test	HLA-B_AminoAcid	31322979	AA_B_282	-	-	-	-	-	1	-	-	1.32
Omnibus test	HLA-B_AminoAcid	31323183	AA_B_245	-	-	-	-	-	1	-	-	0.64
Omnibus test	HLA-B_AminoAcid	31323321	AA_B_199	-	-	-	-	-	1	-	-	0.02
Omnibus test	HLA-B_AminoAcid	31323336	AA_B_194	-	-	-	-	-	1	-	-	0.34
Omnibus test	HLA-B_AminoAcid	31323952	AA_B_180	-	-	-	-	-	1	-	-	0.03
Omnibus test	HLA-B_AminoAcid	31323958	AA_B_178	-	-	-	-	-	1	-	-	0.03
Omnibus test	HLA-B_AminoAcid	31323961	AA_B_177	-	-	-	-	-	1	-	-	0.03
Omnibus test	HLA-B_AminoAcid	31323979	AA_B_171	-	-	-	-	-	1	-	-	0.12
Omnibus test	HLA-B_AminoAcid	31323991	AA_B_167	-	-	-	-	-	1	-	-	0.02
Omnibus test	HLA-B_AminoAcid	31324003	AA_B_163	-	-	-	-	-	2	-	-	0.34
Omnibus test	HLA-B_AminoAcid	31324018	AA_B_158	-	-	-	-	-	1	-	-	0.07
Omnibus test	HLA-B_AminoAcid	31324024	AA_B_156	-	-	-	-	-	3	-	-	0.67
Omnibus test	HLA-B_AminoAcid	31324036	AA_B_152	-	-	-	-	-	1	-	-	0.8
Omnibus test	HLA-B_AminoAcid	31324051	AA_B_147	-	-	-	-	-	1	-	-	0.39
Omnibus test	HLA-B_AminoAcid	31324057	AA_B_145	-	-	-	-	-	1	-	-	0.22
Omnibus test	HLA-B_AminoAcid	31324063	AA_B_143	-	-	-	-	-	1	-	-	0.39
Omnibus test	HLA-B_AminoAcid	31324099	AA_B_131	-	-	-	-	-	1	-	-	0.02
Omnibus test	HLA-B_AminoAcid	31324144	AA_B_116	-	-	-	-	-	4	-	-	0.1
Omnibus test	HLA-B_AminoAcid	31324150	AA_B_114	-	-	-	-	-	1	-	-	0.87
Omnibus test	HLA-B_AminoAcid	31324153	AA_B_113	-	-	-	-	-	1	-	-	0.01
Omnibus test	HLA-B_AminoAcid	31324183	AA_B_103	-	-	-	-	-	1	-	-	0.4
Omnibus test	HLA-B_AminoAcid	31324195	AA_B_99	-	-	-	-	-	1	-	-	1.53
Omnibus test	HLA-B_AminoAcid	31324201	AA_B_97	-	-	-	-	-	2	-	-	0.62
Omnibus test	HLA-B_AminoAcid	31324207	AA_B_95	-	-	-	-	-	2	-	-	0.65
Omnibus test	HLA-B_AminoAcid	31324210	AA_B_94	-	-	-	-	-	1	-	-	0
Omnibus test	HLA-B_AminoAcid	31324488	AA_B_83	-	-	-	-	-	1	-	-	0.13
Omnibus test	HLA-B_AminoAcid	31324491	AA_B_82	-	-	-	-	-	1	-	-	0.13
Omnibus test	HLA-B_AminoAcid	31324494	AA_B_81	-	-	-	-	-	1	-	-	0.13
Omnibus test	HLA-B_AminoAcid	31324497	AA_B_80	-	-	-	-	-	2	-	-	0.28
Omnibus test	HLA-B_AminoAcid	31324506	AA_B_77	-	-	-	-	-	2	-	-	0.19
Omnibus test	HLA-B_AminoAcid	31324509	AA_B_76	-	-	-	-	-	1	-	-	0.38
Omnibus test	HLA-B_AminoAcid	31324515	AA_B_74	-	-	-	-	-	1	-	-	0.04
Omnibus test	HLA-B_AminoAcid	31324524	AA_B_71	-	-	-	-	-	1	-	-	0.2
Omnibus test	HLA-B_AminoAcid	31324527	AA_B_70	-	-	-	-	-	2	-	-	1.12
Omnibus test	HLA-B_AminoAcid	31324530	AA_B_69	-	-	-	-	-	2	-	-	0.46
Omnibus test	HLA-B_AminoAcid	31324536	AA_B_67	-	-	-	-	-	4	-	-	0.79
Omnibus test	HLA-B_AminoAcid	31324539	AA_B_66	-	-	-	-	-	2	-	-	1.34
Omnibus test	HLA-B_AminoAcid	31324542	AA_B_65	-	-	-	-	-	1	-	-	1.57
Omnibus test	HLA-B_AminoAcid	31324548	AA_B_63	-	-	-	-	-	1	-	-	0.46
Omnibus test	HLA-B_AminoAcid	31324551	AA_B_62	-	-	-	-	-	1	-	-	1.57
Omnibus test	HLA-B_AminoAcid	31324581	AA_B_52	-	-	-	-	-	1	-	-	0.77
Omnibus test	HLA-B_AminoAcid	31324599	AA_B_46	-	-	-	-	-	1	-	-	0.9
Omnibus test	HLA-B_AminoAcid	31324602	AA_B_45	-	-	-	-	-	4	-	-	0.52
Omnibus test	HLA-B_AminoAcid	31324614	AA_B_41	-	-	-	-	-	1	-	-	0.1
Omnibus test	HLA-B_AminoAcid	31324641	AA_B_32	-	-	-	-	-	1	-	-	0.06
Omnibus test	HLA-B_AminoAcid	31324665	AA_B_24	-	-	-	-	-	2	-	-	0.18
Omnibus test	HLA-B_AminoAcid	31324701	AA_B_12	-	-	-	-	-	1	-	-	0.06
Omnibus test	HLA-B_AminoAcid	31324704	AA_B_11	-	-	-	-	-	1	-	-	0.06
Omnibus test	HLA-B_AminoAcid	31324710	AA_B_9	-	-	-	-	-	1	-	-	0.03
Omnibus test	HLA-B_AminoAcid	31324886	AA_B_-8	-	-	-	-	-	1	-	-	1.34
Omnibus test	HLA-B_AminoAcid	31324892	AA_B_-10	-	-	-	-	-	1	-	-	1.3
Omnibus test	HLA-B_AminoAcid	31324895	AA_B_-11	-	-	-	-	-	1	-	-	1.53
Omnibus test	HLA-B_AminoAcid	31324910	AA_B_-16	-	-	-	-	-	1	-	-	1.33
Omnibus test	HLA-B_AminoAcid	31324925	AA_B_-21	-	-	-	-	-	1	-	-	1.3
Omnibus test	HLA-B_AminoAcid	31324931	AA_B_-23	-	-	-	-	-	1	-	-	1.3
Omnibus test	HLA-DRA1_AminoAcid	32411647	AA_DRA1_217	-	-	-	-	-	1	-	-	0.48
Omnibus test	HLA-DRB5_AminoAcid	32485520	AA_DRB5_237	-	-	-	-	-	1	-	-	1.65
Omnibus test	HLA-DRB5_AminoAcid	32485523	AA_DRB5_236	-	-	-	-	-	1	-	-	1.65
Omnibus test	HLA-DRB5_AminoAcid	32485526	AA_DRB5_235	-	-	-	-	-	1	-	-	1.65
Omnibus test	HLA-DRB5_AminoAcid	32485529	AA_DRB5_234	-	-	-	-	-	1	-	-	1.65
Omnibus test	HLA-DRB5_AminoAcid	32485833	AA_DRB5_233	-	-	-	-	-	1	-	-	1.65
Omnibus test	HLA-DRB5_AminoAcid	32485836	AA_DRB5_232	-	-	-	-	-	1	-	-	1.65
Omnibus test	HLA-DRB5_AminoAcid	32485839	AA_DRB5_231	-	-	-	-	-	1	-	-	1.65
Omnibus test	HLA-DRB5_AminoAcid	32485842	AA_DRB5_230	-	-	-	-	-	1	-	-	1.65
Omnibus test	HLA-DRB5_AminoAcid	32485845	AA_DRB5_229	-	-	-	-	-	1	-	-	1.65
Omnibus test	HLA-DRB5_AminoAcid	32485848	AA_DRB5_228	-	-	-	-	-	1	-	-	1.65
Omnibus test	HLA-DRB5_AminoAcid	32485851	AA_DRB5_227	-	-	-	-	-	1	-	-	1.65
Omnibus test	HLA-DRB5_AminoAcid	32485854	AA_DRB5_226	-	-	-	-	-	1	-	-	1.65
Omnibus test	HLA-DRB5_AminoAcid	32486335	AA_DRB5_225	-	-	-	-	-	1	-	-	1.65
Omnibus test	HLA-DRB5_AminoAcid	32486338	AA_DRB5_224	-	-	-	-	-	1	-	-	1.65
Omnibus test	HLA-DRB5_AminoAcid	32486341	AA_DRB5_223	-	-	-	-	-	1	-	-	1.65
Omnibus test	HLA-DRB5_AminoAcid	32486344	AA_DRB5_222	-	-	-	-	-	1	-	-	1.65
Omnibus test	HLA-DRB5_AminoAcid	32486347	AA_DRB5_221	-	-	-	-	-	1	-	-	1.65
Omnibus test	HLA-DRB5_AminoAcid	32486350	AA_DRB5_220	-	-	-	-	-	1	-	-	1.65
Omnibus test	HLA-DRB5_AminoAcid	32486353	AA_DRB5_219	-	-	-	-	-	1	-	-	1.65
Omnibus test	HLA-DRB5_AminoAcid	32486356	AA_DRB5_218	-	-	-	-	-	1	-	-	1.65
Omnibus test	HLA-DRB5_AminoAcid	32486359	AA_DRB5_217	-	-	-	-	-	1	-	-	1.65
Omnibus test	HLA-DRB5_AminoAcid	32486362	AA_DRB5_216	-	-	-	-	-	1	-	-	1.65
Omnibus test	HLA-DRB5_AminoAcid	32486365	AA_DRB5_215	-	-	-	-	-	1	-	-	1.65
Omnibus test	HLA-DRB5_AminoAcid	32486368	AA_DRB5_214	-	-	-	-	-	1	-	-	1.65
Omnibus test	HLA-DRB5_AminoAcid	32486371	AA_DRB5_213	-	-	-	-	-	1	-	-	1.65
Omnibus test	HLA-DRB5_AminoAcid	32486374	AA_DRB5_212	-	-	-	-	-	1	-	-	1.65
Omnibus test	HLA-DRB5_AminoAcid	32486377	AA_DRB5_211	-	-	-	-	-	1	-	-	1.65
Omnibus test	HLA-DRB5_AminoAcid	32486380	AA_DRB5_210	-	-	-	-	-	1	-	-	1.65
Omnibus test	HLA-DRB5_AminoAcid	32486383	AA_DRB5_209	-	-	-	-	-	1	-	-	1.65
Omnibus test	HLA-DRB5_AminoAcid	32486386	AA_DRB5_208	-	-	-	-	-	1	-	-	1.65
Omnibus test	HLA-DRB5_AminoAcid	32486389	AA_DRB5_207	-	-	-	-	-	1	-	-	1.65
Omnibus test	HLA-DRB5_AminoAcid	32486392	AA_DRB5_206	-	-	-	-	-	1	-	-	1.65
Omnibus test	HLA-DRB5_AminoAcid	32486395	AA_DRB5_205	-	-	-	-	-	1	-	-	1.65
Omnibus test	HLA-DRB5_AminoAcid	32486398	AA_DRB5_204	-	-	-	-	-	1	-	-	1.65
Omnibus test	HLA-DRB5_AminoAcid	32486401	AA_DRB5_203	-	-	-	-	-	2	-	-	1.19
Omnibus test	HLA-DRB5_AminoAcid	32486404	AA_DRB5_202	-	-	-	-	-	1	-	-	1.65
Omnibus test	HLA-DRB5_AminoAcid	32486407	AA_DRB5_201	-	-	-	-	-	1	-	-	1.65
Omnibus test	HLA-DRB5_AminoAcid	32486410	AA_DRB5_200	-	-	-	-	-	1	-	-	1.65
Omnibus test	HLA-DRB5_AminoAcid	32486413	AA_DRB5_199	-	-	-	-	-	1	-	-	1.65
Omnibus test	HLA-DRB5_AminoAcid	32486416	AA_DRB5_198	-	-	-	-	-	1	-	-	1.65
Omnibus test	HLA-DRB5_AminoAcid	32486419	AA_DRB5_197	-	-	-	-	-	1	-	-	1.65
Omnibus test	HLA-DRB5_AminoAcid	32486422	AA_DRB5_196	-	-	-	-	-	1	-	-	1.65
Omnibus test	HLA-DRB5_AminoAcid	32486425	AA_DRB5_195	-	-	-	-	-	1	-	-	1.65
Omnibus test	HLA-DRB5_AminoAcid	32486428	AA_DRB5_194	-	-	-	-	-	1	-	-	1.65
Omnibus test	HLA-DRB5_AminoAcid	32486431	AA_DRB5_193	-	-	-	-	-	1	-	-	1.65
Omnibus test	HLA-DRB5_AminoAcid	32486434	AA_DRB5_192	-	-	-	-	-	1	-	-	1.65
Omnibus test	HLA-DRB5_AminoAcid	32486437	AA_DRB5_191	-	-	-	-	-	1	-	-	1.65
Omnibus test	HLA-DRB5_AminoAcid	32486440	AA_DRB5_190	-	-	-	-	-	1	-	-	1.65
Omnibus test	HLA-DRB5_AminoAcid	32486443	AA_DRB5_189	-	-	-	-	-	1	-	-	1.65
Omnibus test	HLA-DRB5_AminoAcid	32487149	AA_DRB5_188	-	-	-	-	-	1	-	-	1.65
Omnibus test	HLA-DRB5_AminoAcid	32487152	AA_DRB5_187	-	-	-	-	-	1	-	-	1.65
Omnibus test	HLA-DRB5_AminoAcid	32487155	AA_DRB5_186	-	-	-	-	-	1	-	-	1.65
Omnibus test	HLA-DRB5_AminoAcid	32487158	AA_DRB5_185	-	-	-	-	-	1	-	-	1.65
Omnibus test	HLA-DRB5_AminoAcid	32487161	AA_DRB5_184	-	-	-	-	-	1	-	-	1.65
Omnibus test	HLA-DRB5_AminoAcid	32487164	AA_DRB5_183	-	-	-	-	-	1	-	-	1.65
Omnibus test	HLA-DRB5_AminoAcid	32487167	AA_DRB5_182	-	-	-	-	-	1	-	-	1.65
Omnibus test	HLA-DRB5_AminoAcid	32487170	AA_DRB5_181	-	-	-	-	-	1	-	-	1.65
Omnibus test	HLA-DRB5_AminoAcid	32487173	AA_DRB5_180	-	-	-	-	-	1	-	-	1.65
Omnibus test	HLA-DRB5_AminoAcid	32487176	AA_DRB5_179	-	-	-	-	-	1	-	-	1.65
Omnibus test	HLA-DRB5_AminoAcid	32487179	AA_DRB5_178	-	-	-	-	-	1	-	-	1.65
Omnibus test	HLA-DRB5_AminoAcid	32487182	AA_DRB5_177	-	-	-	-	-	1	-	-	1.65
Omnibus test	HLA-DRB5_AminoAcid	32487185	AA_DRB5_176	-	-	-	-	-	1	-	-	1.65
Omnibus test	HLA-DRB5_AminoAcid	32487188	AA_DRB5_175	-	-	-	-	-	1	-	-	1.65
Omnibus test	HLA-DRB5_AminoAcid	32487191	AA_DRB5_174	-	-	-	-	-	1	-	-	1.65
Omnibus test	HLA-DRB5_AminoAcid	32487194	AA_DRB5_173	-	-	-	-	-	1	-	-	1.65
Omnibus test	HLA-DRB5_AminoAcid	32487197	AA_DRB5_172	-	-	-	-	-	1	-	-	1.65
Omnibus test	HLA-DRB5_AminoAcid	32487200	AA_DRB5_171	-	-	-	-	-	1	-	-	1.65
Omnibus test	HLA-DRB5_AminoAcid	32487203	AA_DRB5_170	-	-	-	-	-	1	-	-	1.65
Omnibus test	HLA-DRB5_AminoAcid	32487206	AA_DRB5_169	-	-	-	-	-	1	-	-	1.65
Omnibus test	HLA-DRB5_AminoAcid	32487209	AA_DRB5_168	-	-	-	-	-	1	-	-	1.65
Omnibus test	HLA-DRB5_AminoAcid	32487212	AA_DRB5_167	-	-	-	-	-	1	-	-	1.65
Omnibus test	HLA-DRB5_AminoAcid	32487215	AA_DRB5_166	-	-	-	-	-	1	-	-	1.65
Omnibus test	HLA-DRB5_AminoAcid	32487218	AA_DRB5_165	-	-	-	-	-	1	-	-	1.65
Omnibus test	HLA-DRB5_AminoAcid	32487221	AA_DRB5_164	-	-	-	-	-	1	-	-	1.65
Omnibus test	HLA-DRB5_AminoAcid	32487224	AA_DRB5_163	-	-	-	-	-	1	-	-	1.65
Omnibus test	HLA-DRB5_AminoAcid	32487227	AA_DRB5_162	-	-	-	-	-	1	-	-	1.65
Omnibus test	HLA-DRB5_AminoAcid	32487230	AA_DRB5_161	-	-	-	-	-	1	-	-	1.65
Omnibus test	HLA-DRB5_AminoAcid	32487233	AA_DRB5_160	-	-	-	-	-	1	-	-	1.65
Omnibus test	HLA-DRB5_AminoAcid	32487236	AA_DRB5_159	-	-	-	-	-	1	-	-	1.65
Omnibus test	HLA-DRB5_AminoAcid	32487239	AA_DRB5_158	-	-	-	-	-	1	-	-	1.65
Omnibus test	HLA-DRB5_AminoAcid	32487242	AA_DRB5_157	-	-	-	-	-	2	-	-	1.19
Omnibus test	HLA-DRB5_AminoAcid	32487245	AA_DRB5_156	-	-	-	-	-	1	-	-	1.65
Omnibus test	HLA-DRB5_AminoAcid	32487248	AA_DRB5_155	-	-	-	-	-	1	-	-	1.65
Omnibus test	HLA-DRB5_AminoAcid	32487251	AA_DRB5_154	-	-	-	-	-	1	-	-	1.65
Omnibus test	HLA-DRB5_AminoAcid	32487254	AA_DRB5_153	-	-	-	-	-	1	-	-	1.65
Omnibus test	HLA-DRB5_AminoAcid	32487257	AA_DRB5_152	-	-	-	-	-	1	-	-	1.65
Omnibus test	HLA-DRB5_AminoAcid	32487260	AA_DRB5_151	-	-	-	-	-	1	-	-	1.65
Omnibus test	HLA-DRB5_AminoAcid	32487263	AA_DRB5_150	-	-	-	-	-	1	-	-	1.65
Omnibus test	HLA-DRB5_AminoAcid	32487266	AA_DRB5_149	-	-	-	-	-	1	-	-	1.65
Omnibus test	HLA-DRB5_AminoAcid	32487269	AA_DRB5_148	-	-	-	-	-	1	-	-	1.65
Omnibus test	HLA-DRB5_AminoAcid	32487272	AA_DRB5_147	-	-	-	-	-	1	-	-	1.65
Omnibus test	HLA-DRB5_AminoAcid	32487275	AA_DRB5_146	-	-	-	-	-	1	-	-	1.65
Omnibus test	HLA-DRB5_AminoAcid	32487278	AA_DRB5_145	-	-	-	-	-	1	-	-	1.65
Omnibus test	HLA-DRB5_AminoAcid	32487281	AA_DRB5_144	-	-	-	-	-	1	-	-	1.65
Omnibus test	HLA-DRB5_AminoAcid	32487284	AA_DRB5_143	-	-	-	-	-	1	-	-	1.65
Omnibus test	HLA-DRB5_AminoAcid	32487287	AA_DRB5_142	-	-	-	-	-	1	-	-	1.65
Omnibus test	HLA-DRB5_AminoAcid	32487290	AA_DRB5_141	-	-	-	-	-	1	-	-	1.65
Omnibus test	HLA-DRB5_AminoAcid	32487293	AA_DRB5_140	-	-	-	-	-	1	-	-	1.65
Omnibus test	HLA-DRB5_AminoAcid	32487296	AA_DRB5_139	-	-	-	-	-	1	-	-	1.65
Omnibus test	HLA-DRB5_AminoAcid	32487299	AA_DRB5_138	-	-	-	-	-	1	-	-	1.65
Omnibus test	HLA-DRB5_AminoAcid	32487302	AA_DRB5_137	-	-	-	-	-	1	-	-	1.65
Omnibus test	HLA-DRB5_AminoAcid	32487305	AA_DRB5_136	-	-	-	-	-	1	-	-	1.65
Omnibus test	HLA-DRB5_AminoAcid	32487308	AA_DRB5_135	-	-	-	-	-	2	-	-	1.19
Omnibus test	HLA-DRB5_AminoAcid	32487311	AA_DRB5_134	-	-	-	-	-	1	-	-	1.65
Omnibus test	HLA-DRB5_AminoAcid	32487314	AA_DRB5_133	-	-	-	-	-	1	-	-	1.65
Omnibus test	HLA-DRB5_AminoAcid	32487317	AA_DRB5_132	-	-	-	-	-	1	-	-	1.65
Omnibus test	HLA-DRB5_AminoAcid	32487320	AA_DRB5_131	-	-	-	-	-	1	-	-	1.65
Omnibus test	HLA-DRB5_AminoAcid	32487323	AA_DRB5_130	-	-	-	-	-	1	-	-	1.65
Omnibus test	HLA-DRB5_AminoAcid	32487326	AA_DRB5_129	-	-	-	-	-	1	-	-	1.65
Omnibus test	HLA-DRB5_AminoAcid	32487329	AA_DRB5_128	-	-	-	-	-	1	-	-	1.65
Omnibus test	HLA-DRB5_AminoAcid	32487332	AA_DRB5_127	-	-	-	-	-	1	-	-	1.65
Omnibus test	HLA-DRB5_AminoAcid	32487335	AA_DRB5_126	-	-	-	-	-	1	-	-	1.65
Omnibus test	HLA-DRB5_AminoAcid	32487338	AA_DRB5_125	-	-	-	-	-	1	-	-	1.65
Omnibus test	HLA-DRB5_AminoAcid	32487341	AA_DRB5_124	-	-	-	-	-	1	-	-	1.65
Omnibus test	HLA-DRB5_AminoAcid	32487344	AA_DRB5_123	-	-	-	-	-	1	-	-	1.65
Omnibus test	HLA-DRB5_AminoAcid	32487347	AA_DRB5_122	-	-	-	-	-	1	-	-	1.65
Omnibus test	HLA-DRB5_AminoAcid	32487350	AA_DRB5_121	-	-	-	-	-	1	-	-	1.65
Omnibus test	HLA-DRB5_AminoAcid	32487353	AA_DRB5_120	-	-	-	-	-	1	-	-	1.65
Omnibus test	HLA-DRB5_AminoAcid	32487356	AA_DRB5_119	-	-	-	-	-	1	-	-	1.65
Omnibus test	HLA-DRB5_AminoAcid	32487359	AA_DRB5_118	-	-	-	-	-	1	-	-	1.65
Omnibus test	HLA-DRB5_AminoAcid	32487362	AA_DRB5_117	-	-	-	-	-	1	-	-	1.65
Omnibus test	HLA-DRB5_AminoAcid	32487365	AA_DRB5_116	-	-	-	-	-	1	-	-	1.65
Omnibus test	HLA-DRB5_AminoAcid	32487368	AA_DRB5_115	-	-	-	-	-	1	-	-	1.65
Omnibus test	HLA-DRB5_AminoAcid	32487371	AA_DRB5_114	-	-	-	-	-	1	-	-	1.65
Omnibus test	HLA-DRB5_AminoAcid	32487374	AA_DRB5_113	-	-	-	-	-	1	-	-	1.65
Omnibus test	HLA-DRB5_AminoAcid	32487377	AA_DRB5_112	-	-	-	-	-	1	-	-	1.65
Omnibus test	HLA-DRB5_AminoAcid	32487380	AA_DRB5_111	-	-	-	-	-	1	-	-	1.65
Omnibus test	HLA-DRB5_AminoAcid	32487383	AA_DRB5_110	-	-	-	-	-	1	-	-	1.65
Omnibus test	HLA-DRB5_AminoAcid	32487386	AA_DRB5_109	-	-	-	-	-	1	-	-	1.65
Omnibus test	HLA-DRB5_AminoAcid	32487389	AA_DRB5_108	-	-	-	-	-	1	-	-	1.65
Omnibus test	HLA-DRB5_AminoAcid	32487392	AA_DRB5_107	-	-	-	-	-	1	-	-	1.65
Omnibus test	HLA-DRB5_AminoAcid	32487395	AA_DRB5_106	-	-	-	-	-	1	-	-	1.65
Omnibus test	HLA-DRB5_AminoAcid	32487398	AA_DRB5_105	-	-	-	-	-	1	-	-	1.65
Omnibus test	HLA-DRB5_AminoAcid	32487401	AA_DRB5_104	-	-	-	-	-	1	-	-	1.65
Omnibus test	HLA-DRB5_AminoAcid	32487404	AA_DRB5_103	-	-	-	-	-	1	-	-	1.65
Omnibus test	HLA-DRB5_AminoAcid	32487407	AA_DRB5_102	-	-	-	-	-	1	-	-	1.65
Omnibus test	HLA-DRB5_AminoAcid	32487410	AA_DRB5_101	-	-	-	-	-	1	-	-	1.65
Omnibus test	HLA-DRB5_AminoAcid	32487413	AA_DRB5_100	-	-	-	-	-	1	-	-	1.65
Omnibus test	HLA-DRB5_AminoAcid	32487416	AA_DRB5_99	-	-	-	-	-	1	-	-	1.65
Omnibus test	HLA-DRB5_AminoAcid	32487419	AA_DRB5_98	-	-	-	-	-	1	-	-	1.65
Omnibus test	HLA-DRB5_AminoAcid	32487422	AA_DRB5_97	-	-	-	-	-	1	-	-	1.65
Omnibus test	HLA-DRB5_AminoAcid	32487425	AA_DRB5_96	-	-	-	-	-	1	-	-	1.65
Omnibus test	HLA-DRB5_AminoAcid	32487428	AA_DRB5_95	-	-	-	-	-	1	-	-	1.65
Omnibus test	HLA-DRB5_AminoAcid	32489684	AA_DRB5_94	-	-	-	-	-	1	-	-	1.65
Omnibus test	HLA-DRB5_AminoAcid	32489687	AA_DRB5_93	-	-	-	-	-	1	-	-	1.65
Omnibus test	HLA-DRB5_AminoAcid	32489690	AA_DRB5_92	-	-	-	-	-	1	-	-	1.65
Omnibus test	HLA-DRB5_AminoAcid	32489693	AA_DRB5_91	-	-	-	-	-	1	-	-	1.65
Omnibus test	HLA-DRB5_AminoAcid	32489696	AA_DRB5_90	-	-	-	-	-	1	-	-	1.65
Omnibus test	HLA-DRB5_AminoAcid	32489699	AA_DRB5_89	-	-	-	-	-	1	-	-	1.65
Omnibus test	HLA-DRB5_AminoAcid	32489702	AA_DRB5_88	-	-	-	-	-	1	-	-	1.65
Omnibus test	HLA-DRB5_AminoAcid	32489705	AA_DRB5_87	-	-	-	-	-	1	-	-	1.65
Omnibus test	HLA-DRB5_AminoAcid	32489708	AA_DRB5_86	-	-	-	-	-	2	-	-	1.19
Omnibus test	HLA-DRB5_AminoAcid	32489711	AA_DRB5_85	-	-	-	-	-	2	-	-	1.19
Omnibus test	HLA-DRB5_AminoAcid	32489714	AA_DRB5_84	-	-	-	-	-	1	-	-	1.65
Omnibus test	HLA-DRB5_AminoAcid	32489717	AA_DRB5_83	-	-	-	-	-	1	-	-	1.65
Omnibus test	HLA-DRB5_AminoAcid	32489720	AA_DRB5_82	-	-	-	-	-	1	-	-	1.65
Omnibus test	HLA-DRB5_AminoAcid	32489723	AA_DRB5_81	-	-	-	-	-	1	-	-	1.65
Omnibus test	HLA-DRB5_AminoAcid	32489726	AA_DRB5_80	-	-	-	-	-	1	-	-	1.65
Omnibus test	HLA-DRB5_AminoAcid	32489729	AA_DRB5_79	-	-	-	-	-	1	-	-	1.65
Omnibus test	HLA-DRB5_AminoAcid	32489732	AA_DRB5_78	-	-	-	-	-	1	-	-	1.65
Omnibus test	HLA-DRB5_AminoAcid	32489735	AA_DRB5_77	-	-	-	-	-	1	-	-	1.65
Omnibus test	HLA-DRB5_AminoAcid	32489738	AA_DRB5_76	-	-	-	-	-	1	-	-	1.65
Omnibus test	HLA-DRB5_AminoAcid	32489741	AA_DRB5_75	-	-	-	-	-	1	-	-	1.65
Omnibus test	HLA-DRB5_AminoAcid	32489744	AA_DRB5_74	-	-	-	-	-	1	-	-	1.65
Omnibus test	HLA-DRB5_AminoAcid	32489747	AA_DRB5_73	-	-	-	-	-	1	-	-	1.65
Omnibus test	HLA-DRB5_AminoAcid	32489750	AA_DRB5_72	-	-	-	-	-	1	-	-	1.65
Omnibus test	HLA-DRB5_AminoAcid	32489753	AA_DRB5_71	-	-	-	-	-	2	-	-	1.19
Omnibus test	HLA-DRB5_AminoAcid	32489756	AA_DRB5_70	-	-	-	-	-	2	-	-	1.19
Omnibus test	HLA-DRB5_AminoAcid	32489759	AA_DRB5_69	-	-	-	-	-	1	-	-	1.65
Omnibus test	HLA-DRB5_AminoAcid	32489762	AA_DRB5_68	-	-	-	-	-	1	-	-	1.65
Omnibus test	HLA-DRB5_AminoAcid	32489765	AA_DRB5_67	-	-	-	-	-	2	-	-	1.19
Omnibus test	HLA-DRB5_AminoAcid	32489768	AA_DRB5_66	-	-	-	-	-	1	-	-	1.65
Omnibus test	HLA-DRB5_AminoAcid	32489771	AA_DRB5_65	-	-	-	-	-	1	-	-	1.65
Omnibus test	HLA-DRB5_AminoAcid	32489774	AA_DRB5_64	-	-	-	-	-	1	-	-	1.65
Omnibus test	HLA-DRB5_AminoAcid	32489777	AA_DRB5_63	-	-	-	-	-	1	-	-	1.65
Omnibus test	HLA-DRB5_AminoAcid	32489780	AA_DRB5_62	-	-	-	-	-	1	-	-	1.65
Omnibus test	HLA-DRB5_AminoAcid	32489783	AA_DRB5_61	-	-	-	-	-	1	-	-	1.65
Omnibus test	HLA-DRB5_AminoAcid	32489786	AA_DRB5_60	-	-	-	-	-	1	-	-	1.65
Omnibus test	HLA-DRB5_AminoAcid	32489789	AA_DRB5_59	-	-	-	-	-	1	-	-	1.65
Omnibus test	HLA-DRB5_AminoAcid	32489792	AA_DRB5_58	-	-	-	-	-	1	-	-	1.65
Omnibus test	HLA-DRB5_AminoAcid	32489795	AA_DRB5_57	-	-	-	-	-	1	-	-	1.65
Omnibus test	HLA-DRB5_AminoAcid	32489798	AA_DRB5_56	-	-	-	-	-	1	-	-	1.65
Omnibus test	HLA-DRB5_AminoAcid	32489801	AA_DRB5_55	-	-	-	-	-	1	-	-	1.65
Omnibus test	HLA-DRB5_AminoAcid	32489804	AA_DRB5_54	-	-	-	-	-	1	-	-	1.65
Omnibus test	HLA-DRB5_AminoAcid	32489807	AA_DRB5_53	-	-	-	-	-	1	-	-	1.65
Omnibus test	HLA-DRB5_AminoAcid	32489810	AA_DRB5_52	-	-	-	-	-	1	-	-	1.65
Omnibus test	HLA-DRB5_AminoAcid	32489813	AA_DRB5_51	-	-	-	-	-	1	-	-	1.65
Omnibus test	HLA-DRB5_AminoAcid	32489816	AA_DRB5_50	-	-	-	-	-	1	-	-	1.65
Omnibus test	HLA-DRB5_AminoAcid	32489819	AA_DRB5_49	-	-	-	-	-	1	-	-	1.65
Omnibus test	HLA-DRB5_AminoAcid	32489822	AA_DRB5_48	-	-	-	-	-	1	-	-	1.65
Omnibus test	HLA-DRB5_AminoAcid	32489825	AA_DRB5_47	-	-	-	-	-	1	-	-	1.65
Omnibus test	HLA-DRB5_AminoAcid	32489828	AA_DRB5_46	-	-	-	-	-	1	-	-	1.65
Omnibus test	HLA-DRB5_AminoAcid	32489831	AA_DRB5_45	-	-	-	-	-	1	-	-	1.65
Omnibus test	HLA-DRB5_AminoAcid	32489834	AA_DRB5_44	-	-	-	-	-	1	-	-	1.65
Omnibus test	HLA-DRB5_AminoAcid	32489837	AA_DRB5_43	-	-	-	-	-	1	-	-	1.65
Omnibus test	HLA-DRB5_AminoAcid	32489840	AA_DRB5_42	-	-	-	-	-	1	-	-	1.65
Omnibus test	HLA-DRB5_AminoAcid	32489843	AA_DRB5_41	-	-	-	-	-	1	-	-	1.65
Omnibus test	HLA-DRB5_AminoAcid	32489846	AA_DRB5_40	-	-	-	-	-	1	-	-	1.65
Omnibus test	HLA-DRB5_AminoAcid	32489849	AA_DRB5_39	-	-	-	-	-	1	-	-	1.65
Omnibus test	HLA-DRB5_AminoAcid	32489852	AA_DRB5_38	-	-	-	-	-	2	-	-	1.19
Omnibus test	HLA-DRB5_AminoAcid	32489855	AA_DRB5_37	-	-	-	-	-	2	-	-	1.19
Omnibus test	HLA-DRB5_AminoAcid	32489858	AA_DRB5_36	-	-	-	-	-	1	-	-	1.65
Omnibus test	HLA-DRB5_AminoAcid	32489861	AA_DRB5_35	-	-	-	-	-	1	-	-	1.65
Omnibus test	HLA-DRB5_AminoAcid	32489864	AA_DRB5_34	-	-	-	-	-	1	-	-	1.65
Omnibus test	HLA-DRB5_AminoAcid	32489867	AA_DRB5_33	-	-	-	-	-	1	-	-	1.65
Omnibus test	HLA-DRB5_AminoAcid	32489870	AA_DRB5_32	-	-	-	-	-	1	-	-	1.65
Omnibus test	HLA-DRB5_AminoAcid	32489873	AA_DRB5_31	-	-	-	-	-	1	-	-	1.65
Omnibus test	HLA-DRB5_AminoAcid	32489876	AA_DRB5_30	-	-	-	-	-	2	-	-	1.19
Omnibus test	HLA-DRB5_AminoAcid	32489879	AA_DRB5_29	-	-	-	-	-	1	-	-	1.65
Omnibus test	HLA-DRB5_AminoAcid	32489882	AA_DRB5_28	-	-	-	-	-	1	-	-	1.65
Omnibus test	HLA-DRB5_AminoAcid	32489885	AA_DRB5_27	-	-	-	-	-	1	-	-	1.65
Omnibus test	HLA-DRB5_AminoAcid	32489888	AA_DRB5_26	-	-	-	-	-	1	-	-	1.65
Omnibus test	HLA-DRB5_AminoAcid	32489891	AA_DRB5_25	-	-	-	-	-	1	-	-	1.65
Omnibus test	HLA-DRB5_AminoAcid	32489894	AA_DRB5_24	-	-	-	-	-	1	-	-	1.65
Omnibus test	HLA-DRB5_AminoAcid	32489897	AA_DRB5_23	-	-	-	-	-	1	-	-	1.65
Omnibus test	HLA-DRB5_AminoAcid	32489900	AA_DRB5_22	-	-	-	-	-	1	-	-	1.65
Omnibus test	HLA-DRB5_AminoAcid	32489903	AA_DRB5_21	-	-	-	-	-	1	-	-	1.65
Omnibus test	HLA-DRB5_AminoAcid	32489906	AA_DRB5_20	-	-	-	-	-	1	-	-	1.65
Omnibus test	HLA-DRB5_AminoAcid	32489909	AA_DRB5_19	-	-	-	-	-	1	-	-	1.65
Omnibus test	HLA-DRB5_AminoAcid	32489912	AA_DRB5_18	-	-	-	-	-	1	-	-	1.65
Omnibus test	HLA-DRB5_AminoAcid	32489915	AA_DRB5_17	-	-	-	-	-	1	-	-	1.65
Omnibus test	HLA-DRB5_AminoAcid	32489918	AA_DRB5_16	-	-	-	-	-	1	-	-	1.65
Omnibus test	HLA-DRB5_AminoAcid	32489921	AA_DRB5_15	-	-	-	-	-	1	-	-	1.65
Omnibus test	HLA-DRB5_AminoAcid	32489924	AA_DRB5_14	-	-	-	-	-	1	-	-	1.65
Omnibus test	HLA-DRB5_AminoAcid	32489927	AA_DRB5_13	-	-	-	-	-	1	-	-	1.65
Omnibus test	HLA-DRB5_AminoAcid	32489930	AA_DRB5_12	-	-	-	-	-	1	-	-	1.65
Omnibus test	HLA-DRB5_AminoAcid	32489933	AA_DRB5_11	-	-	-	-	-	1	-	-	1.65
Omnibus test	HLA-DRB5_AminoAcid	32489936	AA_DRB5_10	-	-	-	-	-	1	-	-	1.65
Omnibus test	HLA-DRB5_AminoAcid	32489939	AA_DRB5_9	-	-	-	-	-	1	-	-	1.65
Omnibus test	HLA-DRB5_AminoAcid	32489942	AA_DRB5_8	-	-	-	-	-	1	-	-	1.65
Omnibus test	HLA-DRB5_AminoAcid	32489945	AA_DRB5_7	-	-	-	-	-	1	-	-	1.65
Omnibus test	HLA-DRB5_AminoAcid	32489948	AA_DRB5_6	-	-	-	-	-	2	-	-	1.19
Omnibus test	HLA-DRB5_AminoAcid	32489951	AA_DRB5_5	-	-	-	-	-	1	-	-	1.65
Omnibus test	HLA-DRB5_AminoAcid	32497904	AA_DRB5_4	-	-	-	-	-	1	-	-	1.65
Omnibus test	HLA-DRB5_AminoAcid	32497907	AA_DRB5_3	-	-	-	-	-	1	-	-	1.65
Omnibus test	HLA-DRB5_AminoAcid	32497910	AA_DRB5_2	-	-	-	-	-	1	-	-	1.65
Omnibus test	HLA-DRB5_AminoAcid	32497913	AA_DRB5_1	-	-	-	-	-	1	-	-	1.65
Omnibus test	HLA-DRB5_AminoAcid	32497916	AA_DRB5_-1	-	-	-	-	-	1	-	-	1.65
Omnibus test	HLA-DRB5_AminoAcid	32497919	AA_DRB5_-2	-	-	-	-	-	1	-	-	1.65
Omnibus test	HLA-DRB5_AminoAcid	32497922	AA_DRB5_-3	-	-	-	-	-	1	-	-	1.65
Omnibus test	HLA-DRB5_AminoAcid	32497925	AA_DRB5_-4	-	-	-	-	-	1	-	-	1.65
Omnibus test	HLA-DRB5_AminoAcid	32497928	AA_DRB5_-5	-	-	-	-	-	1	-	-	1.65
Omnibus test	HLA-DRB5_AminoAcid	32497931	AA_DRB5_-6	-	-	-	-	-	1	-	-	1.65
Omnibus test	HLA-DRB5_AminoAcid	32497934	AA_DRB5_-7	-	-	-	-	-	1	-	-	1.65
Omnibus test	HLA-DRB5_AminoAcid	32497937	AA_DRB5_-8	-	-	-	-	-	1	-	-	1.65
Omnibus test	HLA-DRB5_AminoAcid	32497940	AA_DRB5_-9	-	-	-	-	-	1	-	-	1.65
Omnibus test	HLA-DRB5_AminoAcid	32497943	AA_DRB5_-10	-	-	-	-	-	1	-	-	1.65
Omnibus test	HLA-DRB5_AminoAcid	32497946	AA_DRB5_-11	-	-	-	-	-	1	-	-	1.65
Omnibus test	HLA-DRB5_AminoAcid	32497949	AA_DRB5_-12	-	-	-	-	-	1	-	-	1.65
Omnibus test	HLA-DRB5_AminoAcid	32497952	AA_DRB5_-13	-	-	-	-	-	1	-	-	1.65
Omnibus test	HLA-DRB5_AminoAcid	32497955	AA_DRB5_-14	-	-	-	-	-	1	-	-	1.65
Omnibus test	HLA-DRB5_AminoAcid	32497958	AA_DRB5_-15	-	-	-	-	-	1	-	-	1.65
Omnibus test	HLA-DRB5_AminoAcid	32497961	AA_DRB5_-16	-	-	-	-	-	2	-	-	1.19
Omnibus test	HLA-DRB5_AminoAcid	32497964	AA_DRB5_-17	-	-	-	-	-	1	-	-	1.65
Omnibus test	HLA-DRB5_AminoAcid	32497967	AA_DRB5_-18	-	-	-	-	-	1	-	-	1.65
Omnibus test	HLA-DRB5_AminoAcid	32497970	AA_DRB5_-19	-	-	-	-	-	1	-	-	1.65
Omnibus test	HLA-DRB5_AminoAcid	32497973	AA_DRB5_-20	-	-	-	-	-	1	-	-	1.65
Omnibus test	HLA-DRB5_AminoAcid	32497976	AA_DRB5_-21	-	-	-	-	-	1	-	-	1.65
Omnibus test	HLA-DRB5_AminoAcid	32497979	AA_DRB5_-22	-	-	-	-	-	1	-	-	1.65
Omnibus test	HLA-DRB5_AminoAcid	32497982	AA_DRB5_-23	-	-	-	-	-	1	-	-	1.65
Omnibus test	HLA-DRB5_AminoAcid	32497985	AA_DRB5_-24	-	-	-	-	-	1	-	-	1.65
Omnibus test	HLA-DRB5_AminoAcid	32497988	AA_DRB5_-25	-	-	-	-	-	1	-	-	1.65
Omnibus test	HLA-DRB5_AminoAcid	32497991	AA_DRB5_-26	-	-	-	-	-	1	-	-	1.65
Omnibus test	HLA-DRB5_AminoAcid	32497994	AA_DRB5_-27	-	-	-	-	-	1	-	-	1.65
Omnibus test	HLA-DRB5_AminoAcid	32497997	AA_DRB5_-28	-	-	-	-	-	1	-	-	1.65
Omnibus test	HLA-DRB5_AminoAcid	32498000	AA_DRB5_-29	-	-	-	-	-	1	-	-	1.65
Omnibus test	HLA-DRB4_AminoAcid	32502152	AA_DRB4_237	-	-	-	-	-	1	-	-	0.12
Omnibus test	HLA-DRB4_AminoAcid	32502155	AA_DRB4_236	-	-	-	-	-	1	-	-	0.12
Omnibus test	HLA-DRB4_AminoAcid	32502158	AA_DRB4_235	-	-	-	-	-	1	-	-	0.12
Omnibus test	HLA-DRB4_AminoAcid	32502161	AA_DRB4_234	-	-	-	-	-	1	-	-	0.12
Omnibus test	HLA-DRB4_AminoAcid	32502164	AA_DRB4_233	-	-	-	-	-	1	-	-	0.12
Omnibus test	HLA-DRB4_AminoAcid	32502167	AA_DRB4_232	-	-	-	-	-	1	-	-	0.12
Omnibus test	HLA-DRB4_AminoAcid	32502170	AA_DRB4_231	-	-	-	-	-	1	-	-	0.12
Omnibus test	HLA-DRB4_AminoAcid	32502173	AA_DRB4_230	-	-	-	-	-	1	-	-	0.12
Omnibus test	HLA-DRB4_AminoAcid	32502176	AA_DRB4_229	-	-	-	-	-	1	-	-	0.12
Omnibus test	HLA-DRB4_AminoAcid	32502179	AA_DRB4_228	-	-	-	-	-	1	-	-	0.12
Omnibus test	HLA-DRB4_AminoAcid	32502182	AA_DRB4_227	-	-	-	-	-	1	-	-	0.12
Omnibus test	HLA-DRB4_AminoAcid	32502185	AA_DRB4_226	-	-	-	-	-	1	-	-	0.12
Omnibus test	HLA-DRB4_AminoAcid	32502188	AA_DRB4_225	-	-	-	-	-	1	-	-	0.12
Omnibus test	HLA-DRB4_AminoAcid	32502191	AA_DRB4_224	-	-	-	-	-	1	-	-	0.12
Omnibus test	HLA-DRB4_AminoAcid	32502194	AA_DRB4_223	-	-	-	-	-	1	-	-	0.12
Omnibus test	HLA-DRB4_AminoAcid	32502197	AA_DRB4_222	-	-	-	-	-	1	-	-	0.12
Omnibus test	HLA-DRB4_AminoAcid	32502200	AA_DRB4_221	-	-	-	-	-	1	-	-	0.12
Omnibus test	HLA-DRB4_AminoAcid	32502203	AA_DRB4_220	-	-	-	-	-	1	-	-	0.12
Omnibus test	HLA-DRB4_AminoAcid	32502206	AA_DRB4_219	-	-	-	-	-	1	-	-	0.12
Omnibus test	HLA-DRB4_AminoAcid	32502209	AA_DRB4_218	-	-	-	-	-	1	-	-	0.12
Omnibus test	HLA-DRB4_AminoAcid	32502212	AA_DRB4_217	-	-	-	-	-	1	-	-	0.12
Omnibus test	HLA-DRB4_AminoAcid	32502215	AA_DRB4_216	-	-	-	-	-	1	-	-	0.12
Omnibus test	HLA-DRB4_AminoAcid	32502218	AA_DRB4_215	-	-	-	-	-	1	-	-	0.12
Omnibus test	HLA-DRB4_AminoAcid	32502221	AA_DRB4_214	-	-	-	-	-	1	-	-	0.12
Omnibus test	HLA-DRB4_AminoAcid	32502224	AA_DRB4_213	-	-	-	-	-	1	-	-	0.12
Omnibus test	HLA-DRB4_AminoAcid	32502227	AA_DRB4_212	-	-	-	-	-	1	-	-	0.12
Omnibus test	HLA-DRB4_AminoAcid	32502230	AA_DRB4_211	-	-	-	-	-	1	-	-	0.12
Omnibus test	HLA-DRB4_AminoAcid	32502233	AA_DRB4_210	-	-	-	-	-	1	-	-	0.12
Omnibus test	HLA-DRB4_AminoAcid	32502236	AA_DRB4_209	-	-	-	-	-	1	-	-	0.12
Omnibus test	HLA-DRB4_AminoAcid	32502239	AA_DRB4_208	-	-	-	-	-	1	-	-	0.12
Omnibus test	HLA-DRB4_AminoAcid	32502242	AA_DRB4_207	-	-	-	-	-	1	-	-	0.12
Omnibus test	HLA-DRB4_AminoAcid	32502245	AA_DRB4_206	-	-	-	-	-	1	-	-	0.12
Omnibus test	HLA-DRB4_AminoAcid	32502248	AA_DRB4_205	-	-	-	-	-	1	-	-	0.12
Omnibus test	HLA-DRB4_AminoAcid	32502251	AA_DRB4_204	-	-	-	-	-	1	-	-	0.12
Omnibus test	HLA-DRB4_AminoAcid	32502254	AA_DRB4_203	-	-	-	-	-	1	-	-	0.12
Omnibus test	HLA-DRB4_AminoAcid	32502257	AA_DRB4_202	-	-	-	-	-	1	-	-	0.12
Omnibus test	HLA-DRB4_AminoAcid	32502260	AA_DRB4_201	-	-	-	-	-	1	-	-	0.12
Omnibus test	HLA-DRB4_AminoAcid	32502263	AA_DRB4_200	-	-	-	-	-	1	-	-	0.12
Omnibus test	HLA-DRB4_AminoAcid	32502266	AA_DRB4_199	-	-	-	-	-	1	-	-	0.12
Omnibus test	HLA-DRB4_AminoAcid	32502269	AA_DRB4_198	-	-	-	-	-	1	-	-	0.12
Omnibus test	HLA-DRB4_AminoAcid	32502272	AA_DRB4_197	-	-	-	-	-	1	-	-	0.12
Omnibus test	HLA-DRB4_AminoAcid	32502275	AA_DRB4_196	-	-	-	-	-	1	-	-	0.12
Omnibus test	HLA-DRB4_AminoAcid	32502278	AA_DRB4_195	-	-	-	-	-	1	-	-	0.12
Omnibus test	HLA-DRB4_AminoAcid	32502281	AA_DRB4_194	-	-	-	-	-	1	-	-	0.12
Omnibus test	HLA-DRB4_AminoAcid	32502284	AA_DRB4_193	-	-	-	-	-	1	-	-	0.12
Omnibus test	HLA-DRB4_AminoAcid	32502287	AA_DRB4_192	-	-	-	-	-	1	-	-	0.12
Omnibus test	HLA-DRB4_AminoAcid	32502290	AA_DRB4_191	-	-	-	-	-	1	-	-	0.12
Omnibus test	HLA-DRB4_AminoAcid	32502293	AA_DRB4_190	-	-	-	-	-	1	-	-	0.12
Omnibus test	HLA-DRB4_AminoAcid	32502296	AA_DRB4_189	-	-	-	-	-	1	-	-	0.12
Omnibus test	HLA-DRB4_AminoAcid	32502299	AA_DRB4_188	-	-	-	-	-	1	-	-	0.12
Omnibus test	HLA-DRB4_AminoAcid	32502302	AA_DRB4_187	-	-	-	-	-	1	-	-	0.12
Omnibus test	HLA-DRB4_AminoAcid	32502305	AA_DRB4_186	-	-	-	-	-	1	-	-	0.12
Omnibus test	HLA-DRB4_AminoAcid	32502308	AA_DRB4_185	-	-	-	-	-	1	-	-	0.12
Omnibus test	HLA-DRB4_AminoAcid	32502311	AA_DRB4_184	-	-	-	-	-	1	-	-	0.12
Omnibus test	HLA-DRB4_AminoAcid	32502314	AA_DRB4_183	-	-	-	-	-	1	-	-	0.12
Omnibus test	HLA-DRB4_AminoAcid	32502317	AA_DRB4_182	-	-	-	-	-	1	-	-	0.12
Omnibus test	HLA-DRB4_AminoAcid	32502320	AA_DRB4_181	-	-	-	-	-	1	-	-	0.12
Omnibus test	HLA-DRB4_AminoAcid	32502323	AA_DRB4_180	-	-	-	-	-	1	-	-	0.12
Omnibus test	HLA-DRB4_AminoAcid	32502326	AA_DRB4_179	-	-	-	-	-	1	-	-	0.12
Omnibus test	HLA-DRB4_AminoAcid	32502329	AA_DRB4_178	-	-	-	-	-	1	-	-	0.12
Omnibus test	HLA-DRB4_AminoAcid	32502332	AA_DRB4_177	-	-	-	-	-	1	-	-	0.12
Omnibus test	HLA-DRB4_AminoAcid	32502335	AA_DRB4_176	-	-	-	-	-	1	-	-	0.21
Omnibus test	HLA-DRB4_AminoAcid	32502338	AA_DRB4_175	-	-	-	-	-	1	-	-	0.21
Omnibus test	HLA-DRB4_AminoAcid	32502341	AA_DRB4_174	-	-	-	-	-	1	-	-	0.21
Omnibus test	HLA-DRB4_AminoAcid	32502344	AA_DRB4_173	-	-	-	-	-	1	-	-	0.21
Omnibus test	HLA-DRB4_AminoAcid	32502347	AA_DRB4_172	-	-	-	-	-	1	-	-	0.21
Omnibus test	HLA-DRB4_AminoAcid	32502350	AA_DRB4_171	-	-	-	-	-	1	-	-	0.21
Omnibus test	HLA-DRB4_AminoAcid	32502353	AA_DRB4_170	-	-	-	-	-	1	-	-	0.21
Omnibus test	HLA-DRB4_AminoAcid	32502356	AA_DRB4_169	-	-	-	-	-	1	-	-	0.21
Omnibus test	HLA-DRB4_AminoAcid	32502359	AA_DRB4_168	-	-	-	-	-	1	-	-	0.21
Omnibus test	HLA-DRB4_AminoAcid	32502362	AA_DRB4_167	-	-	-	-	-	1	-	-	0.21
Omnibus test	HLA-DRB4_AminoAcid	32502365	AA_DRB4_166	-	-	-	-	-	1	-	-	0.21
Omnibus test	HLA-DRB4_AminoAcid	32502368	AA_DRB4_165	-	-	-	-	-	1	-	-	0.21
Omnibus test	HLA-DRB4_AminoAcid	32502371	AA_DRB4_164	-	-	-	-	-	1	-	-	0.21
Omnibus test	HLA-DRB4_AminoAcid	32502374	AA_DRB4_163	-	-	-	-	-	1	-	-	0.21
Omnibus test	HLA-DRB4_AminoAcid	32502377	AA_DRB4_162	-	-	-	-	-	1	-	-	0.21
Omnibus test	HLA-DRB4_AminoAcid	32502380	AA_DRB4_161	-	-	-	-	-	1	-	-	0.21
Omnibus test	HLA-DRB4_AminoAcid	32502383	AA_DRB4_160	-	-	-	-	-	1	-	-	0.21
Omnibus test	HLA-DRB4_AminoAcid	32502386	AA_DRB4_159	-	-	-	-	-	1	-	-	0.21
Omnibus test	HLA-DRB4_AminoAcid	32502389	AA_DRB4_158	-	-	-	-	-	1	-	-	0.21
Omnibus test	HLA-DRB4_AminoAcid	32502392	AA_DRB4_157	-	-	-	-	-	1	-	-	0.21
Omnibus test	HLA-DRB4_AminoAcid	32502395	AA_DRB4_156	-	-	-	-	-	1	-	-	0.21
Omnibus test	HLA-DRB4_AminoAcid	32502398	AA_DRB4_155	-	-	-	-	-	1	-	-	0.21
Omnibus test	HLA-DRB4_AminoAcid	32502401	AA_DRB4_154	-	-	-	-	-	1	-	-	0.21
Omnibus test	HLA-DRB4_AminoAcid	32502404	AA_DRB4_153	-	-	-	-	-	1	-	-	0.21
Omnibus test	HLA-DRB4_AminoAcid	32502407	AA_DRB4_152	-	-	-	-	-	1	-	-	0.21
Omnibus test	HLA-DRB4_AminoAcid	32502410	AA_DRB4_151	-	-	-	-	-	1	-	-	0.21
Omnibus test	HLA-DRB4_AminoAcid	32502413	AA_DRB4_150	-	-	-	-	-	1	-	-	0.21
Omnibus test	HLA-DRB4_AminoAcid	32502416	AA_DRB4_149	-	-	-	-	-	1	-	-	0.21
Omnibus test	HLA-DRB4_AminoAcid	32502419	AA_DRB4_148	-	-	-	-	-	1	-	-	0.21
Omnibus test	HLA-DRB4_AminoAcid	32502422	AA_DRB4_147	-	-	-	-	-	1	-	-	0.21
Omnibus test	HLA-DRB4_AminoAcid	32502425	AA_DRB4_146	-	-	-	-	-	1	-	-	0.21
Omnibus test	HLA-DRB4_AminoAcid	32502428	AA_DRB4_145	-	-	-	-	-	1	-	-	0.21
Omnibus test	HLA-DRB4_AminoAcid	32502431	AA_DRB4_144	-	-	-	-	-	1	-	-	0.21
Omnibus test	HLA-DRB4_AminoAcid	32502434	AA_DRB4_143	-	-	-	-	-	1	-	-	0.21
Omnibus test	HLA-DRB4_AminoAcid	32502437	AA_DRB4_142	-	-	-	-	-	1	-	-	0.21
Omnibus test	HLA-DRB4_AminoAcid	32502440	AA_DRB4_141	-	-	-	-	-	1	-	-	0.21
Omnibus test	HLA-DRB4_AminoAcid	32502443	AA_DRB4_140	-	-	-	-	-	1	-	-	0.21
Omnibus test	HLA-DRB4_AminoAcid	32502446	AA_DRB4_139	-	-	-	-	-	1	-	-	0.21
Omnibus test	HLA-DRB4_AminoAcid	32502449	AA_DRB4_138	-	-	-	-	-	1	-	-	0.21
Omnibus test	HLA-DRB4_AminoAcid	32502452	AA_DRB4_137	-	-	-	-	-	1	-	-	0.21
Omnibus test	HLA-DRB4_AminoAcid	32502455	AA_DRB4_136	-	-	-	-	-	1	-	-	0.21
Omnibus test	HLA-DRB4_AminoAcid	32502458	AA_DRB4_135	-	-	-	-	-	1	-	-	0.21
Omnibus test	HLA-DRB4_AminoAcid	32502461	AA_DRB4_134	-	-	-	-	-	1	-	-	0.21
Omnibus test	HLA-DRB4_AminoAcid	32502464	AA_DRB4_133	-	-	-	-	-	1	-	-	0.21
Omnibus test	HLA-DRB4_AminoAcid	32502467	AA_DRB4_132	-	-	-	-	-	1	-	-	0.21
Omnibus test	HLA-DRB4_AminoAcid	32502470	AA_DRB4_131	-	-	-	-	-	1	-	-	0.21
Omnibus test	HLA-DRB4_AminoAcid	32502473	AA_DRB4_130	-	-	-	-	-	1	-	-	0.21
Omnibus test	HLA-DRB4_AminoAcid	32502476	AA_DRB4_129	-	-	-	-	-	1	-	-	0.21
Omnibus test	HLA-DRB4_AminoAcid	32502479	AA_DRB4_128	-	-	-	-	-	1	-	-	0.21
Omnibus test	HLA-DRB4_AminoAcid	32502482	AA_DRB4_127	-	-	-	-	-	1	-	-	0.21
Omnibus test	HLA-DRB4_AminoAcid	32502485	AA_DRB4_126	-	-	-	-	-	1	-	-	0.21
Omnibus test	HLA-DRB4_AminoAcid	32502488	AA_DRB4_125	-	-	-	-	-	1	-	-	0.21
Omnibus test	HLA-DRB4_AminoAcid	32502491	AA_DRB4_124	-	-	-	-	-	1	-	-	0.21
Omnibus test	HLA-DRB4_AminoAcid	32502494	AA_DRB4_123	-	-	-	-	-	1	-	-	0.21
Omnibus test	HLA-DRB4_AminoAcid	32502497	AA_DRB4_122	-	-	-	-	-	1	-	-	0.21
Omnibus test	HLA-DRB4_AminoAcid	32502500	AA_DRB4_121	-	-	-	-	-	1	-	-	0.21
Omnibus test	HLA-DRB4_AminoAcid	32502503	AA_DRB4_120	-	-	-	-	-	1	-	-	0.21
Omnibus test	HLA-DRB4_AminoAcid	32502506	AA_DRB4_119	-	-	-	-	-	1	-	-	0.21
Omnibus test	HLA-DRB4_AminoAcid	32502509	AA_DRB4_118	-	-	-	-	-	1	-	-	0.21
Omnibus test	HLA-DRB4_AminoAcid	32502512	AA_DRB4_117	-	-	-	-	-	1	-	-	0.21
Omnibus test	HLA-DRB4_AminoAcid	32502515	AA_DRB4_116	-	-	-	-	-	1	-	-	0.21
Omnibus test	HLA-DRB4_AminoAcid	32502518	AA_DRB4_115	-	-	-	-	-	1	-	-	0.21
Omnibus test	HLA-DRB4_AminoAcid	32502521	AA_DRB4_114	-	-	-	-	-	1	-	-	0.21
Omnibus test	HLA-DRB4_AminoAcid	32502524	AA_DRB4_113	-	-	-	-	-	1	-	-	0.21
Omnibus test	HLA-DRB4_AminoAcid	32502527	AA_DRB4_112	-	-	-	-	-	1	-	-	0.21
Omnibus test	HLA-DRB4_AminoAcid	32502530	AA_DRB4_111	-	-	-	-	-	1	-	-	0.21
Omnibus test	HLA-DRB4_AminoAcid	32502533	AA_DRB4_110	-	-	-	-	-	1	-	-	0.21
Omnibus test	HLA-DRB4_AminoAcid	32502536	AA_DRB4_109	-	-	-	-	-	1	-	-	0.21
Omnibus test	HLA-DRB4_AminoAcid	32502539	AA_DRB4_108	-	-	-	-	-	1	-	-	0.21
Omnibus test	HLA-DRB4_AminoAcid	32502542	AA_DRB4_107	-	-	-	-	-	1	-	-	0.21
Omnibus test	HLA-DRB4_AminoAcid	32502545	AA_DRB4_106	-	-	-	-	-	1	-	-	0.21
Omnibus test	HLA-DRB4_AminoAcid	32502548	AA_DRB4_105	-	-	-	-	-	1	-	-	0.21
Omnibus test	HLA-DRB4_AminoAcid	32502551	AA_DRB4_104	-	-	-	-	-	1	-	-	0.21
Omnibus test	HLA-DRB4_AminoAcid	32502554	AA_DRB4_103	-	-	-	-	-	1	-	-	0.21
Omnibus test	HLA-DRB4_AminoAcid	32502557	AA_DRB4_102	-	-	-	-	-	1	-	-	0.21
Omnibus test	HLA-DRB4_AminoAcid	32502560	AA_DRB4_101	-	-	-	-	-	1	-	-	0.21
Omnibus test	HLA-DRB4_AminoAcid	32502563	AA_DRB4_100	-	-	-	-	-	1	-	-	0.21
Omnibus test	HLA-DRB4_AminoAcid	32502566	AA_DRB4_99	-	-	-	-	-	1	-	-	0.21
Omnibus test	HLA-DRB4_AminoAcid	32502569	AA_DRB4_98	-	-	-	-	-	1	-	-	0.21
Omnibus test	HLA-DRB4_AminoAcid	32502572	AA_DRB4_97	-	-	-	-	-	1	-	-	0.21
Omnibus test	HLA-DRB4_AminoAcid	32502575	AA_DRB4_96	-	-	-	-	-	1	-	-	0.21
Omnibus test	HLA-DRB4_AminoAcid	32502578	AA_DRB4_95	-	-	-	-	-	1	-	-	0.21
Omnibus test	HLA-DRB4_AminoAcid	32502581	AA_DRB4_94	-	-	-	-	-	1	-	-	0.21
Omnibus test	HLA-DRB4_AminoAcid	32502584	AA_DRB4_93	-	-	-	-	-	1	-	-	0.21
Omnibus test	HLA-DRB4_AminoAcid	32502587	AA_DRB4_92	-	-	-	-	-	1	-	-	0.21
Omnibus test	HLA-DRB4_AminoAcid	32502590	AA_DRB4_91	-	-	-	-	-	1	-	-	0.21
Omnibus test	HLA-DRB4_AminoAcid	32502593	AA_DRB4_90	-	-	-	-	-	1	-	-	0.21
Omnibus test	HLA-DRB4_AminoAcid	32502596	AA_DRB4_89	-	-	-	-	-	1	-	-	0.21
Omnibus test	HLA-DRB4_AminoAcid	32502599	AA_DRB4_88	-	-	-	-	-	1	-	-	0.21
Omnibus test	HLA-DRB4_AminoAcid	32502602	AA_DRB4_87	-	-	-	-	-	1	-	-	0.21
Omnibus test	HLA-DRB4_AminoAcid	32502605	AA_DRB4_86	-	-	-	-	-	1	-	-	0.21
Omnibus test	HLA-DRB4_AminoAcid	32502608	AA_DRB4_85	-	-	-	-	-	1	-	-	0.21
Omnibus test	HLA-DRB4_AminoAcid	32502611	AA_DRB4_84	-	-	-	-	-	1	-	-	0.21
Omnibus test	HLA-DRB4_AminoAcid	32502614	AA_DRB4_83	-	-	-	-	-	1	-	-	0.21
Omnibus test	HLA-DRB4_AminoAcid	32502617	AA_DRB4_82	-	-	-	-	-	1	-	-	0.21
Omnibus test	HLA-DRB4_AminoAcid	32502620	AA_DRB4_81	-	-	-	-	-	1	-	-	0.21
Omnibus test	HLA-DRB4_AminoAcid	32502623	AA_DRB4_80	-	-	-	-	-	1	-	-	0.21
Omnibus test	HLA-DRB4_AminoAcid	32502626	AA_DRB4_79	-	-	-	-	-	1	-	-	0.21
Omnibus test	HLA-DRB4_AminoAcid	32502629	AA_DRB4_78	-	-	-	-	-	1	-	-	0.21
Omnibus test	HLA-DRB4_AminoAcid	32502632	AA_DRB4_77	-	-	-	-	-	1	-	-	0.21
Omnibus test	HLA-DRB4_AminoAcid	32502635	AA_DRB4_76	-	-	-	-	-	2	-	-	0.22
Omnibus test	HLA-DRB4_AminoAcid	32502638	AA_DRB4_75	-	-	-	-	-	1	-	-	0.21
Omnibus test	HLA-DRB4_AminoAcid	32502641	AA_DRB4_74	-	-	-	-	-	1	-	-	0.21
Omnibus test	HLA-DRB4_AminoAcid	32502644	AA_DRB4_73	-	-	-	-	-	1	-	-	0.21
Omnibus test	HLA-DRB4_AminoAcid	32502647	AA_DRB4_72	-	-	-	-	-	1	-	-	0.21
Omnibus test	HLA-DRB4_AminoAcid	32502650	AA_DRB4_71	-	-	-	-	-	1	-	-	0.21
Omnibus test	HLA-DRB4_AminoAcid	32502653	AA_DRB4_70	-	-	-	-	-	1	-	-	0.21
Omnibus test	HLA-DRB4_AminoAcid	32502656	AA_DRB4_69	-	-	-	-	-	1	-	-	0.21
Omnibus test	HLA-DRB4_AminoAcid	32502659	AA_DRB4_68	-	-	-	-	-	1	-	-	0.21
Omnibus test	HLA-DRB4_AminoAcid	32502662	AA_DRB4_67	-	-	-	-	-	1	-	-	0.21
Omnibus test	HLA-DRB4_AminoAcid	32502665	AA_DRB4_66	-	-	-	-	-	1	-	-	0.21
Omnibus test	HLA-DRB4_AminoAcid	32502668	AA_DRB4_65	-	-	-	-	-	1	-	-	0.21
Omnibus test	HLA-DRB4_AminoAcid	32502671	AA_DRB4_64	-	-	-	-	-	1	-	-	0.21
Omnibus test	HLA-DRB4_AminoAcid	32502674	AA_DRB4_63	-	-	-	-	-	1	-	-	0.21
Omnibus test	HLA-DRB4_AminoAcid	32502677	AA_DRB4_62	-	-	-	-	-	1	-	-	0.21
Omnibus test	HLA-DRB4_AminoAcid	32502680	AA_DRB4_61	-	-	-	-	-	1	-	-	0.21
Omnibus test	HLA-DRB4_AminoAcid	32502683	AA_DRB4_60	-	-	-	-	-	1	-	-	0.21
Omnibus test	HLA-DRB4_AminoAcid	32502686	AA_DRB4_59	-	-	-	-	-	1	-	-	0.21
Omnibus test	HLA-DRB4_AminoAcid	32502689	AA_DRB4_58	-	-	-	-	-	1	-	-	0.21
Omnibus test	HLA-DRB4_AminoAcid	32502692	AA_DRB4_57	-	-	-	-	-	1	-	-	0.21
Omnibus test	HLA-DRB4_AminoAcid	32502695	AA_DRB4_56	-	-	-	-	-	1	-	-	0.21
Omnibus test	HLA-DRB4_AminoAcid	32502698	AA_DRB4_55	-	-	-	-	-	1	-	-	0.21
Omnibus test	HLA-DRB4_AminoAcid	32502701	AA_DRB4_54	-	-	-	-	-	1	-	-	0.21
Omnibus test	HLA-DRB4_AminoAcid	32502704	AA_DRB4_53	-	-	-	-	-	1	-	-	0.21
Omnibus test	HLA-DRB4_AminoAcid	32502707	AA_DRB4_52	-	-	-	-	-	1	-	-	0.21
Omnibus test	HLA-DRB4_AminoAcid	32502710	AA_DRB4_51	-	-	-	-	-	1	-	-	0.21
Omnibus test	HLA-DRB4_AminoAcid	32502713	AA_DRB4_50	-	-	-	-	-	1	-	-	0.21
Omnibus test	HLA-DRB4_AminoAcid	32502716	AA_DRB4_49	-	-	-	-	-	1	-	-	0.21
Omnibus test	HLA-DRB4_AminoAcid	32502719	AA_DRB4_48	-	-	-	-	-	1	-	-	0.21
Omnibus test	HLA-DRB4_AminoAcid	32502722	AA_DRB4_47	-	-	-	-	-	1	-	-	0.21
Omnibus test	HLA-DRB4_AminoAcid	32502725	AA_DRB4_46	-	-	-	-	-	1	-	-	0.21
Omnibus test	HLA-DRB4_AminoAcid	32502728	AA_DRB4_45	-	-	-	-	-	1	-	-	0.21
Omnibus test	HLA-DRB4_AminoAcid	32502731	AA_DRB4_44	-	-	-	-	-	1	-	-	0.21
Omnibus test	HLA-DRB4_AminoAcid	32502734	AA_DRB4_43	-	-	-	-	-	1	-	-	0.21
Omnibus test	HLA-DRB4_AminoAcid	32502737	AA_DRB4_42	-	-	-	-	-	1	-	-	0.21
Omnibus test	HLA-DRB4_AminoAcid	32502740	AA_DRB4_41	-	-	-	-	-	1	-	-	0.21
Omnibus test	HLA-DRB4_AminoAcid	32502743	AA_DRB4_40	-	-	-	-	-	1	-	-	0.21
Omnibus test	HLA-DRB4_AminoAcid	32502746	AA_DRB4_39	-	-	-	-	-	1	-	-	0.21
Omnibus test	HLA-DRB4_AminoAcid	32502749	AA_DRB4_38	-	-	-	-	-	1	-	-	0.21
Omnibus test	HLA-DRB4_AminoAcid	32502752	AA_DRB4_37	-	-	-	-	-	1	-	-	0.21
Omnibus test	HLA-DRB4_AminoAcid	32502755	AA_DRB4_36	-	-	-	-	-	1	-	-	0.21
Omnibus test	HLA-DRB4_AminoAcid	32502758	AA_DRB4_35	-	-	-	-	-	1	-	-	0.21
Omnibus test	HLA-DRB4_AminoAcid	32502761	AA_DRB4_34	-	-	-	-	-	1	-	-	0.21
Omnibus test	HLA-DRB4_AminoAcid	32502764	AA_DRB4_33	-	-	-	-	-	1	-	-	0.21
Omnibus test	HLA-DRB4_AminoAcid	32502767	AA_DRB4_32	-	-	-	-	-	1	-	-	0.21
Omnibus test	HLA-DRB4_AminoAcid	32502770	AA_DRB4_31	-	-	-	-	-	1	-	-	0.21
Omnibus test	HLA-DRB4_AminoAcid	32502773	AA_DRB4_30	-	-	-	-	-	1	-	-	0.21
Omnibus test	HLA-DRB4_AminoAcid	32502776	AA_DRB4_29	-	-	-	-	-	1	-	-	0.21
Omnibus test	HLA-DRB4_AminoAcid	32502779	AA_DRB4_28	-	-	-	-	-	1	-	-	0.21
Omnibus test	HLA-DRB4_AminoAcid	32502782	AA_DRB4_27	-	-	-	-	-	1	-	-	0.21
Omnibus test	HLA-DRB4_AminoAcid	32502785	AA_DRB4_26	-	-	-	-	-	1	-	-	0.21
Omnibus test	HLA-DRB4_AminoAcid	32502788	AA_DRB4_25	-	-	-	-	-	1	-	-	0.21
Omnibus test	HLA-DRB4_AminoAcid	32502791	AA_DRB4_24	-	-	-	-	-	1	-	-	0.21
Omnibus test	HLA-DRB4_AminoAcid	32502794	AA_DRB4_23	-	-	-	-	-	1	-	-	0.21
Omnibus test	HLA-DRB4_AminoAcid	32502797	AA_DRB4_22	-	-	-	-	-	1	-	-	0.21
Omnibus test	HLA-DRB4_AminoAcid	32502800	AA_DRB4_21	-	-	-	-	-	1	-	-	0.12
Omnibus test	HLA-DRB4_AminoAcid	32502803	AA_DRB4_20	-	-	-	-	-	1	-	-	0.12
Omnibus test	HLA-DRB4_AminoAcid	32502806	AA_DRB4_19	-	-	-	-	-	1	-	-	0.12
Omnibus test	HLA-DRB4_AminoAcid	32502809	AA_DRB4_18	-	-	-	-	-	1	-	-	0.12
Omnibus test	HLA-DRB4_AminoAcid	32502812	AA_DRB4_17	-	-	-	-	-	1	-	-	0.12
Omnibus test	HLA-DRB4_AminoAcid	32502815	AA_DRB4_16	-	-	-	-	-	1	-	-	0.12
Omnibus test	HLA-DRB4_AminoAcid	32502818	AA_DRB4_15	-	-	-	-	-	1	-	-	0.12
Omnibus test	HLA-DRB4_AminoAcid	32502821	AA_DRB4_14	-	-	-	-	-	1	-	-	0.12
Omnibus test	HLA-DRB4_AminoAcid	32502824	AA_DRB4_13	-	-	-	-	-	1	-	-	0.12
Omnibus test	HLA-DRB4_AminoAcid	32502827	AA_DRB4_12	-	-	-	-	-	1	-	-	0.12
Omnibus test	HLA-DRB4_AminoAcid	32502830	AA_DRB4_11	-	-	-	-	-	1	-	-	0.12
Omnibus test	HLA-DRB4_AminoAcid	32502833	AA_DRB4_10	-	-	-	-	-	1	-	-	0.12
Omnibus test	HLA-DRB4_AminoAcid	32502836	AA_DRB4_9	-	-	-	-	-	1	-	-	0.12
Omnibus test	HLA-DRB4_AminoAcid	32502839	AA_DRB4_8	-	-	-	-	-	1	-	-	0.12
Omnibus test	HLA-DRB4_AminoAcid	32502842	AA_DRB4_7	-	-	-	-	-	1	-	-	0.12
Omnibus test	HLA-DRB4_AminoAcid	32502845	AA_DRB4_6	-	-	-	-	-	1	-	-	0.12
Omnibus test	HLA-DRB4_AminoAcid	32502848	AA_DRB4_5	-	-	-	-	-	1	-	-	0.12
Omnibus test	HLA-DRB4_AminoAcid	32502851	AA_DRB4_4	-	-	-	-	-	1	-	-	0.12
Omnibus test	HLA-DRB4_AminoAcid	32502854	AA_DRB4_3	-	-	-	-	-	1	-	-	0.12
Omnibus test	HLA-DRB4_AminoAcid	32502857	AA_DRB4_2	-	-	-	-	-	1	-	-	0.12
Omnibus test	HLA-DRB4_AminoAcid	32502860	AA_DRB4_1	-	-	-	-	-	1	-	-	0.12
Omnibus test	HLA-DRB4_AminoAcid	32502863	AA_DRB4_-1	-	-	-	-	-	1	-	-	0.12
Omnibus test	HLA-DRB4_AminoAcid	32502866	AA_DRB4_-2	-	-	-	-	-	1	-	-	0.12
Omnibus test	HLA-DRB4_AminoAcid	32502869	AA_DRB4_-3	-	-	-	-	-	1	-	-	0.12
Omnibus test	HLA-DRB4_AminoAcid	32502872	AA_DRB4_-4	-	-	-	-	-	1	-	-	0.12
Omnibus test	HLA-DRB4_AminoAcid	32502875	AA_DRB4_-5	-	-	-	-	-	1	-	-	0.12
Omnibus test	HLA-DRB4_AminoAcid	32502878	AA_DRB4_-6	-	-	-	-	-	1	-	-	0.12
Omnibus test	HLA-DRB4_AminoAcid	32502881	AA_DRB4_-7	-	-	-	-	-	1	-	-	0.12
Omnibus test	HLA-DRB4_AminoAcid	32502884	AA_DRB4_-8	-	-	-	-	-	1	-	-	0.12
Omnibus test	HLA-DRB4_AminoAcid	32502887	AA_DRB4_-9	-	-	-	-	-	1	-	-	0.12
Omnibus test	HLA-DRB4_AminoAcid	32502890	AA_DRB4_-10	-	-	-	-	-	1	-	-	0.12
Omnibus test	HLA-DRB4_AminoAcid	32502893	AA_DRB4_-11	-	-	-	-	-	1	-	-	0.12
Omnibus test	HLA-DRB4_AminoAcid	32502896	AA_DRB4_-12	-	-	-	-	-	1	-	-	0.12
Omnibus test	HLA-DRB4_AminoAcid	32502899	AA_DRB4_-13	-	-	-	-	-	1	-	-	0.12
Omnibus test	HLA-DRB4_AminoAcid	32502902	AA_DRB4_-14	-	-	-	-	-	1	-	-	0.12
Omnibus test	HLA-DRB4_AminoAcid	32502905	AA_DRB4_-15	-	-	-	-	-	1	-	-	0.12
Omnibus test	HLA-DRB4_AminoAcid	32502908	AA_DRB4_-16	-	-	-	-	-	1	-	-	0.12
Omnibus test	HLA-DRB4_AminoAcid	32502911	AA_DRB4_-17	-	-	-	-	-	1	-	-	0.12
Omnibus test	HLA-DRB4_AminoAcid	32502914	AA_DRB4_-18	-	-	-	-	-	1	-	-	0.12
Omnibus test	HLA-DRB4_AminoAcid	32502917	AA_DRB4_-19	-	-	-	-	-	1	-	-	0.12
Omnibus test	HLA-DRB4_AminoAcid	32502920	AA_DRB4_-20	-	-	-	-	-	1	-	-	0.12
Omnibus test	HLA-DRB4_AminoAcid	32502923	AA_DRB4_-21	-	-	-	-	-	1	-	-	0.12
Omnibus test	HLA-DRB4_AminoAcid	32502926	AA_DRB4_-22	-	-	-	-	-	1	-	-	0.12
Omnibus test	HLA-DRB4_AminoAcid	32502929	AA_DRB4_-23	-	-	-	-	-	1	-	-	0.12
Omnibus test	HLA-DRB4_AminoAcid	32502932	AA_DRB4_-24	-	-	-	-	-	1	-	-	0.12
Omnibus test	HLA-DRB4_AminoAcid	32502935	AA_DRB4_-25	-	-	-	-	-	1	-	-	0.12
Omnibus test	HLA-DRB4_AminoAcid	32502938	AA_DRB4_-26	-	-	-	-	-	1	-	-	0.12
Omnibus test	HLA-DRB4_AminoAcid	32502941	AA_DRB4_-27	-	-	-	-	-	1	-	-	0.12
Omnibus test	HLA-DRB4_AminoAcid	32502944	AA_DRB4_-28	-	-	-	-	-	1	-	-	0.12
Omnibus test	HLA-DRB4_AminoAcid	32502947	AA_DRB4_-29	-	-	-	-	-	1	-	-	0.12
Omnibus test	HLA-DRB3_AminoAcid	32506637	AA_DRB3_237	-	-	-	-	-	1	-	-	0.3
Omnibus test	HLA-DRB3_AminoAcid	32506640	AA_DRB3_236	-	-	-	-	-	1	-	-	0.3
Omnibus test	HLA-DRB3_AminoAcid	32506643	AA_DRB3_235	-	-	-	-	-	1	-	-	0.3
Omnibus test	HLA-DRB3_AminoAcid	32506646	AA_DRB3_234	-	-	-	-	-	1	-	-	0.3
Omnibus test	HLA-DRB3_AminoAcid	32506649	AA_DRB3_233	-	-	-	-	-	1	-	-	0.3
Omnibus test	HLA-DRB3_AminoAcid	32506652	AA_DRB3_232	-	-	-	-	-	1	-	-	0.3
Omnibus test	HLA-DRB3_AminoAcid	32506655	AA_DRB3_231	-	-	-	-	-	1	-	-	0.3
Omnibus test	HLA-DRB3_AminoAcid	32506658	AA_DRB3_230	-	-	-	-	-	1	-	-	0.3
Omnibus test	HLA-DRB3_AminoAcid	32506661	AA_DRB3_229	-	-	-	-	-	1	-	-	0.3
Omnibus test	HLA-DRB3_AminoAcid	32506664	AA_DRB3_228	-	-	-	-	-	1	-	-	0.3
Omnibus test	HLA-DRB3_AminoAcid	32506667	AA_DRB3_227	-	-	-	-	-	1	-	-	0.3
Omnibus test	HLA-DRB3_AminoAcid	32506670	AA_DRB3_226	-	-	-	-	-	1	-	-	0.3
Omnibus test	HLA-DRB3_AminoAcid	32506673	AA_DRB3_225	-	-	-	-	-	1	-	-	0.3
Omnibus test	HLA-DRB3_AminoAcid	32506676	AA_DRB3_224	-	-	-	-	-	1	-	-	0.3
Omnibus test	HLA-DRB3_AminoAcid	32506679	AA_DRB3_223	-	-	-	-	-	1	-	-	0.3
Omnibus test	HLA-DRB3_AminoAcid	32506682	AA_DRB3_222	-	-	-	-	-	1	-	-	0.3
Omnibus test	HLA-DRB3_AminoAcid	32506685	AA_DRB3_221	-	-	-	-	-	1	-	-	0.3
Omnibus test	HLA-DRB3_AminoAcid	32506688	AA_DRB3_220	-	-	-	-	-	1	-	-	0.3
Omnibus test	HLA-DRB3_AminoAcid	32506691	AA_DRB3_219	-	-	-	-	-	1	-	-	0.3
Omnibus test	HLA-DRB3_AminoAcid	32506694	AA_DRB3_218	-	-	-	-	-	1	-	-	0.3
Omnibus test	HLA-DRB3_AminoAcid	32506697	AA_DRB3_217	-	-	-	-	-	1	-	-	0.3
Omnibus test	HLA-DRB3_AminoAcid	32506700	AA_DRB3_216	-	-	-	-	-	1	-	-	0.3
Omnibus test	HLA-DRB3_AminoAcid	32506703	AA_DRB3_215	-	-	-	-	-	1	-	-	0.3
Omnibus test	HLA-DRB3_AminoAcid	32506706	AA_DRB3_214	-	-	-	-	-	1	-	-	0.3
Omnibus test	HLA-DRB3_AminoAcid	32506709	AA_DRB3_213	-	-	-	-	-	1	-	-	0.3
Omnibus test	HLA-DRB3_AminoAcid	32506712	AA_DRB3_212	-	-	-	-	-	1	-	-	0.3
Omnibus test	HLA-DRB3_AminoAcid	32506715	AA_DRB3_211	-	-	-	-	-	1	-	-	0.3
Omnibus test	HLA-DRB3_AminoAcid	32506718	AA_DRB3_210	-	-	-	-	-	1	-	-	0.3
Omnibus test	HLA-DRB3_AminoAcid	32506721	AA_DRB3_209	-	-	-	-	-	1	-	-	0.3
Omnibus test	HLA-DRB3_AminoAcid	32506724	AA_DRB3_208	-	-	-	-	-	1	-	-	0.3
Omnibus test	HLA-DRB3_AminoAcid	32506727	AA_DRB3_207	-	-	-	-	-	1	-	-	0.3
Omnibus test	HLA-DRB3_AminoAcid	32506730	AA_DRB3_206	-	-	-	-	-	1	-	-	0.3
Omnibus test	HLA-DRB3_AminoAcid	32506733	AA_DRB3_205	-	-	-	-	-	1	-	-	0.3
Omnibus test	HLA-DRB3_AminoAcid	32506736	AA_DRB3_204	-	-	-	-	-	1	-	-	0.3
Omnibus test	HLA-DRB3_AminoAcid	32506739	AA_DRB3_203	-	-	-	-	-	1	-	-	0.3
Omnibus test	HLA-DRB3_AminoAcid	32506742	AA_DRB3_202	-	-	-	-	-	1	-	-	0.3
Omnibus test	HLA-DRB3_AminoAcid	32506745	AA_DRB3_201	-	-	-	-	-	1	-	-	0.3
Omnibus test	HLA-DRB3_AminoAcid	32506748	AA_DRB3_200	-	-	-	-	-	1	-	-	0.3
Omnibus test	HLA-DRB3_AminoAcid	32506751	AA_DRB3_199	-	-	-	-	-	1	-	-	0.3
Omnibus test	HLA-DRB3_AminoAcid	32506754	AA_DRB3_198	-	-	-	-	-	1	-	-	0.3
Omnibus test	HLA-DRB3_AminoAcid	32506757	AA_DRB3_197	-	-	-	-	-	1	-	-	0.3
Omnibus test	HLA-DRB3_AminoAcid	32506760	AA_DRB3_196	-	-	-	-	-	1	-	-	0.3
Omnibus test	HLA-DRB3_AminoAcid	32506763	AA_DRB3_195	-	-	-	-	-	1	-	-	0.3
Omnibus test	HLA-DRB3_AminoAcid	32506766	AA_DRB3_194	-	-	-	-	-	1	-	-	0.3
Omnibus test	HLA-DRB3_AminoAcid	32506769	AA_DRB3_193	-	-	-	-	-	1	-	-	0.3
Omnibus test	HLA-DRB3_AminoAcid	32506772	AA_DRB3_192	-	-	-	-	-	1	-	-	0.3
Omnibus test	HLA-DRB3_AminoAcid	32506775	AA_DRB3_191	-	-	-	-	-	1	-	-	0.3
Omnibus test	HLA-DRB3_AminoAcid	32506778	AA_DRB3_190	-	-	-	-	-	1	-	-	0.3
Omnibus test	HLA-DRB3_AminoAcid	32506781	AA_DRB3_189	-	-	-	-	-	2	-	-	0.58
Omnibus test	HLA-DRB3_AminoAcid	32506784	AA_DRB3_188	-	-	-	-	-	1	-	-	0.3
Omnibus test	HLA-DRB3_AminoAcid	32506787	AA_DRB3_187	-	-	-	-	-	1	-	-	0.3
Omnibus test	HLA-DRB3_AminoAcid	32506790	AA_DRB3_186	-	-	-	-	-	1	-	-	0.3
Omnibus test	HLA-DRB3_AminoAcid	32506793	AA_DRB3_185	-	-	-	-	-	1	-	-	0.3
Omnibus test	HLA-DRB3_AminoAcid	32506796	AA_DRB3_184	-	-	-	-	-	1	-	-	0.3
Omnibus test	HLA-DRB3_AminoAcid	32506799	AA_DRB3_183	-	-	-	-	-	2	-	-	0.2
Omnibus test	HLA-DRB3_AminoAcid	32506802	AA_DRB3_182	-	-	-	-	-	1	-	-	0.3
Omnibus test	HLA-DRB3_AminoAcid	32506805	AA_DRB3_181	-	-	-	-	-	1	-	-	0.3
Omnibus test	HLA-DRB3_AminoAcid	32506808	AA_DRB3_180	-	-	-	-	-	1	-	-	0.3
Omnibus test	HLA-DRB3_AminoAcid	32506811	AA_DRB3_179	-	-	-	-	-	1	-	-	0.3
Omnibus test	HLA-DRB3_AminoAcid	32506814	AA_DRB3_178	-	-	-	-	-	1	-	-	0.3
Omnibus test	HLA-DRB3_AminoAcid	32506817	AA_DRB3_177	-	-	-	-	-	1	-	-	0.3
Omnibus test	HLA-DRB3_AminoAcid	32506820	AA_DRB3_176	-	-	-	-	-	1	-	-	0.3
Omnibus test	HLA-DRB3_AminoAcid	32506823	AA_DRB3_175	-	-	-	-	-	1	-	-	0.3
Omnibus test	HLA-DRB3_AminoAcid	32506826	AA_DRB3_174	-	-	-	-	-	1	-	-	0.3
Omnibus test	HLA-DRB3_AminoAcid	32506829	AA_DRB3_173	-	-	-	-	-	1	-	-	0.3
Omnibus test	HLA-DRB3_AminoAcid	32506832	AA_DRB3_172	-	-	-	-	-	1	-	-	0.3
Omnibus test	HLA-DRB3_AminoAcid	32506835	AA_DRB3_171	-	-	-	-	-	1	-	-	0.3
Omnibus test	HLA-DRB3_AminoAcid	32506838	AA_DRB3_170	-	-	-	-	-	1	-	-	0.3
Omnibus test	HLA-DRB3_AminoAcid	32506841	AA_DRB3_169	-	-	-	-	-	1	-	-	0.3
Omnibus test	HLA-DRB3_AminoAcid	32506844	AA_DRB3_168	-	-	-	-	-	1	-	-	0.3
Omnibus test	HLA-DRB3_AminoAcid	32506847	AA_DRB3_167	-	-	-	-	-	1	-	-	0.3
Omnibus test	HLA-DRB3_AminoAcid	32506850	AA_DRB3_166	-	-	-	-	-	1	-	-	0.3
Omnibus test	HLA-DRB3_AminoAcid	32506853	AA_DRB3_165	-	-	-	-	-	1	-	-	0.3
Omnibus test	HLA-DRB3_AminoAcid	32506856	AA_DRB3_164	-	-	-	-	-	1	-	-	0.98
Omnibus test	HLA-DRB3_AminoAcid	32506859	AA_DRB3_163	-	-	-	-	-	1	-	-	0.3
Omnibus test	HLA-DRB3_AminoAcid	32506862	AA_DRB3_162	-	-	-	-	-	1	-	-	0.3
Omnibus test	HLA-DRB3_AminoAcid	32506865	AA_DRB3_161	-	-	-	-	-	1	-	-	0.3
Omnibus test	HLA-DRB3_AminoAcid	32506868	AA_DRB3_160	-	-	-	-	-	1	-	-	0.3
Omnibus test	HLA-DRB3_AminoAcid	32506871	AA_DRB3_159	-	-	-	-	-	1	-	-	0.3
Omnibus test	HLA-DRB3_AminoAcid	32506874	AA_DRB3_158	-	-	-	-	-	1	-	-	0.3
Omnibus test	HLA-DRB3_AminoAcid	32506877	AA_DRB3_157	-	-	-	-	-	1	-	-	0.3
Omnibus test	HLA-DRB3_AminoAcid	32506880	AA_DRB3_156	-	-	-	-	-	1	-	-	0.3
Omnibus test	HLA-DRB3_AminoAcid	32506883	AA_DRB3_155	-	-	-	-	-	1	-	-	0.3
Omnibus test	HLA-DRB3_AminoAcid	32506886	AA_DRB3_154	-	-	-	-	-	1	-	-	0.3
Omnibus test	HLA-DRB3_AminoAcid	32506889	AA_DRB3_153	-	-	-	-	-	1	-	-	0.3
Omnibus test	HLA-DRB3_AminoAcid	32506892	AA_DRB3_152	-	-	-	-	-	1	-	-	0.3
Omnibus test	HLA-DRB3_AminoAcid	32506895	AA_DRB3_151	-	-	-	-	-	1	-	-	0.3
Omnibus test	HLA-DRB3_AminoAcid	32506898	AA_DRB3_150	-	-	-	-	-	1	-	-	0.3
Omnibus test	HLA-DRB3_AminoAcid	32506901	AA_DRB3_149	-	-	-	-	-	2	-	-	0.83
Omnibus test	HLA-DRB3_AminoAcid	32506904	AA_DRB3_148	-	-	-	-	-	1	-	-	0.3
Omnibus test	HLA-DRB3_AminoAcid	32506907	AA_DRB3_147	-	-	-	-	-	1	-	-	0.3
Omnibus test	HLA-DRB3_AminoAcid	32506910	AA_DRB3_146	-	-	-	-	-	1	-	-	0.3
Omnibus test	HLA-DRB3_AminoAcid	32506913	AA_DRB3_145	-	-	-	-	-	1	-	-	0.3
Omnibus test	HLA-DRB3_AminoAcid	32506916	AA_DRB3_144	-	-	-	-	-	1	-	-	0.3
Omnibus test	HLA-DRB3_AminoAcid	32506919	AA_DRB3_143	-	-	-	-	-	1	-	-	0.3
Omnibus test	HLA-DRB3_AminoAcid	32506922	AA_DRB3_142	-	-	-	-	-	1	-	-	0.3
Omnibus test	HLA-DRB3_AminoAcid	32506925	AA_DRB3_141	-	-	-	-	-	1	-	-	0.3
Omnibus test	HLA-DRB3_AminoAcid	32506928	AA_DRB3_140	-	-	-	-	-	2	-	-	0.83
Omnibus test	HLA-DRB3_AminoAcid	32506931	AA_DRB3_139	-	-	-	-	-	1	-	-	0.3
Omnibus test	HLA-DRB3_AminoAcid	32506934	AA_DRB3_138	-	-	-	-	-	1	-	-	0.3
Omnibus test	HLA-DRB3_AminoAcid	32506937	AA_DRB3_137	-	-	-	-	-	1	-	-	0.3
Omnibus test	HLA-DRB3_AminoAcid	32506940	AA_DRB3_136	-	-	-	-	-	1	-	-	0.3
Omnibus test	HLA-DRB3_AminoAcid	32506943	AA_DRB3_135	-	-	-	-	-	1	-	-	0.3
Omnibus test	HLA-DRB3_AminoAcid	32506946	AA_DRB3_134	-	-	-	-	-	1	-	-	0.3
Omnibus test	HLA-DRB3_AminoAcid	32506949	AA_DRB3_133	-	-	-	-	-	1	-	-	0.3
Omnibus test	HLA-DRB3_AminoAcid	32506952	AA_DRB3_132	-	-	-	-	-	1	-	-	0.3
Omnibus test	HLA-DRB3_AminoAcid	32506955	AA_DRB3_131	-	-	-	-	-	1	-	-	0.3
Omnibus test	HLA-DRB3_AminoAcid	32506958	AA_DRB3_130	-	-	-	-	-	1	-	-	0.3
Omnibus test	HLA-DRB3_AminoAcid	32506961	AA_DRB3_129	-	-	-	-	-	1	-	-	0.3
Omnibus test	HLA-DRB3_AminoAcid	32506964	AA_DRB3_128	-	-	-	-	-	1	-	-	0.3
Omnibus test	HLA-DRB3_AminoAcid	32506967	AA_DRB3_127	-	-	-	-	-	1	-	-	0.3
Omnibus test	HLA-DRB3_AminoAcid	32506970	AA_DRB3_126	-	-	-	-	-	1	-	-	0.3
Omnibus test	HLA-DRB3_AminoAcid	32506973	AA_DRB3_125	-	-	-	-	-	1	-	-	0.3
Omnibus test	HLA-DRB3_AminoAcid	32506976	AA_DRB3_124	-	-	-	-	-	1	-	-	0.3
Omnibus test	HLA-DRB3_AminoAcid	32506979	AA_DRB3_123	-	-	-	-	-	1	-	-	0.3
Omnibus test	HLA-DRB3_AminoAcid	32506982	AA_DRB3_122	-	-	-	-	-	1	-	-	0.3
Omnibus test	HLA-DRB3_AminoAcid	32506985	AA_DRB3_121	-	-	-	-	-	1	-	-	0.3
Omnibus test	HLA-DRB3_AminoAcid	32506988	AA_DRB3_120	-	-	-	-	-	1	-	-	0.3
Omnibus test	HLA-DRB3_AminoAcid	32506991	AA_DRB3_119	-	-	-	-	-	1	-	-	0.3
Omnibus test	HLA-DRB3_AminoAcid	32506994	AA_DRB3_118	-	-	-	-	-	1	-	-	0.3
Omnibus test	HLA-DRB3_AminoAcid	32506997	AA_DRB3_117	-	-	-	-	-	1	-	-	0.3
Omnibus test	HLA-DRB3_AminoAcid	32507000	AA_DRB3_116	-	-	-	-	-	1	-	-	0.3
Omnibus test	HLA-DRB3_AminoAcid	32507003	AA_DRB3_115	-	-	-	-	-	1	-	-	0.3
Omnibus test	HLA-DRB3_AminoAcid	32507006	AA_DRB3_114	-	-	-	-	-	1	-	-	0.3
Omnibus test	HLA-DRB3_AminoAcid	32507009	AA_DRB3_113	-	-	-	-	-	1	-	-	0.3
Omnibus test	HLA-DRB3_AminoAcid	32507012	AA_DRB3_112	-	-	-	-	-	1	-	-	0.3
Omnibus test	HLA-DRB3_AminoAcid	32507015	AA_DRB3_111	-	-	-	-	-	1	-	-	0.3
Omnibus test	HLA-DRB3_AminoAcid	32507018	AA_DRB3_110	-	-	-	-	-	1	-	-	0.3
Omnibus test	HLA-DRB3_AminoAcid	32507021	AA_DRB3_109	-	-	-	-	-	1	-	-	0.3
Omnibus test	HLA-DRB3_AminoAcid	32507024	AA_DRB3_108	-	-	-	-	-	1	-	-	0.3
Omnibus test	HLA-DRB3_AminoAcid	32507027	AA_DRB3_107	-	-	-	-	-	1	-	-	0.3
Omnibus test	HLA-DRB3_AminoAcid	32507030	AA_DRB3_106	-	-	-	-	-	1	-	-	0.3
Omnibus test	HLA-DRB3_AminoAcid	32507033	AA_DRB3_105	-	-	-	-	-	1	-	-	0.3
Omnibus test	HLA-DRB3_AminoAcid	32507036	AA_DRB3_104	-	-	-	-	-	1	-	-	0.3
Omnibus test	HLA-DRB3_AminoAcid	32507039	AA_DRB3_103	-	-	-	-	-	1	-	-	0.3
Omnibus test	HLA-DRB3_AminoAcid	32507042	AA_DRB3_102	-	-	-	-	-	1	-	-	0.3
Omnibus test	HLA-DRB3_AminoAcid	32507045	AA_DRB3_101	-	-	-	-	-	1	-	-	0.3
Omnibus test	HLA-DRB3_AminoAcid	32507048	AA_DRB3_100	-	-	-	-	-	1	-	-	0.3
Omnibus test	HLA-DRB3_AminoAcid	32507051	AA_DRB3_99	-	-	-	-	-	1	-	-	0.3
Omnibus test	HLA-DRB3_AminoAcid	32507054	AA_DRB3_98	-	-	-	-	-	1	-	-	0.3
Omnibus test	HLA-DRB3_AminoAcid	32507057	AA_DRB3_97	-	-	-	-	-	1	-	-	0.3
Omnibus test	HLA-DRB3_AminoAcid	32507060	AA_DRB3_96	-	-	-	-	-	1	-	-	0.3
Omnibus test	HLA-DRB3_AminoAcid	32507063	AA_DRB3_95	-	-	-	-	-	1	-	-	0.3
Omnibus test	HLA-DRB3_AminoAcid	32507066	AA_DRB3_94	-	-	-	-	-	1	-	-	0.3
Omnibus test	HLA-DRB3_AminoAcid	32507069	AA_DRB3_93	-	-	-	-	-	1	-	-	0.3
Omnibus test	HLA-DRB3_AminoAcid	32507072	AA_DRB3_92	-	-	-	-	-	1	-	-	0.3
Omnibus test	HLA-DRB3_AminoAcid	32507075	AA_DRB3_91	-	-	-	-	-	1	-	-	0.3
Omnibus test	HLA-DRB3_AminoAcid	32507078	AA_DRB3_90	-	-	-	-	-	1	-	-	0.3
Omnibus test	HLA-DRB3_AminoAcid	32507081	AA_DRB3_89	-	-	-	-	-	1	-	-	0.3
Omnibus test	HLA-DRB3_AminoAcid	32507084	AA_DRB3_88	-	-	-	-	-	1	-	-	0.3
Omnibus test	HLA-DRB3_AminoAcid	32507087	AA_DRB3_87	-	-	-	-	-	1	-	-	0.3
Omnibus test	HLA-DRB3_AminoAcid	32507090	AA_DRB3_86	-	-	-	-	-	2	-	-	0.65
Omnibus test	HLA-DRB3_AminoAcid	32507093	AA_DRB3_85	-	-	-	-	-	1	-	-	0.3
Omnibus test	HLA-DRB3_AminoAcid	32507096	AA_DRB3_84	-	-	-	-	-	1	-	-	0.3
Omnibus test	HLA-DRB3_AminoAcid	32507099	AA_DRB3_83	-	-	-	-	-	1	-	-	0.3
Omnibus test	HLA-DRB3_AminoAcid	32507102	AA_DRB3_82	-	-	-	-	-	1	-	-	0.3
Omnibus test	HLA-DRB3_AminoAcid	32507105	AA_DRB3_81	-	-	-	-	-	1	-	-	0.3
Omnibus test	HLA-DRB3_AminoAcid	32507108	AA_DRB3_80	-	-	-	-	-	1	-	-	0.3
Omnibus test	HLA-DRB3_AminoAcid	32507111	AA_DRB3_79	-	-	-	-	-	1	-	-	0.3
Omnibus test	HLA-DRB3_AminoAcid	32507114	AA_DRB3_78	-	-	-	-	-	1	-	-	0.3
Omnibus test	HLA-DRB3_AminoAcid	32507117	AA_DRB3_77	-	-	-	-	-	1	-	-	0.3
Omnibus test	HLA-DRB3_AminoAcid	32507120	AA_DRB3_76	-	-	-	-	-	1	-	-	0.3
Omnibus test	HLA-DRB3_AminoAcid	32507123	AA_DRB3_75	-	-	-	-	-	1	-	-	0.3
Omnibus test	HLA-DRB3_AminoAcid	32507126	AA_DRB3_74	-	-	-	-	-	2	-	-	0.62
Omnibus test	HLA-DRB3_AminoAcid	32507129	AA_DRB3_73	-	-	-	-	-	1	-	-	0.3
Omnibus test	HLA-DRB3_AminoAcid	32507132	AA_DRB3_72	-	-	-	-	-	1	-	-	0.3
Omnibus test	HLA-DRB3_AminoAcid	32507135	AA_DRB3_71	-	-	-	-	-	1	-	-	0.3
Omnibus test	HLA-DRB3_AminoAcid	32507138	AA_DRB3_70	-	-	-	-	-	1	-	-	0.3
Omnibus test	HLA-DRB3_AminoAcid	32507141	AA_DRB3_69	-	-	-	-	-	1	-	-	0.3
Omnibus test	HLA-DRB3_AminoAcid	32507144	AA_DRB3_68	-	-	-	-	-	1	-	-	0.3
Omnibus test	HLA-DRB3_AminoAcid	32507147	AA_DRB3_67	-	-	-	-	-	1	-	-	0.3
Omnibus test	HLA-DRB3_AminoAcid	32507150	AA_DRB3_66	-	-	-	-	-	1	-	-	0.3
Omnibus test	HLA-DRB3_AminoAcid	32507153	AA_DRB3_65	-	-	-	-	-	1	-	-	0.3
Omnibus test	HLA-DRB3_AminoAcid	32507156	AA_DRB3_64	-	-	-	-	-	1	-	-	0.3
Omnibus test	HLA-DRB3_AminoAcid	32507159	AA_DRB3_63	-	-	-	-	-	1	-	-	0.3
Omnibus test	HLA-DRB3_AminoAcid	32507162	AA_DRB3_62	-	-	-	-	-	1	-	-	0.3
Omnibus test	HLA-DRB3_AminoAcid	32507165	AA_DRB3_61	-	-	-	-	-	1	-	-	0.3
Omnibus test	HLA-DRB3_AminoAcid	32507168	AA_DRB3_60	-	-	-	-	-	2	-	-	0.58
Omnibus test	HLA-DRB3_AminoAcid	32507171	AA_DRB3_59	-	-	-	-	-	1	-	-	0.3
Omnibus test	HLA-DRB3_AminoAcid	32507174	AA_DRB3_58	-	-	-	-	-	1	-	-	0.3
Omnibus test	HLA-DRB3_AminoAcid	32507177	AA_DRB3_57	-	-	-	-	-	2	-	-	0.58
Omnibus test	HLA-DRB3_AminoAcid	32507180	AA_DRB3_56	-	-	-	-	-	1	-	-	0.3
Omnibus test	HLA-DRB3_AminoAcid	32507183	AA_DRB3_55	-	-	-	-	-	1	-	-	0.3
Omnibus test	HLA-DRB3_AminoAcid	32507186	AA_DRB3_54	-	-	-	-	-	1	-	-	0.3
Omnibus test	HLA-DRB3_AminoAcid	32507189	AA_DRB3_53	-	-	-	-	-	1	-	-	0.3
Omnibus test	HLA-DRB3_AminoAcid	32507192	AA_DRB3_52	-	-	-	-	-	1	-	-	0.3
Omnibus test	HLA-DRB3_AminoAcid	32507195	AA_DRB3_51	-	-	-	-	-	2	-	-	0.58
Omnibus test	HLA-DRB3_AminoAcid	32507198	AA_DRB3_50	-	-	-	-	-	1	-	-	0.3
Omnibus test	HLA-DRB3_AminoAcid	32507201	AA_DRB3_49	-	-	-	-	-	1	-	-	0.3
Omnibus test	HLA-DRB3_AminoAcid	32507204	AA_DRB3_48	-	-	-	-	-	1	-	-	0.3
Omnibus test	HLA-DRB3_AminoAcid	32507207	AA_DRB3_47	-	-	-	-	-	1	-	-	0.3
Omnibus test	HLA-DRB3_AminoAcid	32507210	AA_DRB3_46	-	-	-	-	-	1	-	-	0.3
Omnibus test	HLA-DRB3_AminoAcid	32507213	AA_DRB3_45	-	-	-	-	-	1	-	-	0.3
Omnibus test	HLA-DRB3_AminoAcid	32507216	AA_DRB3_44	-	-	-	-	-	1	-	-	0.3
Omnibus test	HLA-DRB3_AminoAcid	32507219	AA_DRB3_43	-	-	-	-	-	1	-	-	0.3
Omnibus test	HLA-DRB3_AminoAcid	32507222	AA_DRB3_42	-	-	-	-	-	1	-	-	0.3
Omnibus test	HLA-DRB3_AminoAcid	32507225	AA_DRB3_41	-	-	-	-	-	1	-	-	0.3
Omnibus test	HLA-DRB3_AminoAcid	32507228	AA_DRB3_40	-	-	-	-	-	1	-	-	0.3
Omnibus test	HLA-DRB3_AminoAcid	32507231	AA_DRB3_39	-	-	-	-	-	1	-	-	0.3
Omnibus test	HLA-DRB3_AminoAcid	32507234	AA_DRB3_38	-	-	-	-	-	3	-	-	0.42
Omnibus test	HLA-DRB3_AminoAcid	32507237	AA_DRB3_37	-	-	-	-	-	2	-	-	0.58
Omnibus test	HLA-DRB3_AminoAcid	32507240	AA_DRB3_36	-	-	-	-	-	1	-	-	0.3
Omnibus test	HLA-DRB3_AminoAcid	32507243	AA_DRB3_35	-	-	-	-	-	1	-	-	0.3
Omnibus test	HLA-DRB3_AminoAcid	32507246	AA_DRB3_34	-	-	-	-	-	1	-	-	0.3
Omnibus test	HLA-DRB3_AminoAcid	32507249	AA_DRB3_33	-	-	-	-	-	1	-	-	0.3
Omnibus test	HLA-DRB3_AminoAcid	32507252	AA_DRB3_32	-	-	-	-	-	1	-	-	0.3
Omnibus test	HLA-DRB3_AminoAcid	32507255	AA_DRB3_31	-	-	-	-	-	1	-	-	0.3
Omnibus test	HLA-DRB3_AminoAcid	32507258	AA_DRB3_30	-	-	-	-	-	2	-	-	0.58
Omnibus test	HLA-DRB3_AminoAcid	32507261	AA_DRB3_29	-	-	-	-	-	1	-	-	0.3
Omnibus test	HLA-DRB3_AminoAcid	32507264	AA_DRB3_28	-	-	-	-	-	2	-	-	0.62
Omnibus test	HLA-DRB3_AminoAcid	32507267	AA_DRB3_27	-	-	-	-	-	1	-	-	0.3
Omnibus test	HLA-DRB3_AminoAcid	32507270	AA_DRB3_26	-	-	-	-	-	2	-	-	0.62
Omnibus test	HLA-DRB3_AminoAcid	32507273	AA_DRB3_25	-	-	-	-	-	1	-	-	0.3
Omnibus test	HLA-DRB3_AminoAcid	32507276	AA_DRB3_24	-	-	-	-	-	1	-	-	0.3
Omnibus test	HLA-DRB3_AminoAcid	32507279	AA_DRB3_23	-	-	-	-	-	1	-	-	0.26
Omnibus test	HLA-DRB3_AminoAcid	32507282	AA_DRB3_22	-	-	-	-	-	1	-	-	0.26
Omnibus test	HLA-DRB3_AminoAcid	32507285	AA_DRB3_21	-	-	-	-	-	1	-	-	0.26
Omnibus test	HLA-DRB3_AminoAcid	32507288	AA_DRB3_20	-	-	-	-	-	1	-	-	0.26
Omnibus test	HLA-DRB3_AminoAcid	32507291	AA_DRB3_19	-	-	-	-	-	1	-	-	0.26
Omnibus test	HLA-DRB3_AminoAcid	32507294	AA_DRB3_18	-	-	-	-	-	1	-	-	0.26
Omnibus test	HLA-DRB3_AminoAcid	32507297	AA_DRB3_17	-	-	-	-	-	1	-	-	0.26
Omnibus test	HLA-DRB3_AminoAcid	32507300	AA_DRB3_16	-	-	-	-	-	1	-	-	0.26
Omnibus test	HLA-DRB3_AminoAcid	32507303	AA_DRB3_15	-	-	-	-	-	1	-	-	0.26
Omnibus test	HLA-DRB3_AminoAcid	32507306	AA_DRB3_14	-	-	-	-	-	1	-	-	0.26
Omnibus test	HLA-DRB3_AminoAcid	32507309	AA_DRB3_13	-	-	-	-	-	1	-	-	0.26
Omnibus test	HLA-DRB3_AminoAcid	32507312	AA_DRB3_12	-	-	-	-	-	1	-	-	0.26
Omnibus test	HLA-DRB3_AminoAcid	32507315	AA_DRB3_11	-	-	-	-	-	2	-	-	0.61
Omnibus test	HLA-DRB3_AminoAcid	32507318	AA_DRB3_10	-	-	-	-	-	1	-	-	0.26
Omnibus test	HLA-DRB3_AminoAcid	32507321	AA_DRB3_9	-	-	-	-	-	1	-	-	0.26
Omnibus test	HLA-DRB3_AminoAcid	32507324	AA_DRB3_8	-	-	-	-	-	1	-	-	0.26
Omnibus test	HLA-DRB3_AminoAcid	32507327	AA_DRB3_7	-	-	-	-	-	1	-	-	0.26
Omnibus test	HLA-DRB3_AminoAcid	32507330	AA_DRB3_6	-	-	-	-	-	1	-	-	0.26
Omnibus test	HLA-DRB3_AminoAcid	32507333	AA_DRB3_5	-	-	-	-	-	1	-	-	0.26
Omnibus test	HLA-DRB3_AminoAcid	32507336	AA_DRB3_4	-	-	-	-	-	1	-	-	0.26
Omnibus test	HLA-DRB3_AminoAcid	32507339	AA_DRB3_3	-	-	-	-	-	1	-	-	0.26
Omnibus test	HLA-DRB3_AminoAcid	32507342	AA_DRB3_2	-	-	-	-	-	1	-	-	0.26
Omnibus test	HLA-DRB3_AminoAcid	32507345	AA_DRB3_1	-	-	-	-	-	1	-	-	0.26
Omnibus test	HLA-DRB3_AminoAcid	32507348	AA_DRB3_-1	-	-	-	-	-	1	-	-	0.26
Omnibus test	HLA-DRB3_AminoAcid	32507351	AA_DRB3_-2	-	-	-	-	-	1	-	-	0.26
Omnibus test	HLA-DRB3_AminoAcid	32507354	AA_DRB3_-3	-	-	-	-	-	1	-	-	0.26
Omnibus test	HLA-DRB3_AminoAcid	32507357	AA_DRB3_-4	-	-	-	-	-	1	-	-	0.26
Omnibus test	HLA-DRB3_AminoAcid	32507360	AA_DRB3_-5	-	-	-	-	-	1	-	-	0.26
Omnibus test	HLA-DRB3_AminoAcid	32507363	AA_DRB3_-6	-	-	-	-	-	1	-	-	0.26
Omnibus test	HLA-DRB3_AminoAcid	32507366	AA_DRB3_-7	-	-	-	-	-	1	-	-	0.26
Omnibus test	HLA-DRB3_AminoAcid	32507369	AA_DRB3_-8	-	-	-	-	-	1	-	-	0.26
Omnibus test	HLA-DRB3_AminoAcid	32507372	AA_DRB3_-9	-	-	-	-	-	1	-	-	0.26
Omnibus test	HLA-DRB3_AminoAcid	32507375	AA_DRB3_-10	-	-	-	-	-	1	-	-	0.26
Omnibus test	HLA-DRB3_AminoAcid	32507378	AA_DRB3_-11	-	-	-	-	-	1	-	-	0.26
Omnibus test	HLA-DRB3_AminoAcid	32507381	AA_DRB3_-12	-	-	-	-	-	1	-	-	0.26
Omnibus test	HLA-DRB3_AminoAcid	32507384	AA_DRB3_-13	-	-	-	-	-	1	-	-	0.26
Omnibus test	HLA-DRB3_AminoAcid	32507387	AA_DRB3_-14	-	-	-	-	-	1	-	-	0.26
Omnibus test	HLA-DRB3_AminoAcid	32507390	AA_DRB3_-15	-	-	-	-	-	1	-	-	0.26
Omnibus test	HLA-DRB3_AminoAcid	32507393	AA_DRB3_-16	-	-	-	-	-	1	-	-	0.26
Omnibus test	HLA-DRB3_AminoAcid	32507396	AA_DRB3_-17	-	-	-	-	-	1	-	-	0.26
Omnibus test	HLA-DRB3_AminoAcid	32507399	AA_DRB3_-18	-	-	-	-	-	1	-	-	0.26
Omnibus test	HLA-DRB3_AminoAcid	32507402	AA_DRB3_-19	-	-	-	-	-	1	-	-	0.26
Omnibus test	HLA-DRB3_AminoAcid	32507405	AA_DRB3_-20	-	-	-	-	-	1	-	-	0.26
Omnibus test	HLA-DRB3_AminoAcid	32507408	AA_DRB3_-21	-	-	-	-	-	1	-	-	0.26
Omnibus test	HLA-DRB3_AminoAcid	32507411	AA_DRB3_-22	-	-	-	-	-	1	-	-	0.26
Omnibus test	HLA-DRB3_AminoAcid	32507414	AA_DRB3_-23	-	-	-	-	-	1	-	-	0.26
Omnibus test	HLA-DRB3_AminoAcid	32507417	AA_DRB3_-24	-	-	-	-	-	1	-	-	0.26
Omnibus test	HLA-DRB3_AminoAcid	32507420	AA_DRB3_-25	-	-	-	-	-	1	-	-	0.26
Omnibus test	HLA-DRB3_AminoAcid	32507423	AA_DRB3_-26	-	-	-	-	-	1	-	-	0.26
Omnibus test	HLA-DRB3_AminoAcid	32507426	AA_DRB3_-27	-	-	-	-	-	1	-	-	0.26
Omnibus test	HLA-DRB3_AminoAcid	32507429	AA_DRB3_-28	-	-	-	-	-	1	-	-	0.26
Omnibus test	HLA-DRB3_AminoAcid	32507432	AA_DRB3_-29	-	-	-	-	-	1	-	-	0.26
Omnibus test	HLA-DRB1_AminoAcid	32546872	AA_DRB1_237	-	-	-	-	-	1	-	-	0.25
Omnibus test	HLA-DRB1_AminoAcid	32546875	AA_DRB1_236	-	-	-	-	-	1	-	-	0.25
Omnibus test	HLA-DRB1_AminoAcid	32546878	AA_DRB1_235	-	-	-	-	-	1	-	-	0.6
Omnibus test	HLA-DRB1_AminoAcid	32548026	AA_DRB1_233	-	-	-	-	-	1	-	-	0.57
Omnibus test	HLA-DRB1_AminoAcid	32548032	AA_DRB1_231	-	-	-	-	-	1	-	-	0.47
Omnibus test	HLA-DRB1_AminoAcid	32548633	AA_DRB1_189	-	-	-	-	-	1	-	-	1.05
Omnibus test	HLA-DRB1_AminoAcid	32549357	AA_DRB1_181	-	-	-	-	-	1	-	-	0.95
Omnibus test	HLA-DRB1_AminoAcid	32549360	AA_DRB1_180	-	-	-	-	-	1	-	-	0.57
Omnibus test	HLA-DRB1_AminoAcid	32549402	AA_DRB1_166	-	-	-	-	-	1	-	-	0.47
Omnibus test	HLA-DRB1_AminoAcid	32549453	AA_DRB1_149	-	-	-	-	-	1	-	-	1.13
Omnibus test	HLA-DRB1_AminoAcid	32549474	AA_DRB1_142	-	-	-	-	-	1	-	-	1.72
Omnibus test	HLA-DRB1_AminoAcid	32549480	AA_DRB1_140	-	-	-	-	-	1	-	-	1.66
Omnibus test	HLA-DRB1_AminoAcid	32549501	AA_DRB1_133	-	-	-	-	-	1	-	-	1.72
Omnibus test	HLA-DRB1_AminoAcid	32549540	AA_DRB1_120	-	-	-	-	-	1	-	-	0.56
Omnibus test	HLA-DRB1_AminoAcid	32549588	AA_DRB1_104	-	-	-	-	-	1	-	-	0.54
Omnibus test	HLA-DRB1_AminoAcid	32549606	AA_DRB1_98	-	-	-	-	-	1	-	-	0.54
Omnibus test	HLA-DRB1_AminoAcid	32549612	AA_DRB1_96	-	-	-	-	-	3	-	-	0.88
Omnibus test	HLA-DRB1_AminoAcid	32551912	AA_DRB1_86	-	-	-	-	-	1	-	-	0.64
Omnibus test	HLA-DRB1_AminoAcid	32551915	AA_DRB1_85	-	-	-	-	-	1	-	-	0.36
Omnibus test	HLA-DRB1_AminoAcid	32551936	AA_DRB1_78	-	-	-	-	-	1	-	-	0.68
Omnibus test	HLA-DRB1_AminoAcid	32551948	AA_DRB1_74	-	-	-	-	-	2	-	-	1.86
Omnibus test	HLA-DRB1_AminoAcid	32551957	AA_DRB1_71	-	-	-	-	-	3	-	-	1.19
Omnibus test	HLA-DRB1_AminoAcid	32551960	AA_DRB1_70	-	-	-	-	-	2	-	-	0.24
Omnibus test	HLA-DRB1_AminoAcid	32551969	AA_DRB1_67	-	-	-	-	-	2	-	-	0.34
Omnibus test	HLA-DRB1_AminoAcid	32551990	AA_DRB1_60	-	-	-	-	-	2	-	-	0.21
Omnibus test	HLA-DRB1_AminoAcid	32551999	AA_DRB1_57	-	-	-	-	-	3	-	-	0.13
Omnibus test	HLA-DRB1_AminoAcid	32552029	AA_DRB1_47	-	-	-	-	-	1	-	-	0.8
Omnibus test	HLA-DRB1_AminoAcid	32552050	AA_DRB1_40	-	-	-	-	-	1	-	-	0.03
Omnibus test	HLA-DRB1_AminoAcid	32552056	AA_DRB1_38	-	-	-	-	-	2	-	-	0.14
Omnibus test	HLA-DRB1_AminoAcid	32552059	AA_DRB1_37	-	-	-	-	-	4	-	-	0.14
Omnibus test	HLA-DRB1_AminoAcid	32552071	AA_DRB1_33	-	-	-	-	-	1	-	-	0.23
Omnibus test	HLA-DRB1_AminoAcid	32552074	AA_DRB1_32	-	-	-	-	-	1	-	-	0.34
Omnibus test	HLA-DRB1_AminoAcid	32552077	AA_DRB1_31	-	-	-	-	-	2	-	-	0.05
Omnibus test	HLA-DRB1_AminoAcid	32552080	AA_DRB1_30	-	-	-	-	-	4	-	-	0.84
Omnibus test	HLA-DRB1_AminoAcid	32552086	AA_DRB1_28	-	-	-	-	-	2	-	-	0.27
Omnibus test	HLA-DRB1_AminoAcid	32552092	AA_DRB1_26	-	-	-	-	-	2	-	-	0.37
Omnibus test	HLA-DRB1_AminoAcid	32552122	AA_DRB1_16	-	-	-	-	-	2	-	-	0.64
Omnibus test	HLA-DRB1_AminoAcid	32552131	AA_DRB1_13	-	-	-	-	-	4	-	-	1.74
Omnibus test	HLA-DRB1_AminoAcid	32552134	AA_DRB1_12	-	-	-	-	-	1	-	-	0.88
Omnibus test	HLA-DRB1_AminoAcid	32552137	AA_DRB1_11	-	-	-	-	-	4	-	-	1.75
Omnibus test	HLA-DRB1_AminoAcid	32552140	AA_DRB1_10	-	-	-	-	-	2	-	-	0.5
Omnibus test	HLA-DRB1_AminoAcid	32552143	AA_DRB1_9	-	-	-	-	-	2	-	-	0.97
Omnibus test	HLA-DRB1_AminoAcid	32557422	AA_DRB1_4	-	-	-	-	-	1	-	-	0.68
Omnibus test	HLA-DRB1_AminoAcid	32557434	AA_DRB1_-1	-	-	-	-	-	1	-	-	1.57
Omnibus test	HLA-DRB1_AminoAcid	32557479	AA_DRB1_-16	-	-	-	-	-	1	-	-	0.89
Omnibus test	HLA-DRB1_AminoAcid	32557482	AA_DRB1_-17	-	-	-	-	-	1	-	-	0.76
Omnibus test	HLA-DRB1_AminoAcid	32557503	AA_DRB1_-24	-	-	-	-	-	1	-	-	0.24
Omnibus test	HLA-DRB1_AminoAcid	32557506	AA_DRB1_-25	-	-	-	-	-	1	-	-	0.87
Omnibus test	HLA-DQA1_AminoAcid	32605258	AA_DQA1_-16	-	-	-	-	-	1	-	-	0.1
Omnibus test	HLA-DQA1_AminoAcid	32605267	AA_DQA1_-13	-	-	-	-	-	1	-	-	0.22
Omnibus test	HLA-DQA1_AminoAcid	32605285	AA_DQA1_-7	-	-	-	-	-	1	-	-	0.12
Omnibus test	HLA-DQA1_AminoAcid	32605288	AA_DQA1_-6	-	-	-	-	-	1	-	-	0.23
Omnibus test	HLA-DQA1_AminoAcid	32605309	AA_DQA1_2	-	-	-	-	-	1	-	-	0.12
Omnibus test	HLA-DQA1_AminoAcid	32609105	AA_DQA1_11	-	-	-	-	-	1	-	-	0.08
Omnibus test	HLA-DQA1_AminoAcid	32609126	AA_DQA1_18	-	-	-	-	-	1	-	-	0.08
Omnibus test	HLA-DQA1_AminoAcid	32609147	AA_DQA1_25	-	-	-	-	-	1	-	-	0.21
Omnibus test	HLA-DQA1_AminoAcid	32609150	AA_DQA1_26	-	-	-	-	-	1	-	-	0.14
Omnibus test	HLA-DQA1_AminoAcid	32609174	AA_DQA1_34	-	-	-	-	-	1	-	-	0.04
Omnibus test	HLA-DQA1_AminoAcid	32609192	AA_DQA1_40	-	-	-	-	-	1	-	-	0.61
Omnibus test	HLA-DQA1_AminoAcid	32609195	AA_DQA1_41	-	-	-	-	-	1	-	-	0.36
Omnibus test	HLA-DQA1_AminoAcid	32609207	AA_DQA1_45	-	-	-	-	-	1	-	-	0.08
Omnibus test	HLA-DQA1_AminoAcid	32609213	AA_DQA1_47	-	-	-	-	-	2	-	-	1.36
Omnibus test	HLA-DQA1_AminoAcid	32609216	AA_DQA1_48	-	-	-	-	-	1	-	-	0.08
Omnibus test	HLA-DQA1_AminoAcid	32609222	AA_DQA1_50	-	-	-	-	-	2	-	-	0.3
Omnibus test	HLA-DQA1_AminoAcid	32609225	AA_DQA1_51	-	-	-	-	-	1	-	-	0.61
Omnibus test	HLA-DQA1_AminoAcid	32609228	AA_DQA1_52	-	-	-	-	-	1	-	-	1.61
Omnibus test	HLA-DQA1_AminoAcid	32609231	AA_DQA1_53	-	-	-	-	-	2	-	-	0.3
Omnibus test	HLA-DQA1_AminoAcid	32609237	AA_DQA1_55	-	-	-	-	-	1	-	-	0.08
Omnibus test	HLA-DQA1_AminoAcid	32609240	AA_DQA1_56	-	-	-	-	-	2	-	-	0.14
Omnibus test	HLA-DQA1_AminoAcid	32609255	AA_DQA1_61	-	-	-	-	-	1	-	-	0.08
Omnibus test	HLA-DQA1_AminoAcid	32609264	AA_DQA1_64	-	-	-	-	-	1	-	-	0.08
Omnibus test	HLA-DQA1_AminoAcid	32609270	AA_DQA1_66	-	-	-	-	-	1	-	-	0.08
Omnibus test	HLA-DQA1_AminoAcid	32609279	AA_DQA1_69	-	-	-	-	-	2	-	-	0.26
Omnibus test	HLA-DQA1_AminoAcid	32609297	AA_DQA1_75	-	-	-	-	-	1	-	-	0.25
Omnibus test	HLA-DQA1_AminoAcid	32609300	AA_DQA1_76	-	-	-	-	-	2	-	-	0.14
Omnibus test	HLA-DQA1_AminoAcid	32609312	AA_DQA1_80	-	-	-	-	-	1	-	-	0.08
Omnibus test	HLA-DQA1_AminoAcid	32609806	AA_DQA1_107	-	-	-	-	-	1	-	-	0.25
Omnibus test	HLA-DQA1_AminoAcid	32609872	AA_DQA1_129	-	-	-	-	-	1	-	-	0.38
Omnibus test	HLA-DQA1_AminoAcid	32609875	AA_DQA1_130	-	-	-	-	-	1	-	-	0.36
Omnibus test	HLA-DQA1_AminoAcid	32609902	AA_DQA1_139	-	-	-	-	-	1	-	-	0.07
Omnibus test	HLA-DQA1_AminoAcid	32609953	AA_DQA1_156	-	-	-	-	-	1	-	-	0.25
Omnibus test	HLA-DQA1_AminoAcid	32609965	AA_DQA1_160	-	-	-	-	-	2	-	-	0.21
Omnibus test	HLA-DQA1_AminoAcid	32609968	AA_DQA1_161	-	-	-	-	-	1	-	-	0.25
Omnibus test	HLA-DQA1_AminoAcid	32609974	AA_DQA1_163	-	-	-	-	-	1	-	-	0.25
Omnibus test	HLA-DQA1_AminoAcid	32610010	AA_DQA1_175	-	-	-	-	-	2	-	-	0.07
Omnibus test	HLA-DQA1_AminoAcid	32610402	AA_DQA1_187	-	-	-	-	-	1	-	-	0.14
Omnibus test	HLA-DQA1_AminoAcid	32610438	AA_DQA1_199	-	-	-	-	-	1	-	-	0.14
Omnibus test	HLA-DQA1_AminoAcid	32610462	AA_DQA1_207	-	-	-	-	-	1	-	-	1.04
Omnibus test	HLA-DQA1_AminoAcid	32610465	AA_DQA1_208	-	-	-	-	-	1	-	-	0.17
Omnibus test	HLA-DQA1_AminoAcid	32610486	AA_DQA1_215	-	-	-	-	-	1	-	-	0.26
Omnibus test	HLA-DQA1_AminoAcid	32610495	AA_DQA1_218	-	-	-	-	-	1	-	-	0.08
Omnibus test	HLA-DQB1_AminoAcid	32629129	AA_DQB1_224	-	-	-	-	-	1	-	-	0.32
Omnibus test	HLA-DQB1_AminoAcid	32629138	AA_DQB1_221	-	-	-	-	-	1	-	-	0.09
Omnibus test	HLA-DQB1_AminoAcid	32629141	AA_DQB1_220	-	-	-	-	-	1	-	-	0.09
Omnibus test	HLA-DQB1_AminoAcid	32629192	AA_DQB1_203	-	-	-	-	-	1	-	-	0.34
Omnibus test	HLA-DQB1_AminoAcid	32629210	AA_DQB1_197	-	-	-	-	-	1	-	-	0.33
Omnibus test	HLA-DQB1_AminoAcid	32629755	AA_DQB1_185	-	-	-	-	-	1	-	-	0.04
Omnibus test	HLA-DQB1_AminoAcid	32629764	AA_DQB1_182	-	-	-	-	-	1	-	-	0.2
Omnibus test	HLA-DQB1_AminoAcid	32629809	AA_DQB1_167	-	-	-	-	-	1	-	-	0.51
Omnibus test	HLA-DQB1_AminoAcid	32629890	AA_DQB1_140	-	-	-	-	-	1	-	-	0.2
Omnibus test	HLA-DQB1_AminoAcid	32629920	AA_DQB1_130	-	-	-	-	-	1	-	-	0.12
Omnibus test	HLA-DQB1_AminoAcid	32629932	AA_DQB1_126	-	-	-	-	-	1	-	-	0.75
Omnibus test	HLA-DQB1_AminoAcid	32629935	AA_DQB1_125	-	-	-	-	-	2	-	-	0.2
Omnibus test	HLA-DQB1_AminoAcid	32629962	AA_DQB1_116	-	-	-	-	-	1	-	-	0.32
Omnibus test	HLA-DQB1_AminoAcid	32632589	AA_DQB1_90	-	-	-	-	-	1	-	-	0.08
Omnibus test	HLA-DQB1_AminoAcid	32632592	AA_DQB1_89	-	-	-	-	-	1	-	-	0.08
Omnibus test	HLA-DQB1_AminoAcid	32632598	AA_DQB1_87	-	-	-	-	-	2	-	-	1.32
Omnibus test	HLA-DQB1_AminoAcid	32632601	AA_DQB1_86	-	-	-	-	-	2	-	-	1.24
Omnibus test	HLA-DQB1_AminoAcid	32632604	AA_DQB1_85	-	-	-	-	-	1	-	-	0.08
Omnibus test	HLA-DQB1_AminoAcid	32632607	AA_DQB1_84	-	-	-	-	-	1	-	-	0.08
Omnibus test	HLA-DQB1_AminoAcid	32632628	AA_DQB1_77	-	-	-	-	-	1	-	-	0.12
Omnibus test	HLA-DQB1_AminoAcid	32632634	AA_DQB1_75	-	-	-	-	-	1	-	-	0.07
Omnibus test	HLA-DQB1_AminoAcid	32632637	AA_DQB1_74	-	-	-	-	-	1	-	-	1.55
Omnibus test	HLA-DQB1_AminoAcid	32632646	AA_DQB1_71	-	-	-	-	-	2	-	-	1.1
Omnibus test	HLA-DQB1_AminoAcid	32632649	AA_DQB1_70	-	-	-	-	-	2	-	-	1.31
Omnibus test	HLA-DQB1_AminoAcid	32632658	AA_DQB1_67	-	-	-	-	-	1	-	-	0.07
Omnibus test	HLA-DQB1_AminoAcid	32632661	AA_DQB1_66	-	-	-	-	-	1	-	-	0.07
Omnibus test	HLA-DQB1_AminoAcid	32632688	AA_DQB1_57	-	-	-	-	-	3	-	-	1.36
Omnibus test	HLA-DQB1_AminoAcid	32632691	AA_DQB1_56	-	-	-	-	-	1	-	-	0.02
Omnibus test	HLA-DQB1_AminoAcid	32632694	AA_DQB1_55	-	-	-	-	-	1	-	-	1.56
Omnibus test	HLA-DQB1_AminoAcid	32632700	AA_DQB1_53	-	-	-	-	-	1	-	-	0.08
Omnibus test	HLA-DQB1_AminoAcid	32632724	AA_DQB1_45	-	-	-	-	-	1	-	-	0.26
Omnibus test	HLA-DQB1_AminoAcid	32632745	AA_DQB1_38	-	-	-	-	-	1	-	-	0.37
Omnibus test	HLA-DQB1_AminoAcid	32632748	AA_DQB1_37	-	-	-	-	-	1	-	-	1.62
Omnibus test	HLA-DQB1_AminoAcid	32632769	AA_DQB1_30	-	-	-	-	-	1	-	-	1.65
Omnibus test	HLA-DQB1_AminoAcid	32632781	AA_DQB1_26	-	-	-	-	-	2	-	-	1.62
Omnibus test	HLA-DQB1_AminoAcid	32632790	AA_DQB1_23	-	-	-	-	-	1	-	-	0.33
Omnibus test	HLA-DQB1_AminoAcid	32632817	AA_DQB1_14	-	-	-	-	-	1	-	-	0.32
Omnibus test	HLA-DQB1_AminoAcid	32632820	AA_DQB1_13	-	-	-	-	-	1	-	-	0.5
Omnibus test	HLA-DQB1_AminoAcid	32632832	AA_DQB1_9	-	-	-	-	-	2	-	-	1.61
Omnibus test	HLA-DQB1_AminoAcid	32634281	AA_DQB1_3	-	-	-	-	-	1	-	-	0.33
Omnibus test	HLA-DQB1_AminoAcid	32634290	AA_DQB1_-1	-	-	-	-	-	1	-	-	0.12
Omnibus test	HLA-DQB1_AminoAcid	32634293	AA_DQB1_-2	-	-	-	-	-	1	-	-	0.12
Omnibus test	HLA-DQB1_AminoAcid	32634296	AA_DQB1_-3	-	-	-	-	-	1	-	-	0.12
Omnibus test	HLA-DQB1_AminoAcid	32634299	AA_DQB1_-4	-	-	-	-	-	2	-	-	1.44
Omnibus test	HLA-DQB1_AminoAcid	32634302	AA_DQB1_-5	-	-	-	-	-	3	-	-	2.01
Omnibus test	HLA-DQB1_AminoAcid	32634305	AA_DQB1_-6	-	-	-	-	-	2	-	-	1.44
Omnibus test	HLA-DQB1_AminoAcid	32634308	AA_DQB1_-7	-	-	-	-	-	1	-	-	0.12
Omnibus test	HLA-DQB1_AminoAcid	32634311	AA_DQB1_-8	-	-	-	-	-	1	-	-	0.12
Omnibus test	HLA-DQB1_AminoAcid	32634314	AA_DQB1_-9	-	-	-	-	-	2	-	-	1.36
Omnibus test	HLA-DQB1_AminoAcid	32634317	AA_DQB1_-10	-	-	-	-	-	1	-	-	1.52
Omnibus test	HLA-DQB1_AminoAcid	32634320	AA_DQB1_-11	-	-	-	-	-	1	-	-	0.12
Omnibus test	HLA-DQB1_AminoAcid	32634323	AA_DQB1_-12	-	-	-	-	-	1	-	-	0.12
Omnibus test	HLA-DQB1_AminoAcid	32634326	AA_DQB1_-13	-	-	-	-	-	1	-	-	0.12
Omnibus test	HLA-DQB1_AminoAcid	32634329	AA_DQB1_-14	-	-	-	-	-	1	-	-	0.12
Omnibus test	HLA-DQB1_AminoAcid	32634332	AA_DQB1_-15	-	-	-	-	-	1	-	-	0.12
Omnibus test	HLA-DQB1_AminoAcid	32634335	AA_DQB1_-16	-	-	-	-	-	1	-	-	0.12
Omnibus test	HLA-DQB1_AminoAcid	32634338	AA_DQB1_-17	-	-	-	-	-	2	-	-	1.37
Omnibus test	HLA-DQB1_AminoAcid	32634341	AA_DQB1_-18	-	-	-	-	-	2	-	-	1.37
Omnibus test	HLA-DQB1_AminoAcid	32634344	AA_DQB1_-19	-	-	-	-	-	1	-	-	0.12
Omnibus test	HLA-DQB1_AminoAcid	32634347	AA_DQB1_-20	-	-	-	-	-	1	-	-	0.12
Omnibus test	HLA-DQB1_AminoAcid	32634350	AA_DQB1_-21	-	-	-	-	-	2	-	-	1.44
Omnibus test	HLA-DQB1_AminoAcid	32634353	AA_DQB1_-22	-	-	-	-	-	1	-	-	0.12
Omnibus test	HLA-DQB1_AminoAcid	32634356	AA_DQB1_-23	-	-	-	-	-	1	-	-	0.12
Omnibus test	HLA-DQB1_AminoAcid	32634359	AA_DQB1_-24	-	-	-	-	-	1	-	-	0.12
Omnibus test	HLA-DQB1_AminoAcid	32634362	AA_DQB1_-25	-	-	-	-	-	1	-	-	0.12
Omnibus test	HLA-DQB1_AminoAcid	32634365	AA_DQB1_-26	-	-	-	-	-	1	-	-	0.12
Omnibus test	HLA-DQB1_AminoAcid	32634368	AA_DQB1_-27	-	-	-	-	-	2	-	-	1.36
Omnibus test	HLA-DQB1_AminoAcid	32634371	AA_DQB1_-28	-	-	-	-	-	1	-	-	0.12
Omnibus test	HLA-DQB1_AminoAcid	32634374	AA_DQB1_-29	-	-	-	-	-	1	-	-	0.12
Omnibus test	HLA-DQB1_AminoAcid	32634377	AA_DQB1_-30	-	-	-	-	-	1	-	-	0.12
Omnibus test	HLA-DQB1_AminoAcid	32634380	AA_DQB1_-31	-	-	-	-	-	1	-	-	0.12
Omnibus test	HLA-DQB1_AminoAcid	32634383	AA_DQB1_-32	-	-	-	-	-	1	-	-	0.12
Omnibus test	HLA-DOB_AminoAcid	32781553	AA_DOB_208	-	-	-	-	-	1	-	-	0.4
Omnibus test	HLA-DOB_AminoAcid	32784676	AA_DOB_-9	-	-	-	-	-	1	-	-	2.56
Omnibus test	HLA-DMB_AminoAcid	32902752	AA_DMB_245	-	-	-	-	-	1	-	-	0.23
Omnibus test	HLA-DMB_AminoAcid	32902755	AA_DMB_244	-	-	-	-	-	1	-	-	0.23
Omnibus test	HLA-DMB_AminoAcid	32902758	AA_DMB_243	-	-	-	-	-	1	-	-	0.23
Omnibus test	HLA-DMB_AminoAcid	32902761	AA_DMB_242	-	-	-	-	-	1	-	-	0.23
Omnibus test	HLA-DMB_AminoAcid	32902764	AA_DMB_241	-	-	-	-	-	1	-	-	0.23
Omnibus test	HLA-DMB_AminoAcid	32903121	AA_DMB_240	-	-	-	-	-	1	-	-	0.23
Omnibus test	HLA-DMB_AminoAcid	32903124	AA_DMB_239	-	-	-	-	-	1	-	-	0.23
Omnibus test	HLA-DMB_AminoAcid	32903127	AA_DMB_238	-	-	-	-	-	1	-	-	0.23
Omnibus test	HLA-DMB_AminoAcid	32903130	AA_DMB_237	-	-	-	-	-	1	-	-	0.23
Omnibus test	HLA-DMB_AminoAcid	32903133	AA_DMB_236	-	-	-	-	-	1	-	-	0.23
Omnibus test	HLA-DMB_AminoAcid	32903136	AA_DMB_235	-	-	-	-	-	1	-	-	0.23
Omnibus test	HLA-DMB_AminoAcid	32903139	AA_DMB_234	-	-	-	-	-	1	-	-	0.23
Omnibus test	HLA-DMB_AminoAcid	32903142	AA_DMB_233	-	-	-	-	-	1	-	-	0.23
Omnibus test	HLA-DMB_AminoAcid	32903145	AA_DMB_232	-	-	-	-	-	1	-	-	0.23
Omnibus test	HLA-DMB_AminoAcid	32903148	AA_DMB_231	-	-	-	-	-	1	-	-	0.23
Omnibus test	HLA-DMB_AminoAcid	32903151	AA_DMB_230	-	-	-	-	-	1	-	-	0.23
Omnibus test	HLA-DMB_AminoAcid	32903154	AA_DMB_229	-	-	-	-	-	1	-	-	0.23
Omnibus test	HLA-DMB_AminoAcid	32903315	AA_DMB_228	-	-	-	-	-	1	-	-	0.23
Omnibus test	HLA-DMB_AminoAcid	32903318	AA_DMB_227	-	-	-	-	-	1	-	-	0.23
Omnibus test	HLA-DMB_AminoAcid	32903321	AA_DMB_226	-	-	-	-	-	1	-	-	0.23
Omnibus test	HLA-DMB_AminoAcid	32903324	AA_DMB_225	-	-	-	-	-	1	-	-	0.23
Omnibus test	HLA-DMB_AminoAcid	32903327	AA_DMB_224	-	-	-	-	-	1	-	-	0.23
Omnibus test	HLA-DMB_AminoAcid	32903330	AA_DMB_223	-	-	-	-	-	1	-	-	0.23
Omnibus test	HLA-DMB_AminoAcid	32903333	AA_DMB_222	-	-	-	-	-	1	-	-	0.23
Omnibus test	HLA-DMB_AminoAcid	32903336	AA_DMB_221	-	-	-	-	-	1	-	-	0.23
Omnibus test	HLA-DMB_AminoAcid	32903339	AA_DMB_220	-	-	-	-	-	1	-	-	0.23
Omnibus test	HLA-DMB_AminoAcid	32903342	AA_DMB_219	-	-	-	-	-	1	-	-	0.23
Omnibus test	HLA-DMB_AminoAcid	32903345	AA_DMB_218	-	-	-	-	-	1	-	-	0.23
Omnibus test	HLA-DMB_AminoAcid	32903348	AA_DMB_217	-	-	-	-	-	1	-	-	0.23
Omnibus test	HLA-DMB_AminoAcid	32903351	AA_DMB_216	-	-	-	-	-	1	-	-	0.23
Omnibus test	HLA-DMB_AminoAcid	32903354	AA_DMB_215	-	-	-	-	-	1	-	-	0.23
Omnibus test	HLA-DMB_AminoAcid	32903357	AA_DMB_214	-	-	-	-	-	1	-	-	0.23
Omnibus test	HLA-DMB_AminoAcid	32903360	AA_DMB_213	-	-	-	-	-	1	-	-	0.23
Omnibus test	HLA-DMB_AminoAcid	32903363	AA_DMB_212	-	-	-	-	-	1	-	-	0.23
Omnibus test	HLA-DMB_AminoAcid	32903366	AA_DMB_211	-	-	-	-	-	1	-	-	0.23
Omnibus test	HLA-DMB_AminoAcid	32903369	AA_DMB_210	-	-	-	-	-	1	-	-	0.23
Omnibus test	HLA-DMB_AminoAcid	32903372	AA_DMB_209	-	-	-	-	-	1	-	-	0.23
Omnibus test	HLA-DMB_AminoAcid	32903375	AA_DMB_208	-	-	-	-	-	1	-	-	0.23
Omnibus test	HLA-DMB_AminoAcid	32903378	AA_DMB_207	-	-	-	-	-	1	-	-	0.23
Omnibus test	HLA-DMB_AminoAcid	32903381	AA_DMB_206	-	-	-	-	-	1	-	-	0.23
Omnibus test	HLA-DMB_AminoAcid	32903384	AA_DMB_205	-	-	-	-	-	1	-	-	0.23
Omnibus test	HLA-DMB_AminoAcid	32903387	AA_DMB_204	-	-	-	-	-	1	-	-	0.23
Omnibus test	HLA-DMB_AminoAcid	32903390	AA_DMB_203	-	-	-	-	-	1	-	-	0.23
Omnibus test	HLA-DMB_AminoAcid	32903393	AA_DMB_202	-	-	-	-	-	1	-	-	0.23
Omnibus test	HLA-DMB_AminoAcid	32903396	AA_DMB_201	-	-	-	-	-	1	-	-	0.23
Omnibus test	HLA-DMB_AminoAcid	32903399	AA_DMB_200	-	-	-	-	-	1	-	-	0.23
Omnibus test	HLA-DMB_AminoAcid	32903402	AA_DMB_199	-	-	-	-	-	1	-	-	0.23
Omnibus test	HLA-DMB_AminoAcid	32903405	AA_DMB_198	-	-	-	-	-	1	-	-	0.23
Omnibus test	HLA-DMB_AminoAcid	32903408	AA_DMB_197	-	-	-	-	-	1	-	-	0.23
Omnibus test	HLA-DMB_AminoAcid	32903411	AA_DMB_196	-	-	-	-	-	1	-	-	0.23
Omnibus test	HLA-DMB_AminoAcid	32903414	AA_DMB_195	-	-	-	-	-	1	-	-	0.23
Omnibus test	HLA-DMB_AminoAcid	32903417	AA_DMB_194	-	-	-	-	-	1	-	-	0.23
Omnibus test	HLA-DMB_AminoAcid	32903420	AA_DMB_193	-	-	-	-	-	1	-	-	0.23
Omnibus test	HLA-DMB_AminoAcid	32903423	AA_DMB_192	-	-	-	-	-	1	-	-	0.23
Omnibus test	HLA-DMB_AminoAcid	32903426	AA_DMB_191	-	-	-	-	-	1	-	-	0.23
Omnibus test	HLA-DMB_AminoAcid	32903429	AA_DMB_190	-	-	-	-	-	1	-	-	0.23
Omnibus test	HLA-DMB_AminoAcid	32904981	AA_DMB_179	-	-	-	-	-	1	-	-	0.17
Omnibus test	HLA-DMB_AminoAcid	32905086	AA_DMB_144	-	-	-	-	-	1	-	-	0.53
Omnibus test	HLA-DMB_AminoAcid	32905233	AA_DMB_95	-	-	-	-	-	1	-	-	0.23
Omnibus test	HLA-DMB_AminoAcid	32906463	AA_DMB_94	-	-	-	-	-	1	-	-	0.23
Omnibus test	HLA-DMB_AminoAcid	32906466	AA_DMB_93	-	-	-	-	-	1	-	-	0.23
Omnibus test	HLA-DMB_AminoAcid	32906469	AA_DMB_92	-	-	-	-	-	1	-	-	0.23
Omnibus test	HLA-DMB_AminoAcid	32906472	AA_DMB_91	-	-	-	-	-	1	-	-	0.23
Omnibus test	HLA-DMB_AminoAcid	32906475	AA_DMB_90	-	-	-	-	-	1	-	-	0.23
Omnibus test	HLA-DMB_AminoAcid	32906478	AA_DMB_89	-	-	-	-	-	1	-	-	0.23
Omnibus test	HLA-DMB_AminoAcid	32906481	AA_DMB_88	-	-	-	-	-	1	-	-	0.23
Omnibus test	HLA-DMB_AminoAcid	32906484	AA_DMB_87	-	-	-	-	-	1	-	-	0.23
Omnibus test	HLA-DMB_AminoAcid	32906487	AA_DMB_86	-	-	-	-	-	1	-	-	0.23
Omnibus test	HLA-DMB_AminoAcid	32906490	AA_DMB_85	-	-	-	-	-	1	-	-	0.23
Omnibus test	HLA-DMB_AminoAcid	32906493	AA_DMB_84	-	-	-	-	-	1	-	-	0.23
Omnibus test	HLA-DMB_AminoAcid	32906496	AA_DMB_83	-	-	-	-	-	1	-	-	0.23
Omnibus test	HLA-DMB_AminoAcid	32906499	AA_DMB_82	-	-	-	-	-	1	-	-	0.23
Omnibus test	HLA-DMB_AminoAcid	32906502	AA_DMB_81	-	-	-	-	-	1	-	-	0.23
Omnibus test	HLA-DMB_AminoAcid	32906505	AA_DMB_80	-	-	-	-	-	1	-	-	0.23
Omnibus test	HLA-DMB_AminoAcid	32906508	AA_DMB_79	-	-	-	-	-	1	-	-	0.23
Omnibus test	HLA-DMB_AminoAcid	32906511	AA_DMB_78	-	-	-	-	-	1	-	-	0.23
Omnibus test	HLA-DMB_AminoAcid	32906514	AA_DMB_77	-	-	-	-	-	1	-	-	0.23
Omnibus test	HLA-DMB_AminoAcid	32906517	AA_DMB_76	-	-	-	-	-	1	-	-	0.23
Omnibus test	HLA-DMB_AminoAcid	32906520	AA_DMB_75	-	-	-	-	-	1	-	-	0.23
Omnibus test	HLA-DMB_AminoAcid	32906523	AA_DMB_74	-	-	-	-	-	1	-	-	0.23
Omnibus test	HLA-DMB_AminoAcid	32906526	AA_DMB_73	-	-	-	-	-	1	-	-	0.23
Omnibus test	HLA-DMB_AminoAcid	32906529	AA_DMB_72	-	-	-	-	-	1	-	-	0.23
Omnibus test	HLA-DMB_AminoAcid	32906532	AA_DMB_71	-	-	-	-	-	1	-	-	0.23
Omnibus test	HLA-DMB_AminoAcid	32906535	AA_DMB_70	-	-	-	-	-	1	-	-	0.23
Omnibus test	HLA-DMB_AminoAcid	32906538	AA_DMB_69	-	-	-	-	-	1	-	-	0.23
Omnibus test	HLA-DMB_AminoAcid	32906541	AA_DMB_68	-	-	-	-	-	1	-	-	0.23
Omnibus test	HLA-DMB_AminoAcid	32906544	AA_DMB_67	-	-	-	-	-	1	-	-	0.23
Omnibus test	HLA-DMB_AminoAcid	32906547	AA_DMB_66	-	-	-	-	-	1	-	-	0.23
Omnibus test	HLA-DMB_AminoAcid	32906550	AA_DMB_65	-	-	-	-	-	1	-	-	0.23
Omnibus test	HLA-DMB_AminoAcid	32906553	AA_DMB_64	-	-	-	-	-	1	-	-	0.23
Omnibus test	HLA-DMB_AminoAcid	32906556	AA_DMB_63	-	-	-	-	-	1	-	-	0.23
Omnibus test	HLA-DMB_AminoAcid	32906559	AA_DMB_62	-	-	-	-	-	1	-	-	0.23
Omnibus test	HLA-DMB_AminoAcid	32906562	AA_DMB_61	-	-	-	-	-	1	-	-	0.23
Omnibus test	HLA-DMB_AminoAcid	32906565	AA_DMB_60	-	-	-	-	-	1	-	-	0.23
Omnibus test	HLA-DMB_AminoAcid	32906568	AA_DMB_59	-	-	-	-	-	1	-	-	0.23
Omnibus test	HLA-DMB_AminoAcid	32906571	AA_DMB_58	-	-	-	-	-	1	-	-	0.23
Omnibus test	HLA-DMB_AminoAcid	32906574	AA_DMB_57	-	-	-	-	-	1	-	-	0.23
Omnibus test	HLA-DMB_AminoAcid	32906577	AA_DMB_56	-	-	-	-	-	1	-	-	0.23
Omnibus test	HLA-DMB_AminoAcid	32906580	AA_DMB_55	-	-	-	-	-	1	-	-	0.23
Omnibus test	HLA-DMB_AminoAcid	32906583	AA_DMB_54	-	-	-	-	-	1	-	-	0.23
Omnibus test	HLA-DMB_AminoAcid	32906586	AA_DMB_53	-	-	-	-	-	1	-	-	1.95
Omnibus test	HLA-DMB_AminoAcid	32906589	AA_DMB_52	-	-	-	-	-	1	-	-	0.23
Omnibus test	HLA-DMB_AminoAcid	32906592	AA_DMB_51	-	-	-	-	-	1	-	-	0.23
Omnibus test	HLA-DMB_AminoAcid	32906595	AA_DMB_50	-	-	-	-	-	1	-	-	0.23
Omnibus test	HLA-DMB_AminoAcid	32906598	AA_DMB_49	-	-	-	-	-	1	-	-	0.23
Omnibus test	HLA-DMB_AminoAcid	32906601	AA_DMB_48	-	-	-	-	-	1	-	-	0.23
Omnibus test	HLA-DMB_AminoAcid	32906604	AA_DMB_47	-	-	-	-	-	1	-	-	0.23
Omnibus test	HLA-DMB_AminoAcid	32906607	AA_DMB_46	-	-	-	-	-	1	-	-	0.23
Omnibus test	HLA-DMB_AminoAcid	32906610	AA_DMB_45	-	-	-	-	-	1	-	-	0.23
Omnibus test	HLA-DMB_AminoAcid	32906613	AA_DMB_44	-	-	-	-	-	1	-	-	0.23
Omnibus test	HLA-DMB_AminoAcid	32906616	AA_DMB_43	-	-	-	-	-	1	-	-	0.23
Omnibus test	HLA-DMB_AminoAcid	32906619	AA_DMB_42	-	-	-	-	-	1	-	-	0.23
Omnibus test	HLA-DMB_AminoAcid	32906622	AA_DMB_41	-	-	-	-	-	1	-	-	0.23
Omnibus test	HLA-DMB_AminoAcid	32906625	AA_DMB_40	-	-	-	-	-	1	-	-	0.23
Omnibus test	HLA-DMB_AminoAcid	32906628	AA_DMB_39	-	-	-	-	-	1	-	-	0.23
Omnibus test	HLA-DMB_AminoAcid	32906631	AA_DMB_38	-	-	-	-	-	1	-	-	0.23
Omnibus test	HLA-DMB_AminoAcid	32906634	AA_DMB_37	-	-	-	-	-	1	-	-	0.23
Omnibus test	HLA-DMB_AminoAcid	32906637	AA_DMB_36	-	-	-	-	-	1	-	-	0.23
Omnibus test	HLA-DMB_AminoAcid	32906640	AA_DMB_35	-	-	-	-	-	1	-	-	0.23
Omnibus test	HLA-DMB_AminoAcid	32906643	AA_DMB_34	-	-	-	-	-	1	-	-	0.23
Omnibus test	HLA-DMB_AminoAcid	32906646	AA_DMB_33	-	-	-	-	-	1	-	-	0.23
Omnibus test	HLA-DMB_AminoAcid	32906649	AA_DMB_32	-	-	-	-	-	1	-	-	0.23
Omnibus test	HLA-DMB_AminoAcid	32906652	AA_DMB_31	-	-	-	-	-	1	-	-	1.95
Omnibus test	HLA-DMB_AminoAcid	32906655	AA_DMB_30	-	-	-	-	-	1	-	-	0.23
Omnibus test	HLA-DMB_AminoAcid	32906658	AA_DMB_29	-	-	-	-	-	1	-	-	0.23
Omnibus test	HLA-DMB_AminoAcid	32906661	AA_DMB_28	-	-	-	-	-	1	-	-	0.23
Omnibus test	HLA-DMB_AminoAcid	32906664	AA_DMB_27	-	-	-	-	-	1	-	-	0.23
Omnibus test	HLA-DMB_AminoAcid	32906667	AA_DMB_26	-	-	-	-	-	1	-	-	0.23
Omnibus test	HLA-DMB_AminoAcid	32906670	AA_DMB_25	-	-	-	-	-	1	-	-	0.23
Omnibus test	HLA-DMB_AminoAcid	32906673	AA_DMB_24	-	-	-	-	-	1	-	-	0.23
Omnibus test	HLA-DMB_AminoAcid	32906676	AA_DMB_23	-	-	-	-	-	1	-	-	0.23
Omnibus test	HLA-DMB_AminoAcid	32906679	AA_DMB_22	-	-	-	-	-	1	-	-	0.23
Omnibus test	HLA-DMB_AminoAcid	32906682	AA_DMB_21	-	-	-	-	-	1	-	-	0.23
Omnibus test	HLA-DMB_AminoAcid	32906685	AA_DMB_20	-	-	-	-	-	1	-	-	0.23
Omnibus test	HLA-DMB_AminoAcid	32906688	AA_DMB_19	-	-	-	-	-	1	-	-	0.23
Omnibus test	HLA-DMB_AminoAcid	32906691	AA_DMB_18	-	-	-	-	-	1	-	-	0.23
Omnibus test	HLA-DMB_AminoAcid	32906694	AA_DMB_17	-	-	-	-	-	1	-	-	0.23
Omnibus test	HLA-DMB_AminoAcid	32906697	AA_DMB_16	-	-	-	-	-	1	-	-	0.23
Omnibus test	HLA-DMB_AminoAcid	32906700	AA_DMB_15	-	-	-	-	-	1	-	-	0.23
Omnibus test	HLA-DMB_AminoAcid	32906703	AA_DMB_14	-	-	-	-	-	1	-	-	0.23
Omnibus test	HLA-DMB_AminoAcid	32906706	AA_DMB_13	-	-	-	-	-	1	-	-	0.23
Omnibus test	HLA-DMB_AminoAcid	32906709	AA_DMB_12	-	-	-	-	-	1	-	-	0.23
Omnibus test	HLA-DMB_AminoAcid	32906712	AA_DMB_11	-	-	-	-	-	1	-	-	0.23
Omnibus test	HLA-DMB_AminoAcid	32906715	AA_DMB_10	-	-	-	-	-	1	-	-	1.95
Omnibus test	HLA-DMB_AminoAcid	32906718	AA_DMB_9	-	-	-	-	-	1	-	-	0.23
Omnibus test	HLA-DMB_AminoAcid	32906721	AA_DMB_8	-	-	-	-	-	1	-	-	0.23
Omnibus test	HLA-DMB_AminoAcid	32906724	AA_DMB_7	-	-	-	-	-	1	-	-	0.23
Omnibus test	HLA-DMB_AminoAcid	32906727	AA_DMB_6	-	-	-	-	-	1	-	-	0.23
Omnibus test	HLA-DMB_AminoAcid	32906730	AA_DMB_5	-	-	-	-	-	1	-	-	0.23
Omnibus test	HLA-DMB_AminoAcid	32906733	AA_DMB_4	-	-	-	-	-	1	-	-	0.23
Omnibus test	HLA-DMB_AminoAcid	32906736	AA_DMB_3	-	-	-	-	-	1	-	-	0.23
Omnibus test	HLA-DMB_AminoAcid	32906739	AA_DMB_2	-	-	-	-	-	1	-	-	0.23
Omnibus test	HLA-DMB_AminoAcid	32906742	AA_DMB_1	-	-	-	-	-	1	-	-	0.23
Omnibus test	HLA-DMB_AminoAcid	32908532	AA_DMB_-1	-	-	-	-	-	1	-	-	0.23
Omnibus test	HLA-DMB_AminoAcid	32908535	AA_DMB_-2	-	-	-	-	-	1	-	-	0.23
Omnibus test	HLA-DMB_AminoAcid	32908538	AA_DMB_-3	-	-	-	-	-	1	-	-	0.23
Omnibus test	HLA-DMB_AminoAcid	32908541	AA_DMB_-4	-	-	-	-	-	1	-	-	0.23
Omnibus test	HLA-DMB_AminoAcid	32908544	AA_DMB_-5	-	-	-	-	-	1	-	-	0.23
Omnibus test	HLA-DMB_AminoAcid	32908547	AA_DMB_-6	-	-	-	-	-	1	-	-	0.23
Omnibus test	HLA-DMB_AminoAcid	32908550	AA_DMB_-7	-	-	-	-	-	1	-	-	0.23
Omnibus test	HLA-DMB_AminoAcid	32908553	AA_DMB_-8	-	-	-	-	-	1	-	-	0.23
Omnibus test	HLA-DMB_AminoAcid	32908556	AA_DMB_-9	-	-	-	-	-	1	-	-	0.23
Omnibus test	HLA-DMB_AminoAcid	32908559	AA_DMB_-10	-	-	-	-	-	1	-	-	0.23
Omnibus test	HLA-DMB_AminoAcid	32908562	AA_DMB_-11	-	-	-	-	-	1	-	-	0.23
Omnibus test	HLA-DMB_AminoAcid	32908565	AA_DMB_-12	-	-	-	-	-	1	-	-	0.23
Omnibus test	HLA-DMB_AminoAcid	32908568	AA_DMB_-13	-	-	-	-	-	1	-	-	0.23
Omnibus test	HLA-DMB_AminoAcid	32908571	AA_DMB_-14	-	-	-	-	-	1	-	-	0.23
Omnibus test	HLA-DMB_AminoAcid	32908574	AA_DMB_-15	-	-	-	-	-	1	-	-	0.23
Omnibus test	HLA-DMB_AminoAcid	32908577	AA_DMB_-16	-	-	-	-	-	1	-	-	0.23
Omnibus test	HLA-DMB_AminoAcid	32908580	AA_DMB_-17	-	-	-	-	-	1	-	-	0.23
Omnibus test	HLA-DMB_AminoAcid	32908583	AA_DMB_-18	-	-	-	-	-	1	-	-	0.23
Omnibus test	HLA-DMA_AminoAcid	32917543	AA_DMA_140	-	-	-	-	-	1	-	-	0.14
Omnibus test	HLA-DPA1_AminoAcid	33036434	AA_DPA1_228	-	-	-	-	-	1	-	-	0.7
Omnibus test	HLA-DPA1_AminoAcid	33036852	AA_DPA1_160	-	-	-	-	-	1	-	-	0.7
Omnibus test	HLA-DPA1_AminoAcid	33036951	AA_DPA1_127	-	-	-	-	-	1	-	-	0.7
Omnibus test	HLA-DPA1_AminoAcid	33036999	AA_DPA1_111	-	-	-	-	-	1	-	-	0.76
Omnibus test	HLA-DPA1_AminoAcid	33037423	AA_DPA1_83	-	-	-	-	-	1	-	-	0.68
Omnibus test	HLA-DPA1_AminoAcid	33037522	AA_DPA1_50	-	-	-	-	-	1	-	-	0.68
Omnibus test	HLA-DPA1_AminoAcid	33037579	AA_DPA1_31	-	-	-	-	-	1	-	-	0.74
Omnibus test	HLA-DPA1_AminoAcid	33037639	AA_DPA1_11	-	-	-	-	-	1	-	-	0.8
Omnibus test	HLA-DPB1_AminoAcid	33048458	AA_DPB1_8	-	-	-	-	-	1	-	-	0.13
Omnibus test	HLA-DPB1_AminoAcid	33048461	AA_DPB1_9	-	-	-	-	-	2	-	-	0.53
Omnibus test	HLA-DPB1_AminoAcid	33048467	AA_DPB1_11	-	-	-	-	-	1	-	-	0.13
Omnibus test	HLA-DPB1_AminoAcid	33048539	AA_DPB1_35	-	-	-	-	-	2	-	-	0.55
Omnibus test	HLA-DPB1_AminoAcid	33048542	AA_DPB1_36	-	-	-	-	-	1	-	-	0.02
Omnibus test	HLA-DPB1_AminoAcid	33048599	AA_DPB1_55	-	-	-	-	-	2	-	-	0.23
Omnibus test	HLA-DPB1_AminoAcid	33048602	AA_DPB1_56	-	-	-	-	-	1	-	-	0.5
Omnibus test	HLA-DPB1_AminoAcid	33048605	AA_DPB1_57	-	-	-	-	-	1	-	-	0.04
Omnibus test	HLA-DPB1_AminoAcid	33048629	AA_DPB1_65	-	-	-	-	-	1	-	-	0.56
Omnibus test	HLA-DPB1_AminoAcid	33048641	AA_DPB1_69	-	-	-	-	-	1	-	-	1.94
Omnibus test	HLA-DPB1_AminoAcid	33048662	AA_DPB1_76	-	-	-	-	-	2	-	-	0.7
Omnibus test	HLA-DPB1_AminoAcid	33048686	AA_DPB1_84	-	-	-	-	-	1	-	-	0.4
Omnibus test	HLA-DPB1_AminoAcid	33048689	AA_DPB1_85	-	-	-	-	-	1	-	-	0.4
Omnibus test	HLA-DPB1_AminoAcid	33048692	AA_DPB1_86	-	-	-	-	-	1	-	-	0.4
Omnibus test	HLA-DPB1_AminoAcid	33048695	AA_DPB1_87	-	-	-	-	-	1	-	-	0.4
Omnibus test	HLA-DPB1_AminoAcid	33052736	AA_DPB1_96	-	-	-	-	-	1	-	-	0.41
Omnibus test	HLA-DPB1_AminoAcid	33052958	AA_DPB1_170	-	-	-	-	-	1	-	-	0.41
Omnibus test	HLA-DPB1_AminoAcid	33052982	AA_DPB1_178	-	-	-	-	-	1	-	-	1.48
Omnibus test	HLA-DPB1_AminoAcid	33053610	AA_DPB1_205	-	-	-	-	-	1	-	-	0.72
Binary test	HLA-F_Allele	29698429	HLA_F_01:01	P	A	0.817	0.988	0.986	-	0.163	0.178	0.46
Binary test	HLA-F_Allele	29698429	HLA_F_01:01:01	P	A	0.982	0.745	0.741	-	0.09	0.054	1.03
Binary test	HLA-F_Allele	29698429	HLA_F_01:01:02	P	A	0.995	0.24	0.242	-	-0.083	0.056	0.87
Binary test	HLA-F_Allele	29698429	HLA_F_01:05	P	A	0.791	0.007	0.009	-	-0.205	0.228	0.45
Binary test	HLA-F_Allele	29698429	HLA_F_01:05:99	P	A	0.815	0.01	0.012	-	-0.115	0.192	0.26
Binary test	HLA-G_AminoAcid	29795914	AA_G_31	S	T	0.884	0.005	0.009	-	-0.612	0.256	2
Binary test	HLA-G_AminoAcid	29796377	AA_G_110	I	L	0.978	0.468	0.464	-	-0.02	0.041	0.2
Binary test	HLA-G_Allele	29796823	HLA_G_01:01	P	A	0.974	0.521	0.52	-	0.046	0.041	0.58
Binary test	HLA-G_Allele	29796823	HLA_G_01:01:01	P	A	1	0.273	0.276	-	-0.013	0.044	0.11
Binary test	HLA-G_Allele	29796823	HLA_G_01:01:02	P	A	0.975	0.198	0.193	-	0.085	0.049	1.09
Binary test	HLA-G_Allele	29796823	HLA_G_01:01:03	P	A	0.94	0.05	0.051	-	-0.02	0.088	0.09
Binary test	HLA-G_Allele	29796823	HLA_G_01:03	P	A	0.884	0.005	0.009	-	-0.612	0.256	2
Binary test	HLA-G_Allele	29796823	HLA_G_01:03:01	P	A	1	0.005	0.008	-	-0.589	0.265	1.77
Binary test	HLA-G_Allele	29796823	HLA_G_01:04	P	A	0.978	0.468	0.464	-	-0.02	0.041	0.2
Binary test	HLA-G_Allele	29796823	HLA_G_01:04:01	P	A	0.98	0.468	0.465	-	-0.019	0.041	0.2
Binary test	HLA-H_Allele	29856805	HLA_H_01	P	A	0.992	0.39	0.392	-	0.021	0.041	0.21
Binary test	HLA-H_Allele	29856805	HLA_H_01:01	P	A	0.993	0.274	0.274	-	0.012	0.044	0.11
Binary test	HLA-H_Allele	29856805	HLA_H_01:01:01	P	A	0.996	0.275	0.274	-	0.013	0.044	0.12
Binary test	HLA-H_Allele	29856805	HLA_H_01:02	P	A	0.989	0.115	0.116	-	0.036	0.06	0.26
Binary test	HLA-H_Allele	29856805	HLA_H_01:02:99	P	A	0.986	0.115	0.117	-	0.035	0.06	0.25
Binary test	HLA-H_Allele	29856805	HLA_H_02	P	A	0.992	0.246	0.224	-	0.001	0.047	0.01
Binary test	HLA-H_Allele	29856805	HLA_H_02:04	P	A	0.87	0.241	0.217	-	0.004	0.047	0.03
Binary test	HLA-H_Allele	29856805	HLA_H_02:04:99	P	A	0.871	0.229	0.204	-	0.012	0.048	0.1
Binary test	HLA-H_Allele	29856805	HLA_H_99	P	A	0.998	0.364	0.384	-	-0.024	0.043	0.24
Binary test	HLA-H_Allele	29856805	HLA_H_99:99	P	A	0.995	0.364	0.385	-	-0.025	0.043	0.25
Binary test	HLA-H_Allele	29856805	HLA_H_99:99:99	P	A	0.996	0.364	0.384	-	-0.025	0.043	0.25
Binary test	HLA-K_Allele	29895623	HLA_K_01	P	A	0.994	0.636	0.616	-	0.023	0.043	0.22
Binary test	HLA-K_Allele	29895623	HLA_K_01:01	P	A	0.905	0.412	0.391	-	0.007	0.041	0.07
Binary test	HLA-K_Allele	29895623	HLA_K_01:01:01	P	A	0.918	0.411	0.391	-	0.008	0.041	0.08
Binary test	HLA-K_Allele	29895623	HLA_K_01:02	P	A	0.894	0.225	0.225	-	0.019	0.047	0.16
Binary test	HLA-K_Allele	29895623	HLA_K_01:02:99	P	A	0.914	0.225	0.225	-	0.02	0.046	0.17
Binary test	HLA-K_Allele	29895623	HLA_K_99	P	A	0.994	0.364	0.384	-	-0.023	0.043	0.22
Binary test	HLA-K_Allele	29895623	HLA_K_99:99	P	A	0.992	0.363	0.384	-	-0.024	0.043	0.24
Binary test	HLA-K_Allele	29895623	HLA_K_99:99:99	P	A	0.992	0.363	0.384	-	-0.026	0.043	0.27
Binary test	HLA-A_AminoAcid	29910359	AA_A_-15_L	P	A	0.993	0.295	0.272	-	-0.006	0.044	0.05
Binary test	HLA-A_AminoAcid	29910359	AA_A_-15_V	P	A	0.991	0.705	0.728	-	0.006	0.044	0.05
Binary test	HLA-A_AminoAcid	29910371	AA_A_-11_L	P	A	0.996	0.189	0.168	-	-0.007	0.052	0.05
Binary test	HLA-A_AminoAcid	29910371	AA_A_-11_S	P	A	0.992	0.811	0.832	-	0.007	0.052	0.05
Binary test	HLA-A_AminoAcid	29910558	AA_A_9_F	P	A	0.986	0.15	0.152	-	-0.006	0.054	0.04
Binary test	HLA-A_AminoAcid	29910558	AA_A_9_S	P	A	0.991	0.365	0.386	-	-0.03	0.043	0.31
Binary test	HLA-A_AminoAcid	29910558	AA_A_9_T	P	A	0.996	0.189	0.168	-	-0.007	0.052	0.05
Binary test	HLA-A_AminoAcid	29910558	AA_A_9_Y	P	A	0.989	0.296	0.294	-	0.038	0.043	0.43
Binary test	HLA-A_AminoAcid	29910699	AA_A_56	R	G	0.993	0.091	0.089	-	0.042	0.067	0.28
Binary test	HLA-A_AminoAcid	29910717	AA_A_62_E	P	A	0.993	0.364	0.385	-	-0.025	0.043	0.26
Binary test	HLA-A_AminoAcid	29910717	AA_A_62_G	P	A	0.993	0.227	0.227	-	0.018	0.046	0.15
Binary test	HLA-A_AminoAcid	29910717	AA_A_62_Q	P	A	0.994	0.196	0.191	-	0.028	0.049	0.25
Binary test	HLA-A_AminoAcid	29910717	AA_A_62_R	P	A	0.989	0.214	0.197	-	-0.015	0.049	0.12
Binary test	HLA-A_AminoAcid	29910720	AA_A_63	N	E	0.989	0.214	0.197	-	-0.015	0.049	0.12
Binary test	HLA-A_AminoAcid	29910726	AA_A_65	G	R	0.993	0.364	0.385	-	-0.025	0.043	0.26
Binary test	HLA-A_AminoAcid	29910729	AA_A_66	N	K	0.994	0.409	0.388	-	0.009	0.041	0.08
Binary test	HLA-A_AminoAcid	29910741	AA_A_70	Q	H	0.991	0.101	0.098	-	0.008	0.064	0.04
Binary test	HLA-A_AminoAcid	29910750	AA_A_73	I	T	0.996	0.189	0.168	-	-0.007	0.052	0.05
Binary test	HLA-A_AminoAcid	29910753	AA_A_74	H	D	0.935	0.245	0.248	-	0.013	0.045	0.12
Binary test	HLA-A_AminoAcid	29910759	AA_A_76_A	P	A	0.841	0.1	0.1	-	0.031	0.065	0.2
Binary test	HLA-A_AminoAcid	29910759	AA_A_76_E	P	A	0.991	0.365	0.386	-	-0.024	0.043	0.24
Binary test	HLA-A_AminoAcid	29910759	AA_A_76_V	P	A	0.945	0.535	0.514	-	0.01	0.041	0.09
Binary test	HLA-A_AminoAcid	29910762	AA_A_77	N	D	0.945	0.465	0.486	-	-0.01	0.041	0.09
Binary test	HLA-A_AminoAcid	29910768	AA_A_79	R	G	0.993	0.364	0.385	-	-0.025	0.043	0.26
Binary test	HLA-A_AminoAcid	29910771	AA_A_80	I	T	0.993	0.364	0.385	-	-0.025	0.043	0.26
Binary test	HLA-A_AminoAcid	29910774	AA_A_81	A	L	0.993	0.364	0.385	-	-0.025	0.043	0.26
Binary test	HLA-A_AminoAcid	29910777	AA_A_82	L	R	0.993	0.364	0.385	-	-0.025	0.043	0.26
Binary test	HLA-A_AminoAcid	29910780	AA_A_83	R	G	0.993	0.364	0.385	-	-0.025	0.043	0.26
Binary test	HLA-A_AminoAcid	29910801	AA_A_90	D	A	0.991	0.215	0.214	-	0.026	0.047	0.24
Binary test	HLA-A_AminoAcid	29911057	AA_A_95_I	P	A	0.994	0.409	0.388	-	0.009	0.041	0.08
Binary test	HLA-A_AminoAcid	29911057	AA_A_95_L	P	A	0.993	0.364	0.385	-	-0.025	0.043	0.26
Binary test	HLA-A_AminoAcid	29911057	AA_A_95_V	P	A	0.993	0.227	0.227	-	0.018	0.046	0.15
Binary test	HLA-A_AminoAcid	29911063	AA_A_97_I	P	A	0.991	0.105	0.104	-	-0.001	0.063	0.01
Binary test	HLA-A_AminoAcid	29911063	AA_A_97_M	P	A	0.995	0.553	0.553	-	-0.026	0.04	0.29
Binary test	HLA-A_AminoAcid	29911063	AA_A_97_R	P	A	0.991	0.341	0.343	-	0.029	0.041	0.31
Binary test	HLA-A_AminoAcid	29911069	AA_A_99_C	P	A	0.905	0.032	0.032	-	0.051	0.109	0.19
Binary test	HLA-A_AminoAcid	29911069	AA_A_99_F	P	A	0.984	0.367	0.389	-	-0.03	0.043	0.31
Binary test	HLA-A_AminoAcid	29911069	AA_A_99_Y	P	A	0.965	0.601	0.579	-	0.021	0.042	0.21
Binary test	HLA-A_AminoAcid	29911087	AA_A_105	P	S	0.991	0.215	0.214	-	0.026	0.047	0.24
Binary test	HLA-A_AminoAcid	29911093	AA_A_107	W	G	0.983	0.223	0.222	-	0.023	0.047	0.21
Binary test	HLA-A_AminoAcid	29911114	AA_A_114_H	P	A	0.994	0.591	0.612	-	-0.009	0.041	0.08
Binary test	HLA-A_AminoAcid	29911114	AA_A_114_Q	P	A	0.992	0.304	0.284	-	0.011	0.043	0.1
Binary test	HLA-A_AminoAcid	29911114	AA_A_114_R	P	A	0.995	0.105	0.103	-	0.008	0.063	0.05
Binary test	HLA-A_AminoAcid	29911120	AA_A_116_D	P	A	0.958	0.392	0.367	-	0.028	0.041	0.3
Binary test	HLA-A_AminoAcid	29911120	AA_A_116_Y	P	A	0.994	0.591	0.612	-	-0.009	0.041	0.08
Binary test	HLA-A_AminoAcid	29911153	AA_A_127	N	K	0.994	0.409	0.388	-	0.009	0.041	0.08
Binary test	HLA-A_AminoAcid	29911198	AA_A_142	T	I	0.993	0.227	0.227	-	0.018	0.046	0.15
Binary test	HLA-A_AminoAcid	29911204	AA_A_144	Q	K	0.994	0.305	0.285	-	0.006	0.043	0.05
Binary test	HLA-A_AminoAcid	29911207	AA_A_145	H	R	0.993	0.227	0.227	-	0.018	0.046	0.15
Binary test	HLA-A_AminoAcid	29911219	AA_A_149	T	A	0.975	0.115	0.116	-	0.031	0.06	0.21
Binary test	HLA-A_AminoAcid	29911225	AA_A_151	R	H	0.992	0.19	0.169	-	-0.013	0.051	0.1
Binary test	HLA-A_AminoAcid	29911228	AA_A_152_A	P	A	0.995	0.1	0.098	-	0.014	0.064	0.08
Binary test	HLA-A_AminoAcid	29911228	AA_A_152_E	P	A	0.98	0.119	0.12	-	0.037	0.059	0.27
Binary test	HLA-A_AminoAcid	29911228	AA_A_152_V	P	A	0.988	0.78	0.781	-	-0.025	0.047	0.23
Binary test	HLA-A_AminoAcid	29911240	AA_A_156_L	P	A	0.991	0.422	0.4	-	0.008	0.04	0.08
Binary test	HLA-A_AminoAcid	29911240	AA_A_156_Q	P	A	0.99	0.459	0.478	-	-0.019	0.041	0.19
Binary test	HLA-A_AminoAcid	29911240	AA_A_156_W	P	A	0.975	0.115	0.116	-	0.031	0.06	0.21
Binary test	HLA-A_AminoAcid	29911261	AA_A_163	R	T	0.991	0.215	0.214	-	0.026	0.047	0.24
Binary test	HLA-A_AminoAcid	29911270	AA_A_166	D	E	0.993	0.369	0.391	-	-0.029	0.043	0.31
Binary test	HLA-A_AminoAcid	29911273	AA_A_167	G	W	0.993	0.369	0.391	-	-0.029	0.043	0.31
Binary test	HLA-A_Allele	29911349	HLA_A_02	P	A	0.993	0.226	0.228	-	0.01	0.046	0.09
Binary test	HLA-A_Allele	29911349	HLA_A_02:01	P	A	0.943	0.108	0.109	-	-0.011	0.062	0.07
Binary test	HLA-A_Allele	29911349	HLA_A_02:01:01	P	A	0.93	0.105	0.107	-	-0.02	0.063	0.12
Binary test	HLA-A_Allele	29911349	HLA_A_02:06	P	A	0.966	0.083	0.082	-	0.045	0.07	0.28
Binary test	HLA-A_Allele	29911349	HLA_A_02:06:01	P	A	0.953	0.088	0.088	-	0.029	0.067	0.18
Binary test	HLA-A_Allele	29911349	HLA_A_02:07	P	A	0.87	0.032	0.032	-	0.051	0.109	0.19
Binary test	HLA-A_Allele	29911349	HLA_A_02:07:01	P	A	0.84	0.034	0.033	-	0.088	0.106	0.39
Binary test	HLA-A_Allele	29911349	HLA_A_11	P	A	0.981	0.095	0.092	-	0.024	0.066	0.14
Binary test	HLA-A_Allele	29911349	HLA_A_11:01	P	A	0.975	0.093	0.09	-	0.019	0.066	0.11
Binary test	HLA-A_Allele	29911349	HLA_A_11:01:01	P	A	0.977	0.094	0.091	-	0.017	0.066	0.1
Binary test	HLA-A_Allele	29911349	HLA_A_24	P	A	0.991	0.365	0.386	-	-0.025	0.043	0.26
Binary test	HLA-A_Allele	29911349	HLA_A_24:02	P	A	0.964	0.363	0.383	-	-0.02	0.043	0.19
Binary test	HLA-A_Allele	29911349	HLA_A_24:02:01	P	A	0.961	0.357	0.379	-	-0.033	0.044	0.35
Binary test	HLA-A_Allele	29911349	HLA_A_26	P	A	0.995	0.114	0.116	-	0.033	0.06	0.23
Binary test	HLA-A_Allele	29911349	HLA_A_26:01	P	A	0.703	0.078	0.075	-	0.099	0.073	0.75
Binary test	HLA-A_Allele	29911349	HLA_A_31	P	A	0.993	0.09	0.086	-	0.065	0.067	0.48
Binary test	HLA-A_Allele	29911349	HLA_A_31:01	P	A	1	0.09	0.088	-	0.054	0.067	0.37
Binary test	HLA-A_Allele	29911349	HLA_A_31:01:02	P	A	1	0.089	0.086	-	0.059	0.067	0.42
Binary test	HLA-A_Allele	29911349	HLA_A_33	P	A	0.997	0.099	0.08	-	-0.071	0.072	0.5
Binary test	HLA-A_Allele	29911349	HLA_A_33:03	P	A	0.992	0.099	0.08	-	-0.073	0.072	0.52
Binary test	HLA-A_Allele	29911349	HLA_A_33:03:01	P	A	0.992	0.099	0.08	-	-0.078	0.072	0.56
Binary test	HLA-A_AminoAcid	29911902	AA_A_184_A	P	A	0.989	0.341	0.343	-	0.029	0.041	0.31
Binary test	HLA-A_AminoAcid	29911902	AA_A_184_P	P	A	0.991	0.659	0.657	-	-0.029	0.041	0.31
Binary test	HLA-A_AminoAcid	29911929	AA_A_193_A	P	A	0.988	0.531	0.511	-	0.023	0.04	0.24
Binary test	HLA-A_AminoAcid	29911929	AA_A_193_P	P	A	0.99	0.469	0.489	-	-0.023	0.04	0.24
Binary test	HLA-A_AminoAcid	29911932	AA_A_194_I	P	A	0.99	0.469	0.489	-	-0.023	0.04	0.24
Binary test	HLA-A_AminoAcid	29911932	AA_A_194_V	P	A	0.99	0.531	0.511	-	0.023	0.04	0.24
Binary test	HLA-A_AminoAcid	29911971	AA_A_207_G	P	A	0.99	0.469	0.489	-	-0.023	0.04	0.24
Binary test	HLA-A_AminoAcid	29911971	AA_A_207_S	P	A	0.99	0.531	0.511	-	0.023	0.04	0.24
Binary test	HLA-A_AminoAcid	29912088	AA_A_246_A	P	A	0.992	0.696	0.716	-	-0.011	0.043	0.1
Binary test	HLA-A_AminoAcid	29912088	AA_A_246_S	P	A	0.992	0.304	0.284	-	0.011	0.043	0.1
Binary test	HLA-A_AminoAcid	29912109	AA_A_253_E	P	A	0.99	0.469	0.489	-	-0.023	0.04	0.24
Binary test	HLA-A_AminoAcid	29912109	AA_A_253_Q	P	A	0.99	0.531	0.511	-	0.023	0.04	0.24
Binary test	HLA-A_AminoAcid	29912280	AA_A_276_L	P	A	0.991	0.105	0.104	-	-0.001	0.063	0.01
Binary test	HLA-A_AminoAcid	29912280	AA_A_276_P	P	A	0.991	0.895	0.896	-	0.001	0.063	0.01
Binary test	HLA-A_AminoAcid	29912298	AA_A_282_I	P	A	0.993	0.636	0.615	-	0.025	0.043	0.26
Binary test	HLA-A_AminoAcid	29912298	AA_A_282_V	P	A	0.993	0.364	0.385	-	-0.025	0.043	0.26
Binary test	HLA-A_AminoAcid	29912334	AA_A_294_F	P	A	0.99	0.531	0.511	-	0.023	0.04	0.24
Binary test	HLA-A_AminoAcid	29912334	AA_A_294_L	P	A	0.99	0.469	0.489	-	-0.023	0.04	0.24
Binary test	HLA-A_AminoAcid	29912346	AA_A_298_F	P	A	0.996	0.189	0.168	-	-0.007	0.052	0.05
Binary test	HLA-A_AminoAcid	29912346	AA_A_298_I	P	A	0.996	0.811	0.832	-	0.007	0.052	0.05
Binary test	HLA-A_AminoAcid	29912349	AA_A_299_A	P	A	0.992	0.304	0.284	-	0.011	0.043	0.1
Binary test	HLA-A_AminoAcid	29912349	AA_A_299_T	P	A	0.992	0.696	0.716	-	-0.011	0.043	0.1
Binary test	HLA-A_AminoAcid	29912373	AA_A_307_M	P	A	0.996	0.811	0.832	-	0.007	0.052	0.05
Binary test	HLA-A_AminoAcid	29912373	AA_A_307_R	P	A	0.996	0.189	0.168	-	-0.007	0.052	0.05
Binary test	HLA-A_AminoAcid	29912385	AA_A_311_K	P	A	0.993	0.636	0.615	-	0.025	0.043	0.26
Binary test	HLA-A_AminoAcid	29912385	AA_A_311_N	P	A	0.993	0.364	0.385	-	-0.025	0.043	0.26
Binary test	HLA-A_AminoAcid	29912857	AA_A_321_S	P	A	0.991	0.895	0.896	-	0.001	0.063	0.01
Binary test	HLA-A_AminoAcid	29912857	AA_A_321_T	P	A	0.991	0.105	0.104	-	-0.001	0.063	0.01
Binary test	HLA-A_AminoAcid	29913038	AA_A_334_M	P	A	0.99	0.304	0.284	-	0.011	0.043	0.1
Binary test	HLA-A_AminoAcid	29913038	AA_A_334_V	P	A	0.992	0.696	0.716	-	-0.011	0.043	0.1
Binary test	HLA-L_Allele	30244076	HLA_L_01:01	P	A	0.995	0.421	0.408	-	-0.051	0.041	0.67
Binary test	HLA-L_Allele	30244076	HLA_L_01:01:01	P	A	0.994	0.345	0.328	-	-0.051	0.042	0.64
Binary test	HLA-L_Allele	30244076	HLA_L_01:01:02	P	A	0.978	0.074	0.078	-	-0.021	0.073	0.11
Binary test	HLA-L_Allele	30244076	HLA_L_01:02	P	A	0.995	0.579	0.592	-	0.051	0.041	0.67
Binary test	HLA-L_Allele	30244076	HLA_L_01:02:99	P	A	0.995	0.581	0.593	-	0.055	0.041	0.74
Binary test	HLA-E_AminoAcid	30458065	AA_E_107	R	G	0.963	0.313	0.318	-	-0.018	0.043	0.17
Binary test	HLA-E_Allele	30459613	HLA_E_01:01	P	A	0.963	0.313	0.318	-	-0.018	0.043	0.17
Binary test	HLA-E_Allele	30459613	HLA_E_01:01:01	P	A	0.96	0.312	0.318	-	-0.02	0.043	0.2
Binary test	HLA-E_Allele	30459613	HLA_E_01:03	P	A	0.963	0.687	0.682	-	0.018	0.043	0.17
Binary test	HLA-E_Allele	30459613	HLA_E_01:03:01	P	A	0.967	0.414	0.418	-	-0.017	0.043	0.16
Binary test	HLA-E_Allele	30459613	HLA_E_01:03:02	P	A	0.958	0.273	0.263	-	0.04	0.044	0.43
Binary test	HLA-C_AminoAcid	31237123	AA_C_339_A	P	A	0.985	0.866	0.866	-	-0.062	0.057	0.56
Binary test	HLA-C_AminoAcid	31237123	AA_C_339_T	P	A	0.985	0.125	0.123	-	0.079	0.059	0.74
Binary test	HLA-C_AminoAcid	31237162	AA_C_326_C	P	A	0.981	0.134	0.134	-	0.063	0.057	0.56
Binary test	HLA-C_AminoAcid	31237162	AA_C_326_S	P	A	0.985	0.866	0.866	-	-0.062	0.057	0.56
Binary test	HLA-C_AminoAcid	31237766	AA_C_307_M	P	A	0.981	0.134	0.134	-	0.063	0.057	0.56
Binary test	HLA-C_AminoAcid	31237766	AA_C_307_V	P	A	0.985	0.866	0.866	-	-0.062	0.057	0.56
Binary test	HLA-C_AminoAcid	31237769	AA_C_306_A	P	A	0.981	0.134	0.134	-	0.063	0.057	0.56
Binary test	HLA-C_AminoAcid	31237769	AA_C_306_V	P	A	0.985	0.866	0.866	-	-0.062	0.057	0.56
Binary test	HLA-C_AminoAcid	31237772	AA_C_305_A	P	A	0.985	0.866	0.866	-	-0.062	0.057	0.56
Binary test	HLA-C_AminoAcid	31237772	AA_C_305_T	P	A	0.981	0.134	0.134	-	0.063	0.057	0.56
Binary test	HLA-C_AminoAcid	31237775	AA_C_304_M	P	A	0.98	0.223	0.259	-	-0.129	0.059	1.58
Binary test	HLA-C_AminoAcid	31237775	AA_C_304_V	P	A	0.977	0.777	0.741	-	0.13	0.059	1.59
Binary test	HLA-C_AminoAcid	31237778	AA_C_303_M	P	A	0.963	0.05	0.041	-	0.191	0.089	1.46
Binary test	HLA-C_AminoAcid	31237778	AA_C_303_V	P	A	0.951	0.95	0.958	-	-0.189	0.089	1.45
Binary test	HLA-C_AminoAcid	31237802	AA_C_295_A	P	A	0.985	0.866	0.866	-	-0.062	0.057	0.56
Binary test	HLA-C_AminoAcid	31237802	AA_C_295_V	P	A	0.981	0.134	0.134	-	0.063	0.057	0.56
Binary test	HLA-C_AminoAcid	31237832	AA_C_285_M	P	A	0.981	0.134	0.134	-	0.063	0.057	0.56
Binary test	HLA-C_AminoAcid	31237832	AA_C_285_V	P	A	0.985	0.866	0.866	-	-0.062	0.057	0.56
Binary test	HLA-C_AminoAcid	31237862	AA_C_275_E	P	A	0.961	0.867	0.867	-	-0.001	0.056	0.01
Binary test	HLA-C_AminoAcid	31237862	AA_C_275_G	P	A	0.967	0.083	0.092	-	-0.102	0.068	0.88
Binary test	HLA-C_AminoAcid	31237862	AA_C_275_K	P	A	0.963	0.05	0.041	-	0.191	0.089	1.46
Binary test	HLA-C_AminoAcid	31237992	AA_C_273	S	R	0.981	0.134	0.134	-	0.063	0.057	0.56
Binary test	HLA-C_AminoAcid	31238010	AA_C_267	Q	P	0.981	0.134	0.134	-	0.063	0.057	0.56
Binary test	HLA-C_AminoAcid	31238028	AA_C_261	M	V	0.981	0.134	0.134	-	0.063	0.057	0.56
Binary test	HLA-C_AminoAcid	31238052	AA_C_253	Q	E	0.981	0.134	0.134	-	0.063	0.057	0.56
Binary test	HLA-C_AminoAcid	31238067	AA_C_248	M	V	0.973	0.171	0.166	-	-0.028	0.052	0.23
Binary test	HLA-C_AminoAcid	31238154	AA_C_219	R	W	0.973	0.357	0.393	-	-0.04	0.045	0.42
Binary test	HLA-C_Allele	31238217	HLA_C_01	P	A	0.973	0.162	0.158	-	-0.029	0.053	0.23
Binary test	HLA-C_Allele	31238217	HLA_C_01:02	P	A	0.927	0.167	0.161	-	-0.018	0.053	0.14
Binary test	HLA-C_Allele	31238217	HLA_C_01:02:01	P	A	0.926	0.168	0.163	-	-0.022	0.052	0.17
Binary test	HLA-C_Allele	31238217	HLA_C_03	P	A	0.981	0.253	0.254	-	0.025	0.045	0.24
Binary test	HLA-C_Allele	31238217	HLA_C_03:03	P	A	0.948	0.13	0.134	-	-0.001	0.057	0
Binary test	HLA-C_Allele	31238217	HLA_C_03:03:01	P	A	0.942	0.134	0.136	-	0.016	0.057	0.11
Binary test	HLA-C_Allele	31238217	HLA_C_03:04	P	A	0.957	0.119	0.117	-	0.044	0.06	0.33
Binary test	HLA-C_Allele	31238217	HLA_C_03:04:01	P	A	0.954	0.115	0.115	-	0.024	0.061	0.16
Binary test	HLA-C_Allele	31238217	HLA_C_04	P	A	0.938	0.05	0.042	-	0.184	0.089	1.38
Binary test	HLA-C_Allele	31238217	HLA_C_04:01	P	A	0.961	0.045	0.038	-	0.187	0.093	1.31
Binary test	HLA-C_Allele	31238217	HLA_C_04:01:01	P	A	0.962	0.045	0.038	-	0.181	0.093	1.26
Binary test	HLA-C_Allele	31238217	HLA_C_06	P	A	1	0.007	0.01	-	-0.306	0.221	0.82
Binary test	HLA-C_Allele	31238217	HLA_C_06:02	P	A	1	0.007	0.01	-	-0.296	0.22	0.78
Binary test	HLA-C_Allele	31238217	HLA_C_06:02:01	P	A	1	0.007	0.01	-	-0.296	0.22	0.78
Binary test	HLA-C_Allele	31238217	HLA_C_07	P	A	0.973	0.139	0.139	-	0.059	0.057	0.53
Binary test	HLA-C_Allele	31238217	HLA_C_07:02	P	A	0.983	0.125	0.123	-	0.079	0.059	0.74
Binary test	HLA-C_Allele	31238217	HLA_C_07:02:01	P	A	0.989	0.126	0.124	-	0.078	0.059	0.72
Binary test	HLA-C_Allele	31238217	HLA_C_07:04	P	A	0.98	0.009	0.01	-	-0.139	0.203	0.31
Binary test	HLA-C_Allele	31238217	HLA_C_07:04:01	P	A	0.995	0.009	0.01	-	-0.139	0.203	0.31
Binary test	HLA-C_Allele	31238217	HLA_C_08	P	A	0.989	0.079	0.09	-	-0.13	0.07	1.23
Binary test	HLA-C_Allele	31238217	HLA_C_08:01	P	A	0.895	0.063	0.073	-	-0.141	0.078	1.18
Binary test	HLA-C_Allele	31238217	HLA_C_08:01:01	P	A	0.92	0.064	0.073	-	-0.124	0.077	0.97
Binary test	HLA-C_Allele	31238217	HLA_C_12	P	A	0.988	0.104	0.128	-	-0.608	0.619	0.48
Binary test	HLA-C_Allele	31238217	HLA_C_12:02	P	A	0.987	0.105	0.128	-	-0.407	0.065	0
Binary test	HLA-C_Allele	31238217	HLA_C_12:02:02	P	A	0.983	0.105	0.128	-	-3.224	1.821	1.74
Binary test	HLA-C_Allele	31238217	HLA_C_14	P	A	0.995	0.17	0.144	-	0.003	0.055	0.02
Binary test	HLA-C_Allele	31238217	HLA_C_14:02	P	A	0.983	0.072	0.069	-	0.011	0.074	0.06
Binary test	HLA-C_Allele	31238217	HLA_C_14:02:01	P	A	0.975	0.072	0.069	-	0.018	0.074	0.09
Binary test	HLA-C_Allele	31238217	HLA_C_14:03	P	A	1	0.097	0.074	-	0.003	0.073	0.01
Binary test	HLA-C_Allele	31238217	HLA_C_14:03:99	P	A	1	0.097	0.073	-	0.005	0.073	0.02
Binary test	HLA-C_Allele	31238217	HLA_C_15	P	A	0.932	0.03	0.033	-	-0.114	0.113	0.51
Binary test	HLA-C_Allele	31238217	HLA_C_15:02	P	A	0.889	0.027	0.029	-	-0.114	0.118	0.49
Binary test	HLA-C_Allele	31238217	HLA_C_15:02:01	P	A	0.89	0.027	0.029	-	-0.113	0.118	0.48
Binary test	HLA-C_AminoAcid	31238229	AA_C_194	L	V	0.981	0.134	0.134	-	0.063	0.057	0.56
Binary test	HLA-C_AminoAcid	31238259	AA_C_184	P	H	0.981	0.134	0.134	-	0.063	0.057	0.56
Binary test	HLA-C_AminoAcid	31238867	AA_C_177	K	E	0.968	0.092	0.102	-	-0.109	0.066	1.02
Binary test	HLA-C_AminoAcid	31238879	AA_C_173	K	E	0.988	0.253	0.257	-	0.009	0.045	0.08
Binary test	HLA-C_AminoAcid	31238909	AA_C_163	L	T	0.988	0.253	0.257	-	0.009	0.045	0.08
Binary test	HLA-C_AminoAcid	31238930	AA_C_156_D	P	A	0.98	0.009	0.01	-	-0.139	0.203	0.31
Binary test	HLA-C_AminoAcid	31238930	AA_C_156_L	P	A	0.981	0.483	0.497	-	-0.009	0.042	0.09
Binary test	HLA-C_AminoAcid	31238930	AA_C_156_R	P	A	0.973	0.396	0.355	-	0.029	0.042	0.31
Binary test	HLA-C_AminoAcid	31238930	AA_C_156_W	P	A	0.984	0.112	0.138	-	-0.325	0.216	0.93
Binary test	HLA-C_AminoAcid	31238942	AA_C_152_A	P	A	0.981	0.134	0.134	-	0.063	0.057	0.56
Binary test	HLA-C_AminoAcid	31238942	AA_C_152_E	P	A	0.969	0.788	0.779	-	0.012	0.048	0.1
Binary test	HLA-C_AminoAcid	31238942	AA_C_152_T	P	A	0.967	0.077	0.087	-	-0.116	0.071	1.01
Binary test	HLA-C_AminoAcid	31238957	AA_C_147	L	W	0.981	0.134	0.134	-	0.063	0.057	0.56
Binary test	HLA-C_AminoAcid	31239050	AA_C_116_F	P	A	0.911	0.146	0.149	-	-0.019	0.054	0.14
Binary test	HLA-C_AminoAcid	31239050	AA_C_116_L	P	A	0.889	0.027	0.029	-	-0.114	0.118	0.49
Binary test	HLA-C_AminoAcid	31239050	AA_C_116_S	P	A	0.988	0.411	0.41	-	0.02	0.044	0.18
Binary test	HLA-C_AminoAcid	31239050	AA_C_116_Y	P	A	0.952	0.416	0.412	-	0.008	0.041	0.07
Binary test	HLA-C_AminoAcid	31239056	AA_C_114	N	D	0.907	0.137	0.139	-	-0.009	0.056	0.06
Binary test	HLA-C_AminoAcid	31239059	AA_C_113	H	Y	0.889	0.027	0.029	-	-0.114	0.118	0.49
Binary test	HLA-C_AminoAcid	31239089	AA_C_103	V	L	0.988	0.253	0.257	-	0.009	0.045	0.08
Binary test	HLA-C_AminoAcid	31239101	AA_C_99_C	P	A	0.973	0.171	0.166	-	-0.028	0.052	0.23
Binary test	HLA-C_AminoAcid	31239101	AA_C_99_F	P	A	0.983	0.219	0.184	-	0.062	0.049	0.69
Binary test	HLA-C_AminoAcid	31239101	AA_C_99_S	P	A	0.983	0.125	0.123	-	0.079	0.059	0.74
Binary test	HLA-C_AminoAcid	31239101	AA_C_99_Y	P	A	0.978	0.485	0.526	-	-0.063	0.041	0.91
Binary test	HLA-C_AminoAcid	31239107	AA_C_97	W	R	0.973	0.348	0.319	-	-0.028	0.043	0.3
Binary test	HLA-C_AminoAcid	31239113	AA_C_95_F	P	A	0.98	0.009	0.01	-	-0.139	0.203	0.31
Binary test	HLA-C_AminoAcid	31239113	AA_C_95_I	P	A	0.978	0.276	0.281	-	0.006	0.044	0.05
Binary test	HLA-C_AminoAcid	31239113	AA_C_95_L	P	A	0.978	0.715	0.709	-	0.001	0.043	0.01
Binary test	HLA-C_AminoAcid	31239116	AA_C_94	I	T	0.978	0.28	0.286	-	-0.007	0.044	0.06
Binary test	HLA-C_AminoAcid	31239125	AA_C_91	R	G	0.948	0.13	0.134	-	-0.001	0.057	0
Binary test	HLA-C_AminoAcid	31239378	AA_C_90	D	A	0.988	0.192	0.185	-	0.088	0.05	1.11
Binary test	HLA-C_AminoAcid	31239408	AA_C_80	K	N	0.936	0.09	0.085	-	0.043	0.067	0.28
Binary test	HLA-C_AminoAcid	31239417	AA_C_77	N	S	0.936	0.09	0.085	-	0.043	0.067	0.28
Binary test	HLA-C_AminoAcid	31239429	AA_C_73	A	T	0.983	0.297	0.313	-	0.085	0.049	1.06
Binary test	HLA-C_AminoAcid	31239450	AA_C_66	N	K	0.889	0.027	0.029	-	-0.114	0.118	0.49
Binary test	HLA-C_AminoAcid	31239501	AA_C_49	E	A	0.963	0.05	0.041	-	0.191	0.089	1.46
Binary test	HLA-C_AminoAcid	31239543	AA_C_35	Q	R	0.967	0.083	0.092	-	-0.102	0.068	0.88
Binary test	HLA-C_AminoAcid	31239576	AA_C_24	S	A	0.976	0.312	0.309	-	0.003	0.043	0.03
Binary test	HLA-C_AminoAcid	31239585	AA_C_21	H	R	0.98	0.377	0.36	-	-0.006	0.042	0.05
Binary test	HLA-C_AminoAcid	31239606	AA_C_14	W	R	0.963	0.05	0.041	-	0.191	0.089	1.46
Binary test	HLA-C_AminoAcid	31239615	AA_C_11	S	A	0.973	0.39	0.35	-	0.026	0.042	0.28
Binary test	HLA-C_AminoAcid	31239621	AA_C_9_D	P	A	0.982	0.142	0.143	-	0.038	0.056	0.31
Binary test	HLA-C_AminoAcid	31239621	AA_C_9_F	P	A	0.973	0.171	0.166	-	-0.028	0.052	0.23
Binary test	HLA-C_AminoAcid	31239621	AA_C_9_S	P	A	0.983	0.219	0.184	-	0.062	0.049	0.69
Binary test	HLA-C_AminoAcid	31239621	AA_C_9_Y	P	A	0.979	0.468	0.506	-	-0.047	0.041	0.59
Binary test	HLA-C_AminoAcid	31239630	AA_C_6	K	R	0.973	0.171	0.166	-	-0.028	0.052	0.23
Binary test	HLA-C_AminoAcid	31239645	AA_C_1_C	P	A	0.983	0.697	0.702	-	-0.051	0.043	0.63
Binary test	HLA-C_AminoAcid	31239645	AA_C_1_G	P	A	0.985	0.303	0.298	-	0.051	0.043	0.63
Binary test	HLA-C_AminoAcid	31239802	AA_C_-9_A	P	A	0.985	0.866	0.866	-	-0.062	0.057	0.56
Binary test	HLA-C_AminoAcid	31239802	AA_C_-9_G	P	A	0.981	0.134	0.134	-	0.063	0.057	0.56
Binary test	HLA-C_AminoAcid	31239820	AA_C_-15_I	P	A	0.967	0.839	0.837	-	-0.029	0.053	0.23
Binary test	HLA-C_AminoAcid	31239820	AA_C_-15_L	P	A	0.964	0.161	0.163	-	0.029	0.053	0.24
Binary test	HLA-C_AminoAcid	31239826	AA_C_-17_A	P	A	0.981	0.134	0.134	-	0.063	0.057	0.56
Binary test	HLA-C_AminoAcid	31239826	AA_C_-17_T	P	A	0.985	0.866	0.866	-	-0.062	0.057	0.56
Binary test	HLA-B_AminoAcid	31322303	AA_B_325_C	P	A	0.974	0.373	0.351	-	0.017	0.041	0.17
Binary test	HLA-B_AminoAcid	31322303	AA_B_325_S	P	A	0.974	0.626	0.647	-	-0.011	0.041	0.1
Binary test	HLA-B_AminoAcid	31322910	AA_B_305_A	P	A	0.969	0.424	0.405	-	0.013	0.041	0.13
Binary test	HLA-B_AminoAcid	31322910	AA_B_305_T	P	A	0.969	0.576	0.592	-	-0.007	0.041	0.06
Binary test	HLA-B_AminoAcid	31322979	AA_B_282_I	P	A	0.969	0.576	0.592	-	-0.007	0.041	0.06
Binary test	HLA-B_AminoAcid	31322979	AA_B_282_V	P	A	0.969	0.424	0.405	-	0.013	0.041	0.13
Binary test	HLA-B_AminoAcid	31323183	AA_B_245	T	A	0.934	0.025	0.03	-	-0.144	0.122	0.64
Binary test	HLA-B_Allele	31323307	HLA_B_07	P	A	0.991	0.056	0.054	-	0.091	0.085	0.54
Binary test	HLA-B_Allele	31323307	HLA_B_07:02	P	A	0.965	0.056	0.053	-	0.099	0.085	0.6
Binary test	HLA-B_Allele	31323307	HLA_B_07:02:01	P	A	1	0.056	0.053	-	0.098	0.085	0.6
Binary test	HLA-B_Allele	31323307	HLA_B_13	P	A	0.934	0.017	0.015	-	0.089	0.149	0.25
Binary test	HLA-B_Allele	31323307	HLA_B_13:01	P	A	0.957	0.016	0.012	-	0.24	0.158	0.86
Binary test	HLA-B_Allele	31323307	HLA_B_13:01:01	P	A	0.916	0.016	0.012	-	0.218	0.158	0.76
Binary test	HLA-B_Allele	31323307	HLA_B_15	P	A	0.938	0.12	0.115	-	0.055	0.06	0.45
Binary test	HLA-B_Allele	31323307	HLA_B_15:01	P	A	0.837	0.076	0.073	-	0.058	0.073	0.37
Binary test	HLA-B_Allele	31323307	HLA_B_15:01:01	P	A	0.812	0.073	0.07	-	0.063	0.074	0.4
Binary test	HLA-B_Allele	31323307	HLA_B_15:11	P	A	0.761	0.007	0.011	-	-0.491	0.229	1.64
Binary test	HLA-B_Allele	31323307	HLA_B_15:18	P	A	0.934	0.018	0.018	-	-0.027	0.147	0.07
Binary test	HLA-B_Allele	31323307	HLA_B_15:18:01	P	A	0.92	0.017	0.018	-	-0.013	0.147	0.03
Binary test	HLA-B_Allele	31323307	HLA_B_35	P	A	0.98	0.079	0.081	-	0.008	0.071	0.04
Binary test	HLA-B_Allele	31323307	HLA_B_35:01	P	A	0.973	0.078	0.081	-	-0.004	0.072	0.02
Binary test	HLA-B_Allele	31323307	HLA_B_35:01:01	P	A	0.98	0.08	0.082	-	-0.004	0.071	0.02
Binary test	HLA-B_Allele	31323307	HLA_B_37	P	A	1	0.006	0.007	-	-0.053	0.236	0.09
Binary test	HLA-B_Allele	31323307	HLA_B_37:01	P	A	1	0.006	0.007	-	-0.062	0.236	0.1
Binary test	HLA-B_Allele	31323307	HLA_B_37:01:01	P	A	0.996	0.006	0.007	-	-0.111	0.241	0.19
Binary test	HLA-B_Allele	31323307	HLA_B_39	P	A	0.786	0.032	0.035	-	0.044	0.108	0.16
Binary test	HLA-B_Allele	31323307	HLA_B_39:01	P	A	0.812	0.032	0.034	-	0.04	0.109	0.14
Binary test	HLA-B_Allele	31323307	HLA_B_39:01:01	P	A	0.801	0.017	0.016	-	0.083	0.15	0.23
Binary test	HLA-B_Allele	31323307	HLA_B_39:01:03	P	A	0.86	0.015	0.019	-	-0.016	0.155	0.04
Binary test	HLA-B_Allele	31323307	HLA_B_40	P	A	0.976	0.175	0.176	-	0.011	0.051	0.08
Binary test	HLA-B_Allele	31323307	HLA_B_40:01	P	A	0.949	0.054	0.052	-	-0.011	0.085	0.05
Binary test	HLA-B_Allele	31323307	HLA_B_40:01:02	P	A	0.971	0.052	0.051	-	-0.029	0.086	0.13
Binary test	HLA-B_Allele	31323307	HLA_B_40:02	P	A	0.907	0.07	0.071	-	0.035	0.075	0.19
Binary test	HLA-B_Allele	31323307	HLA_B_40:02:01	P	A	0.908	0.072	0.073	-	0.044	0.074	0.25
Binary test	HLA-B_Allele	31323307	HLA_B_40:06	P	A	0.925	0.044	0.047	-	-0.071	0.092	0.36
Binary test	HLA-B_Allele	31323307	HLA_B_40:06:01	P	A	0.929	0.043	0.046	-	-0.067	0.093	0.33
Binary test	HLA-B_Allele	31323307	HLA_B_44	P	A	0.975	0.102	0.079	-	0.001	0.071	0
Binary test	HLA-B_Allele	31323307	HLA_B_44:03	P	A	0.975	0.096	0.073	-	-0.005	0.073	0.02
Binary test	HLA-B_Allele	31323307	HLA_B_44:03:01	P	A	0.974	0.095	0.073	-	-0.006	0.073	0.03
Binary test	HLA-B_Allele	31323307	HLA_B_46	P	A	0.927	0.05	0.049	-	0.021	0.089	0.09
Binary test	HLA-B_Allele	31323307	HLA_B_46:01	P	A	0.938	0.051	0.047	-	0.072	0.089	0.38
Binary test	HLA-B_Allele	31323307	HLA_B_46:01:01	P	A	0.928	0.051	0.047	-	0.059	0.089	0.29
Binary test	HLA-B_Allele	31323307	HLA_B_48	P	A	0.939	0.025	0.029	-	-0.13	0.122	0.56
Binary test	HLA-B_Allele	31323307	HLA_B_48:01	P	A	0.934	0.025	0.03	-	-0.144	0.122	0.64
Binary test	HLA-B_Allele	31323307	HLA_B_48:01:01	P	A	0.905	0.025	0.029	-	-0.136	0.122	0.59
Binary test	HLA-B_Allele	31323307	HLA_B_51	P	A	0.994	0.089	0.089	-	-0.033	0.068	0.21
Binary test	HLA-B_Allele	31323307	HLA_B_51:01	P	A	0.965	0.09	0.09	-	-0.021	0.068	0.12
Binary test	HLA-B_Allele	31323307	HLA_B_51:01:01	P	A	0.968	0.088	0.088	-	-0.023	0.068	0.13
Binary test	HLA-B_Allele	31323307	HLA_B_52	P	A	0.987	0.104	0.127	-	-0.286	0.56	0.21
Binary test	HLA-B_Allele	31323307	HLA_B_52:01	P	A	0.985	0.105	0.127	-	0.012	0.523	0.01
Binary test	HLA-B_Allele	31323307	HLA_B_52:01:01	P	A	0.983	0.105	0.127	-	0.074	0.512	0.05
Binary test	HLA-B_Allele	31323307	HLA_B_54	P	A	0.923	0.067	0.07	-	-0.107	0.077	0.8
Binary test	HLA-B_Allele	31323307	HLA_B_54:01	P	A	0.923	0.072	0.074	-	-0.101	0.075	0.77
Binary test	HLA-B_Allele	31323307	HLA_B_54:01:01	P	A	0.908	0.069	0.072	-	-0.106	0.076	0.8
Binary test	HLA-B_Allele	31323307	HLA_B_56	P	A	0.747	0.014	0.013	-	0.023	0.17	0.05
Binary test	HLA-B_Allele	31323307	HLA_B_59	P	A	0.714	0.025	0.023	-	-0.007	0.124	0.02
Binary test	HLA-B_Allele	31323307	HLA_B_59:01:01	P	A	0.727	0.023	0.021	-	0.009	0.13	0.02
Binary test	HLA-B_Allele	31323307	HLA_B_67	P	A	0.748	0.015	0.016	-	-0.108	0.159	0.31
Binary test	HLA-B_AminoAcid	31323321	AA_B_199	V	A	0.976	0.101	0.078	-	0.003	0.071	0.02
Binary test	HLA-B_AminoAcid	31323336	AA_B_194	V	I	0.984	0.278	0.305	-	-0.037	0.051	0.34
Binary test	HLA-B_AminoAcid	31323952	AA_B_180	E	Q	0.96	0.134	0.134	-	0.005	0.057	0.03
Binary test	HLA-B_AminoAcid	31323958	AA_B_178	K	T	0.96	0.134	0.134	-	0.005	0.057	0.03
Binary test	HLA-B_AminoAcid	31323961	AA_B_177	D	E	0.96	0.134	0.134	-	0.005	0.057	0.03
Binary test	HLA-B_AminoAcid	31323979	AA_B_171	H	Y	0.98	0.195	0.217	-	-0.021	0.067	0.12
Binary test	HLA-B_AminoAcid	31323991	AA_B_167	S	W	0.976	0.101	0.078	-	0.003	0.071	0.02
Binary test	HLA-B_AminoAcid	31324003	AA_B_163_E	P	A	0.975	0.272	0.273	-	0.019	0.044	0.17
Binary test	HLA-B_AminoAcid	31324003	AA_B_163_L	P	A	0.97	0.558	0.554	-	0.014	0.041	0.14
Binary test	HLA-B_AminoAcid	31324003	AA_B_163_T	P	A	0.938	0.169	0.173	-	-0.047	0.052	0.45
Binary test	HLA-B_AminoAcid	31324018	AA_B_158	T	A	0.92	0.05	0.054	-	-0.017	0.087	0.07
Binary test	HLA-B_AminoAcid	31324024	AA_B_156_D	P	A	1	0.012	0.012	-	0.012	0.175	0.02
Binary test	HLA-B_AminoAcid	31324024	AA_B_156_L	P	A	0.962	0.784	0.795	-	-0.09	0.048	1.22
Binary test	HLA-B_AminoAcid	31324024	AA_B_156_R	P	A	0.965	0.056	0.053	-	0.099	0.085	0.6
Binary test	HLA-B_AminoAcid	31324024	AA_B_156_W	P	A	0.963	0.149	0.14	-	0.077	0.055	0.79
Binary test	HLA-B_AminoAcid	31324036	AA_B_152	E	V	0.98	0.42	0.431	-	0.06	0.043	0.8
Binary test	HLA-B_AminoAcid	31324051	AA_B_147	L	W	0.948	0.078	0.081	-	-0.058	0.071	0.39
Binary test	HLA-B_AminoAcid	31324057	AA_B_145	L	R	0.967	0.017	0.014	-	0.08	0.151	0.22
Binary test	HLA-B_AminoAcid	31324063	AA_B_143	S	T	0.948	0.078	0.081	-	-0.058	0.071	0.39
Binary test	HLA-B_AminoAcid	31324099	AA_B_131	R	S	0.965	0.254	0.26	-	0.003	0.045	0.02
Binary test	HLA-B_AminoAcid	31324144	AA_B_116_D	P	A	0.961	0.103	0.079	-	0.008	0.07	0.04
Binary test	HLA-B_AminoAcid	31324144	AA_B_116_F	P	A	0.927	0.056	0.061	-	-0.023	0.083	0.11
Binary test	HLA-B_AminoAcid	31324144	AA_B_116_L	P	A	0.96	0.14	0.135	-	-0.027	0.056	0.2
Binary test	HLA-B_AminoAcid	31324144	AA_B_116_S	P	A	0.965	0.257	0.252	-	0.041	0.045	0.44
Binary test	HLA-B_AminoAcid	31324144	AA_B_116_Y	P	A	0.962	0.444	0.473	-	-0.017	0.042	0.17
Binary test	HLA-B_AminoAcid	31324150	AA_B_114_D	P	A	0.967	0.414	0.383	-	0.058	0.041	0.79
Binary test	HLA-B_AminoAcid	31324150	AA_B_114_N	P	A	0.963	0.584	0.616	-	-0.059	0.041	0.82
Binary test	HLA-B_AminoAcid	31324153	AA_B_113	Y	H	0.966	0.11	0.087	-	0.003	0.068	0.01
Binary test	HLA-B_AminoAcid	31324183	AA_B_103	L	V	0.969	0.222	0.222	-	-0.04	0.047	0.4
Binary test	HLA-B_AminoAcid	31324195	AA_B_99_S	P	A	1	0.006	0.007	-	-0.062	0.236	0.1
Binary test	HLA-B_AminoAcid	31324195	AA_B_99_Y	P	A	0.907	0.992	0.993	-	-0.107	0.213	0.21
Binary test	HLA-B_AminoAcid	31324201	AA_B_97_R	P	A	0.963	0.466	0.442	-	0.011	0.041	0.11
Binary test	HLA-B_AminoAcid	31324201	AA_B_97_S	P	A	0.934	0.168	0.168	-	0.065	0.052	0.66
Binary test	HLA-B_AminoAcid	31324201	AA_B_97_T	P	A	0.953	0.364	0.388	-	-0.063	0.045	0.79
Binary test	HLA-B_AminoAcid	31324207	AA_B_95_I	P	A	0.984	0.206	0.184	-	-0.002	0.05	0.02
Binary test	HLA-B_AminoAcid	31324207	AA_B_95_L	P	A	0.957	0.43	0.428	-	0.054	0.041	0.73
Binary test	HLA-B_AminoAcid	31324207	AA_B_95_W	P	A	0.953	0.364	0.388	-	-0.063	0.045	0.79
Binary test	HLA-B_AminoAcid	31324210	AA_B_94	I	T	0.983	0.2	0.177	-	0.001	0.051	0
Binary test	HLA-B_AminoAcid	31324488	AA_B_83	R	G	0.938	0.353	0.348	-	-0.016	0.047	0.13
Binary test	HLA-B_AminoAcid	31324491	AA_B_82	L	R	0.938	0.353	0.348	-	-0.016	0.047	0.13
Binary test	HLA-B_AminoAcid	31324494	AA_B_81	A	L	0.941	0.345	0.34	-	-0.016	0.048	0.13
Binary test	HLA-B_AminoAcid	31324497	AA_B_80_I	P	A	0.939	0.224	0.246	-	-0.042	0.059	0.32
Binary test	HLA-B_AminoAcid	31324497	AA_B_80_N	P	A	0.938	0.647	0.652	-	0.016	0.047	0.13
Binary test	HLA-B_AminoAcid	31324497	AA_B_80_T	P	A	0.956	0.129	0.103	-	0.019	0.062	0.12
Binary test	HLA-B_AminoAcid	31324506	AA_B_77_D	P	A	0.949	0.007	0.007	-	-0.037	0.231	0.06
Binary test	HLA-B_AminoAcid	31324506	AA_B_77_N	P	A	0.941	0.345	0.34	-	-0.016	0.048	0.13
Binary test	HLA-B_AminoAcid	31324506	AA_B_77_S	P	A	0.94	0.648	0.653	-	0.017	0.047	0.15
Binary test	HLA-B_AminoAcid	31324509	AA_B_76	V	E	0.938	0.051	0.047	-	0.072	0.089	0.38
Binary test	HLA-B_AminoAcid	31324515	AA_B_74	D	Y	0.923	0.257	0.256	-	0.004	0.045	0.04
Binary test	HLA-B_AminoAcid	31324524	AA_B_71	A	T	0.896	0.226	0.224	-	-0.022	0.047	0.2
Binary test	HLA-B_AminoAcid	31324527	AA_B_70_N	P	A	0.896	0.774	0.776	-	0.022	0.047	0.2
Binary test	HLA-B_AminoAcid	31324527	AA_B_70_Q	P	A	0.898	0.22	0.217	-	-0.006	0.047	0.04
Binary test	HLA-B_AminoAcid	31324530	AA_B_69_A	P	A	0.889	0.175	0.177	-	-0.05	0.051	0.48
Binary test	HLA-B_AminoAcid	31324530	AA_B_69_R	P	A	0.938	0.051	0.047	-	0.072	0.089	0.38
Binary test	HLA-B_AminoAcid	31324530	AA_B_69_T	P	A	0.896	0.774	0.776	-	0.022	0.047	0.2
Binary test	HLA-B_AminoAcid	31324536	AA_B_67_C	P	A	0.813	0.056	0.057	-	0.035	0.085	0.17
Binary test	HLA-B_AminoAcid	31324536	AA_B_67_F	P	A	0.93	0.193	0.193	-	-0.011	0.049	0.08
Binary test	HLA-B_AminoAcid	31324536	AA_B_67_S	P	A	0.939	0.521	0.517	-	0.037	0.041	0.43
Binary test	HLA-B_AminoAcid	31324536	AA_B_67_Y	P	A	0.888	0.226	0.227	-	-0.03	0.047	0.28
Binary test	HLA-B_AminoAcid	31324539	AA_B_66_I	P	A	0.937	0.945	0.947	-	-0.002	0.085	0.01
Binary test	HLA-B_AminoAcid	31324539	AA_B_66_K	P	A	0.938	0.051	0.047	-	0.072	0.089	0.38
Binary test	HLA-B_AminoAcid	31324548	AA_B_63	N	E	0.947	0.423	0.429	-	-0.039	0.041	0.46
Binary test	HLA-B_AminoAcid	31324581	AA_B_52	V	I	0.923	0.072	0.074	-	-0.101	0.075	0.77
Binary test	HLA-B_AminoAcid	31324599	AA_B_46	A	E	0.961	0.165	0.155	-	0.081	0.053	0.9
Binary test	HLA-B_AminoAcid	31324602	AA_B_45_E	P	A	0.936	0.204	0.207	-	0.007	0.048	0.05
Binary test	HLA-B_AminoAcid	31324602	AA_B_45_G	P	A	0.923	0.072	0.074	-	-0.101	0.075	0.77
Binary test	HLA-B_AminoAcid	31324602	AA_B_45_K	P	A	0.974	0.274	0.253	-	0.005	0.045	0.04
Binary test	HLA-B_AminoAcid	31324602	AA_B_45_M	P	A	0.961	0.165	0.155	-	0.081	0.053	0.9
Binary test	HLA-B_AminoAcid	31324602	AA_B_45_T	P	A	0.985	0.285	0.312	-	-0.039	0.05	0.36
Binary test	HLA-B_AminoAcid	31324614	AA_B_41	T	A	0.978	0.291	0.267	-	0.012	0.045	0.1
Binary test	HLA-B_AminoAcid	31324641	AA_B_32	L	Q	0.979	0.276	0.254	-	0.007	0.045	0.06
Binary test	HLA-B_AminoAcid	31324665	AA_B_24_A	P	A	0.964	0.552	0.569	-	-0.009	0.041	0.08
Binary test	HLA-B_AminoAcid	31324665	AA_B_24_S	P	A	0.953	0.155	0.162	-	-0.004	0.054	0.03
Binary test	HLA-B_AminoAcid	31324665	AA_B_24_T	P	A	0.982	0.293	0.268	-	0.014	0.044	0.12
Binary test	HLA-B_AminoAcid	31324701	AA_B_12	V	M	0.952	0.258	0.268	-	0.007	0.045	0.06
Binary test	HLA-B_AminoAcid	31324704	AA_B_11	S	A	0.952	0.258	0.268	-	0.007	0.045	0.06
Binary test	HLA-B_AminoAcid	31324710	AA_B_9	H	Y	0.978	0.182	0.183	-	0.005	0.05	0.03
Binary test	HLA-B_AminoAcid	31324886	AA_B_-8_L	P	A	0.982	0.475	0.469	-	0.019	0.041	0.19
Binary test	HLA-B_AminoAcid	31324886	AA_B_-8_V	P	A	0.986	0.524	0.528	-	-0.012	0.041	0.11
Binary test	HLA-B_AminoAcid	31324892	AA_B_-10_A	P	A	0.958	0.184	0.189	-	-0.002	0.05	0.01
Binary test	HLA-B_AminoAcid	31324892	AA_B_-10_G	P	A	0.959	0.815	0.809	-	0.011	0.05	0.08
Binary test	HLA-B_AminoAcid	31324895	AA_B_-11_S	P	A	0.967	0.351	0.347	-	0.041	0.042	0.49
Binary test	HLA-B_AminoAcid	31324895	AA_B_-11_W	P	A	0.967	0.649	0.651	-	-0.035	0.042	0.39
Binary test	HLA-B_AminoAcid	31324910	AA_B_-16_L	P	A	0.972	0.371	0.346	-	-0.009	0.042	0.08
Binary test	HLA-B_AminoAcid	31324910	AA_B_-16_V	P	A	0.972	0.629	0.652	-	0.016	0.042	0.15
Binary test	HLA-B_AminoAcid	31324925	AA_B_-21_M	P	A	0.957	0.13	0.137	-	0.003	0.058	0.02
Binary test	HLA-B_AminoAcid	31324925	AA_B_-21_T	P	A	0.951	0.869	0.861	-	0.01	0.057	0.06
Binary test	HLA-B_AminoAcid	31324931	AA_B_-23_L	P	A	0.957	0.13	0.137	-	0.003	0.058	0.02
Binary test	HLA-B_AminoAcid	31324931	AA_B_-23_R	P	A	0.951	0.869	0.861	-	0.01	0.057	0.06
Binary test	HLA-002_Allele	31377224	MICA_002	P	A	0.8	0.125	0.133	-	-0.021	0.058	0.15
Binary test	HLA-002:01_Allele	31377224	MICA_002:01	P	A	0.821	0.123	0.132	-	-0.032	0.059	0.23
Binary test	HLA-002:01:99_Allele	31377224	MICA_002:01:99	P	A	0.826	0.128	0.137	-	-0.041	0.058	0.32
Binary test	HLA-004_Allele	31377224	MICA_004	P	A	0.92	0.108	0.086	-	-0.019	0.069	0.11
Binary test	HLA-004:99_Allele	31377224	MICA_004:99	P	A	0.907	0.101	0.078	-	-0.004	0.071	0.02
Binary test	HLA-004:99:99_Allele	31377224	MICA_004:99:99	P	A	0.89	0.099	0.075	-	0.021	0.072	0.11
Binary test	HLA-008_Allele	31377224	MICA_008	P	A	0.921	0.141	0.14	-	0.01	0.056	0.07
Binary test	HLA-008:04_Allele	31377224	MICA_008:04	P	A	0.818	0.111	0.109	-	0.034	0.062	0.24
Binary test	HLA-008:04:99_Allele	31377224	MICA_008:04:99	P	A	0.827	0.111	0.111	-	0.004	0.062	0.02
Binary test	HLA-009_Allele	31377224	MICA_009	P	A	0.954	0.121	0.147	-	-0.129	0.143	0.44
Binary test	HLA-009:01_Allele	31377224	MICA_009:01	P	A	0.935	0.126	0.152	-	-0.154	0.128	0.65
Binary test	HLA-009:01:99_Allele	31377224	MICA_009:01:99	P	A	0.942	0.127	0.153	-	-0.136	0.126	0.56
Binary test	HLA-010_Allele	31377224	MICA_010	P	A	0.895	0.152	0.149	-	0.03	0.054	0.24
Binary test	HLA-010:01_Allele	31377224	MICA_010:01	P	A	0.867	0.146	0.146	-	0.013	0.055	0.09
Binary test	HLA-010:01:99_Allele	31377224	MICA_010:01:99	P	A	0.871	0.15	0.147	-	0.032	0.055	0.25
Binary test	HLA-012_Allele	31377224	MICA_012	P	A	0.9	0.117	0.116	-	-0.059	0.061	0.49
Binary test	HLA-012:01_Allele	31377224	MICA_012:01	P	A	0.927	0.125	0.123	-	-0.043	0.059	0.33
Binary test	HLA-012:01:99_Allele	31377224	MICA_012:01:99	P	A	0.922	0.121	0.118	-	-0.039	0.06	0.29
Binary test	HLA-019_Allele	31377224	MICA_019	P	A	0.876	0.02	0.02	-	-0.024	0.138	0.06
Binary test	HLA-019:01_Allele	31377224	MICA_019:01	P	A	0.77	0.021	0.02	-	-0.015	0.135	0.04
Binary test	HLA-019:01:99_Allele	31377224	MICA_019:01:99	P	A	0.804	0.02	0.019	-	-0.026	0.139	0.07
Binary test	HLA-027_Allele	31377224	MICA_027	P	A	0.915	0.122	0.124	-	0.027	0.059	0.19
Binary test	HLA-027:99_Allele	31377224	MICA_027:99	P	A	0.912	0.124	0.126	-	0.036	0.059	0.27
Binary test	HLA-027:99:99_Allele	31377224	MICA_027:99:99	P	A	0.915	0.126	0.126	-	0.043	0.058	0.34
Binary test	HLA-045_Allele	31377224	MICA_045	P	A	0.939	0.016	0.012	-	0.236	0.158	0.85
Binary test	HLA-045:99_Allele	31377224	MICA_045:99	P	A	0.888	0.016	0.012	-	0.241	0.158	0.87
Binary test	HLA-045:99:99_Allele	31377224	MICA_045:99:99	P	A	0.956	0.016	0.012	-	0.23	0.158	0.81
Binary test	HLA-049_Allele	31377224	MICA_049	P	A	0.888	0.078	0.074	-	0.021	0.073	0.11
Binary test	HLA-049:99_Allele	31377224	MICA_049:99	P	A	0.879	0.077	0.073	-	0.012	0.073	0.06
Binary test	HLA-049:99:99_Allele	31377224	MICA_049:99:99	P	A	0.887	0.075	0.072	-	0.007	0.074	0.03
Binary test	HLA-002_Allele	31470780	MICB_002	P	A	0.8	0.154	0.151	-	0.045	0.054	0.4
Binary test	HLA-002:01_Allele	31470780	MICB_002:01	P	A	0.794	0.159	0.155	-	0.043	0.053	0.38
Binary test	HLA-002:01:99_Allele	31470780	MICB_002:01:99	P	A	0.805	0.159	0.155	-	0.045	0.053	0.4
Binary test	HLA-004_Allele	31470780	MICB_004	P	A	0.981	0.112	0.109	-	0.049	0.062	0.37
Binary test	HLA-004:01_Allele	31470780	MICB_004:01	P	A	0.982	0.11	0.108	-	0.044	0.062	0.32
Binary test	HLA-004:01:99_Allele	31470780	MICB_004:01:99	P	A	0.991	0.11	0.108	-	0.043	0.062	0.31
Binary test	HLA-005_Allele	31470780	MICB_005	P	A	0.877	0.71	0.714	-	-0.038	0.044	0.41
Binary test	HLA-005:02_Allele	31470780	MICB_005:02	P	A	0.862	0.562	0.541	-	-0.02	0.042	0.2
Binary test	HLA-005:02:99_Allele	31470780	MICB_005:02:99	P	A	0.867	0.561	0.539	-	-0.018	0.042	0.17
Binary test	HLA-005:03_Allele	31470780	MICB_005:03	P	A	0.947	0.145	0.17	-	-0.054	0.088	0.27
Binary test	HLA-005:03:99_Allele	31470780	MICB_005:03:99	P	A	0.949	0.146	0.171	-	-0.065	0.088	0.34
Binary test	HLA-009_Allele	31470780	MICB_009	P	A	0.941	0.02	0.02	-	-0.041	0.138	0.12
Binary test	HLA-009:99_Allele	31470780	MICB_009:99	P	A	0.906	0.02	0.02	-	-0.018	0.137	0.05
Binary test	HLA-009:99:99_Allele	31470780	MICB_009:99:99	P	A	0.937	0.02	0.02	-	-0.029	0.137	0.08
Binary test	HLA-DRA_Allele	32410221	HLA_DRA_01:01	P	A	0.996	0.594	0.605	-	-0.042	0.043	0.48
Binary test	HLA-DRA_Allele	32410221	HLA_DRA_01:01:01	P	A	0.996	0.595	0.605	-	-0.039	0.043	0.44
Binary test	HLA-DRA_Allele	32410221	HLA_DRA_01:02	P	A	0.996	0.406	0.395	-	0.042	0.043	0.48
Binary test	HLA-DRA_Allele	32410221	HLA_DRA_01:02:02	P	A	0.998	0.405	0.395	-	0.039	0.043	0.44
Binary test	HLA-DRA1_AminoAcid	32411647	AA_DRA1_217	L	V	0.996	0.406	0.395	-	0.042	0.043	0.48
Binary test	HLA-DRB5_AminoAcid	32485520	AA_DRB5_237	S	x	0.99	0.168	0.199	-	-0.148	0.066	1.65
Binary test	HLA-DRB5_AminoAcid	32485523	AA_DRB5_236	V	x	0.99	0.168	0.199	-	-0.148	0.066	1.65
Binary test	HLA-DRB5_AminoAcid	32485526	AA_DRB5_235	L	x	0.99	0.168	0.199	-	-0.148	0.066	1.65
Binary test	HLA-DRB5_AminoAcid	32485529	AA_DRB5_234	G	x	0.99	0.168	0.199	-	-0.148	0.066	1.65
Binary test	HLA-DRB5_AminoAcid	32485833	AA_DRB5_233	T	x	0.99	0.168	0.199	-	-0.148	0.066	1.65
Binary test	HLA-DRB5_AminoAcid	32485836	AA_DRB5_232	P	x	0.99	0.168	0.199	-	-0.148	0.066	1.65
Binary test	HLA-DRB5_AminoAcid	32485839	AA_DRB5_231	H	x	0.99	0.168	0.199	-	-0.148	0.066	1.65
Binary test	HLA-DRB5_AminoAcid	32485842	AA_DRB5_230	L	x	0.99	0.168	0.199	-	-0.148	0.066	1.65
Binary test	HLA-DRB5_AminoAcid	32485845	AA_DRB5_229	G	x	0.99	0.168	0.199	-	-0.148	0.066	1.65
Binary test	HLA-DRB5_AminoAcid	32485848	AA_DRB5_228	S	x	0.99	0.168	0.199	-	-0.148	0.066	1.65
Binary test	HLA-DRB5_AminoAcid	32485851	AA_DRB5_227	H	x	0.99	0.168	0.199	-	-0.148	0.066	1.65
Binary test	HLA-DRB5_AminoAcid	32485854	AA_DRB5_226	G	x	0.99	0.168	0.199	-	-0.148	0.066	1.65
Binary test	HLA-DRB5_AminoAcid	32486335	AA_DRB5_225	K	x	0.99	0.168	0.199	-	-0.148	0.066	1.65
Binary test	HLA-DRB5_AminoAcid	32486338	AA_DRB5_224	Q	x	0.99	0.168	0.199	-	-0.148	0.066	1.65
Binary test	HLA-DRB5_AminoAcid	32486341	AA_DRB5_223	N	x	0.99	0.168	0.199	-	-0.148	0.066	1.65
Binary test	HLA-DRB5_AminoAcid	32486344	AA_DRB5_222	K	x	0.99	0.168	0.199	-	-0.148	0.066	1.65
Binary test	HLA-DRB5_AminoAcid	32486347	AA_DRB5_221	F	x	0.99	0.168	0.199	-	-0.148	0.066	1.65
Binary test	HLA-DRB5_AminoAcid	32486350	AA_DRB5_220	Y	x	0.99	0.168	0.199	-	-0.148	0.066	1.65
Binary test	HLA-DRB5_AminoAcid	32486353	AA_DRB5_219	I	x	0.99	0.168	0.199	-	-0.148	0.066	1.65
Binary test	HLA-DRB5_AminoAcid	32486356	AA_DRB5_218	F	x	0.99	0.168	0.199	-	-0.148	0.066	1.65
Binary test	HLA-DRB5_AminoAcid	32486359	AA_DRB5_217	L	x	0.99	0.168	0.199	-	-0.148	0.066	1.65
Binary test	HLA-DRB5_AminoAcid	32486362	AA_DRB5_216	G	x	0.99	0.168	0.199	-	-0.148	0.066	1.65
Binary test	HLA-DRB5_AminoAcid	32486365	AA_DRB5_215	A	x	0.99	0.168	0.199	-	-0.148	0.066	1.65
Binary test	HLA-DRB5_AminoAcid	32486368	AA_DRB5_214	G	x	0.99	0.168	0.199	-	-0.148	0.066	1.65
Binary test	HLA-DRB5_AminoAcid	32486371	AA_DRB5_213	L	x	0.99	0.168	0.199	-	-0.148	0.066	1.65
Binary test	HLA-DRB5_AminoAcid	32486374	AA_DRB5_212	F	x	0.99	0.168	0.199	-	-0.148	0.066	1.65
Binary test	HLA-DRB5_AminoAcid	32486377	AA_DRB5_211	L	x	0.99	0.168	0.199	-	-0.148	0.066	1.65
Binary test	HLA-DRB5_AminoAcid	32486380	AA_DRB5_210	L	x	0.99	0.168	0.199	-	-0.148	0.066	1.65
Binary test	HLA-DRB5_AminoAcid	32486383	AA_DRB5_209	G	x	0.99	0.168	0.199	-	-0.148	0.066	1.65
Binary test	HLA-DRB5_AminoAcid	32486386	AA_DRB5_208	L	x	0.99	0.168	0.199	-	-0.148	0.066	1.65
Binary test	HLA-DRB5_AminoAcid	32486389	AA_DRB5_207	V	x	0.99	0.168	0.199	-	-0.148	0.066	1.65
Binary test	HLA-DRB5_AminoAcid	32486392	AA_DRB5_206	F	x	0.99	0.168	0.199	-	-0.148	0.066	1.65
Binary test	HLA-DRB5_AminoAcid	32486395	AA_DRB5_205	G	x	0.99	0.168	0.199	-	-0.148	0.066	1.65
Binary test	HLA-DRB5_AminoAcid	32486398	AA_DRB5_204	G	x	0.99	0.168	0.199	-	-0.148	0.066	1.65
Binary test	HLA-DRB5_AminoAcid	32486401	AA_DRB5_203_I	P	A	0.865	0.007	0.007	-	-0.052	0.233	0.09
Binary test	HLA-DRB5_AminoAcid	32486401	AA_DRB5_203_V	P	A	0.984	0.161	0.191	-	-0.154	0.068	1.66
Binary test	HLA-DRB5_AminoAcid	32486401	AA_DRB5_203_x	P	A	0.99	0.832	0.801	-	0.148	0.066	1.65
Binary test	HLA-DRB5_AminoAcid	32486404	AA_DRB5_202	G	x	0.99	0.168	0.199	-	-0.148	0.066	1.65
Binary test	HLA-DRB5_AminoAcid	32486407	AA_DRB5_201	S	x	0.99	0.168	0.199	-	-0.148	0.066	1.65
Binary test	HLA-DRB5_AminoAcid	32486410	AA_DRB5_200	L	x	0.99	0.168	0.199	-	-0.148	0.066	1.65
Binary test	HLA-DRB5_AminoAcid	32486413	AA_DRB5_199	M	x	0.99	0.168	0.199	-	-0.148	0.066	1.65
Binary test	HLA-DRB5_AminoAcid	32486416	AA_DRB5_198	K	x	0.99	0.168	0.199	-	-0.148	0.066	1.65
Binary test	HLA-DRB5_AminoAcid	32486419	AA_DRB5_197	S	x	0.99	0.168	0.199	-	-0.148	0.066	1.65
Binary test	HLA-DRB5_AminoAcid	32486422	AA_DRB5_196	Q	x	0.99	0.168	0.199	-	-0.148	0.066	1.65
Binary test	HLA-DRB5_AminoAcid	32486425	AA_DRB5_195	A	x	0.99	0.168	0.199	-	-0.148	0.066	1.65
Binary test	HLA-DRB5_AminoAcid	32486428	AA_DRB5_194	S	x	0.99	0.168	0.199	-	-0.148	0.066	1.65
Binary test	HLA-DRB5_AminoAcid	32486431	AA_DRB5_193	E	x	0.99	0.168	0.199	-	-0.148	0.066	1.65
Binary test	HLA-DRB5_AminoAcid	32486434	AA_DRB5_192	S	x	0.99	0.168	0.199	-	-0.148	0.066	1.65
Binary test	HLA-DRB5_AminoAcid	32486437	AA_DRB5_191	Q	x	0.99	0.168	0.199	-	-0.148	0.066	1.65
Binary test	HLA-DRB5_AminoAcid	32486440	AA_DRB5_190	A	x	0.99	0.168	0.199	-	-0.148	0.066	1.65
Binary test	HLA-DRB5_AminoAcid	32486443	AA_DRB5_189	R	x	0.99	0.168	0.199	-	-0.148	0.066	1.65
Binary test	HLA-DRB5_AminoAcid	32487149	AA_DRB5_188	W	x	0.99	0.168	0.199	-	-0.148	0.066	1.65
Binary test	HLA-DRB5_AminoAcid	32487152	AA_DRB5_187	E	x	0.99	0.168	0.199	-	-0.148	0.066	1.65
Binary test	HLA-DRB5_AminoAcid	32487155	AA_DRB5_186	V	x	0.99	0.168	0.199	-	-0.148	0.066	1.65
Binary test	HLA-DRB5_AminoAcid	32487158	AA_DRB5_185	T	x	0.99	0.168	0.199	-	-0.148	0.066	1.65
Binary test	HLA-DRB5_AminoAcid	32487161	AA_DRB5_184	L	x	0.99	0.168	0.199	-	-0.148	0.066	1.65
Binary test	HLA-DRB5_AminoAcid	32487164	AA_DRB5_183	P	x	0.99	0.168	0.199	-	-0.148	0.066	1.65
Binary test	HLA-DRB5_AminoAcid	32487167	AA_DRB5_182	S	x	0.99	0.168	0.199	-	-0.148	0.066	1.65
Binary test	HLA-DRB5_AminoAcid	32487170	AA_DRB5_181	T	x	0.99	0.168	0.199	-	-0.148	0.066	1.65
Binary test	HLA-DRB5_AminoAcid	32487173	AA_DRB5_180	V	x	0.99	0.168	0.199	-	-0.148	0.066	1.65
Binary test	HLA-DRB5_AminoAcid	32487176	AA_DRB5_179	S	x	0.99	0.168	0.199	-	-0.148	0.066	1.65
Binary test	HLA-DRB5_AminoAcid	32487179	AA_DRB5_178	P	x	0.99	0.168	0.199	-	-0.148	0.066	1.65
Binary test	HLA-DRB5_AminoAcid	32487182	AA_DRB5_177	H	x	0.99	0.168	0.199	-	-0.148	0.066	1.65
Binary test	HLA-DRB5_AminoAcid	32487185	AA_DRB5_176	E	x	0.99	0.168	0.199	-	-0.148	0.066	1.65
Binary test	HLA-DRB5_AminoAcid	32487188	AA_DRB5_175	V	x	0.99	0.168	0.199	-	-0.148	0.066	1.65
Binary test	HLA-DRB5_AminoAcid	32487191	AA_DRB5_174	Q	x	0.99	0.168	0.199	-	-0.148	0.066	1.65
Binary test	HLA-DRB5_AminoAcid	32487194	AA_DRB5_173	C	x	0.99	0.168	0.199	-	-0.148	0.066	1.65
Binary test	HLA-DRB5_AminoAcid	32487197	AA_DRB5_172	T	x	0.99	0.168	0.199	-	-0.148	0.066	1.65
Binary test	HLA-DRB5_AminoAcid	32487200	AA_DRB5_171	Y	x	0.99	0.168	0.199	-	-0.148	0.066	1.65
Binary test	HLA-DRB5_AminoAcid	32487203	AA_DRB5_170	V	x	0.99	0.168	0.199	-	-0.148	0.066	1.65
Binary test	HLA-DRB5_AminoAcid	32487206	AA_DRB5_169	E	x	0.99	0.168	0.199	-	-0.148	0.066	1.65
Binary test	HLA-DRB5_AminoAcid	32487209	AA_DRB5_168	G	x	0.99	0.168	0.199	-	-0.148	0.066	1.65
Binary test	HLA-DRB5_AminoAcid	32487212	AA_DRB5_167	S	x	0.99	0.168	0.199	-	-0.148	0.066	1.65
Binary test	HLA-DRB5_AminoAcid	32487215	AA_DRB5_166	R	x	0.99	0.168	0.199	-	-0.148	0.066	1.65
Binary test	HLA-DRB5_AminoAcid	32487218	AA_DRB5_165	P	x	0.99	0.168	0.199	-	-0.148	0.066	1.65
Binary test	HLA-DRB5_AminoAcid	32487221	AA_DRB5_164	V	x	0.99	0.168	0.199	-	-0.148	0.066	1.65
Binary test	HLA-DRB5_AminoAcid	32487224	AA_DRB5_163	T	x	0.99	0.168	0.199	-	-0.148	0.066	1.65
Binary test	HLA-DRB5_AminoAcid	32487227	AA_DRB5_162	E	x	0.99	0.168	0.199	-	-0.148	0.066	1.65
Binary test	HLA-DRB5_AminoAcid	32487230	AA_DRB5_161	L	x	0.99	0.168	0.199	-	-0.148	0.066	1.65
Binary test	HLA-DRB5_AminoAcid	32487233	AA_DRB5_160	M	x	0.99	0.168	0.199	-	-0.148	0.066	1.65
Binary test	HLA-DRB5_AminoAcid	32487236	AA_DRB5_159	V	x	0.99	0.168	0.199	-	-0.148	0.066	1.65
Binary test	HLA-DRB5_AminoAcid	32487239	AA_DRB5_158	L	x	0.99	0.168	0.199	-	-0.148	0.066	1.65
Binary test	HLA-DRB5_AminoAcid	32487242	AA_DRB5_157_I	P	A	0.865	0.007	0.007	-	-0.052	0.233	0.09
Binary test	HLA-DRB5_AminoAcid	32487242	AA_DRB5_157_T	P	A	0.984	0.161	0.191	-	-0.154	0.068	1.66
Binary test	HLA-DRB5_AminoAcid	32487242	AA_DRB5_157_x	P	A	0.99	0.832	0.801	-	0.148	0.066	1.65
Binary test	HLA-DRB5_AminoAcid	32487245	AA_DRB5_156	Q	x	0.99	0.168	0.199	-	-0.148	0.066	1.65
Binary test	HLA-DRB5_AminoAcid	32487248	AA_DRB5_155	F	x	0.99	0.168	0.199	-	-0.148	0.066	1.65
Binary test	HLA-DRB5_AminoAcid	32487251	AA_DRB5_154	T	x	0.99	0.168	0.199	-	-0.148	0.066	1.65
Binary test	HLA-DRB5_AminoAcid	32487254	AA_DRB5_153	W	x	0.99	0.168	0.199	-	-0.148	0.066	1.65
Binary test	HLA-DRB5_AminoAcid	32487257	AA_DRB5_152	D	x	0.99	0.168	0.199	-	-0.148	0.066	1.65
Binary test	HLA-DRB5_AminoAcid	32487260	AA_DRB5_151	G	x	0.99	0.168	0.199	-	-0.148	0.066	1.65
Binary test	HLA-DRB5_AminoAcid	32487263	AA_DRB5_150	N	x	0.99	0.168	0.199	-	-0.148	0.066	1.65
Binary test	HLA-DRB5_AminoAcid	32487266	AA_DRB5_149	Q	x	0.99	0.168	0.199	-	-0.148	0.066	1.65
Binary test	HLA-DRB5_AminoAcid	32487269	AA_DRB5_148	I	x	0.99	0.168	0.199	-	-0.148	0.066	1.65
Binary test	HLA-DRB5_AminoAcid	32487272	AA_DRB5_147	L	x	0.99	0.168	0.199	-	-0.148	0.066	1.65
Binary test	HLA-DRB5_AminoAcid	32487275	AA_DRB5_146	G	x	0.99	0.168	0.199	-	-0.148	0.066	1.65
Binary test	HLA-DRB5_AminoAcid	32487278	AA_DRB5_145	T	x	0.99	0.168	0.199	-	-0.148	0.066	1.65
Binary test	HLA-DRB5_AminoAcid	32487281	AA_DRB5_144	S	x	0.99	0.168	0.199	-	-0.148	0.066	1.65
Binary test	HLA-DRB5_AminoAcid	32487284	AA_DRB5_143	V	x	0.99	0.168	0.199	-	-0.148	0.066	1.65
Binary test	HLA-DRB5_AminoAcid	32487287	AA_DRB5_142	V	x	0.99	0.168	0.199	-	-0.148	0.066	1.65
Binary test	HLA-DRB5_AminoAcid	32487290	AA_DRB5_141	G	x	0.99	0.168	0.199	-	-0.148	0.066	1.65
Binary test	HLA-DRB5_AminoAcid	32487293	AA_DRB5_140	A	x	0.99	0.168	0.199	-	-0.148	0.066	1.65
Binary test	HLA-DRB5_AminoAcid	32487296	AA_DRB5_139	K	x	0.99	0.168	0.199	-	-0.148	0.066	1.65
Binary test	HLA-DRB5_AminoAcid	32487299	AA_DRB5_138	E	x	0.99	0.168	0.199	-	-0.148	0.066	1.65
Binary test	HLA-DRB5_AminoAcid	32487302	AA_DRB5_137	E	x	0.99	0.168	0.199	-	-0.148	0.066	1.65
Binary test	HLA-DRB5_AminoAcid	32487305	AA_DRB5_136	Q	x	0.99	0.168	0.199	-	-0.148	0.066	1.65
Binary test	HLA-DRB5_AminoAcid	32487308	AA_DRB5_135_G	P	A	0.865	0.007	0.007	-	-0.052	0.233	0.09
Binary test	HLA-DRB5_AminoAcid	32487308	AA_DRB5_135_S	P	A	0.984	0.161	0.191	-	-0.154	0.068	1.66
Binary test	HLA-DRB5_AminoAcid	32487308	AA_DRB5_135_x	P	A	0.99	0.832	0.801	-	0.148	0.066	1.65
Binary test	HLA-DRB5_AminoAcid	32487311	AA_DRB5_134	N	x	0.99	0.168	0.199	-	-0.148	0.066	1.65
Binary test	HLA-DRB5_AminoAcid	32487314	AA_DRB5_133	R	x	0.99	0.168	0.199	-	-0.148	0.066	1.65
Binary test	HLA-DRB5_AminoAcid	32487317	AA_DRB5_132	F	x	0.99	0.168	0.199	-	-0.148	0.066	1.65
Binary test	HLA-DRB5_AminoAcid	32487320	AA_DRB5_131	W	x	0.99	0.168	0.199	-	-0.148	0.066	1.65
Binary test	HLA-DRB5_AminoAcid	32487323	AA_DRB5_130	R	x	0.99	0.168	0.199	-	-0.148	0.066	1.65
Binary test	HLA-DRB5_AminoAcid	32487326	AA_DRB5_129	V	x	0.99	0.168	0.199	-	-0.148	0.066	1.65
Binary test	HLA-DRB5_AminoAcid	32487329	AA_DRB5_128	E	x	0.99	0.168	0.199	-	-0.148	0.066	1.65
Binary test	HLA-DRB5_AminoAcid	32487332	AA_DRB5_127	I	x	0.99	0.168	0.199	-	-0.148	0.066	1.65
Binary test	HLA-DRB5_AminoAcid	32487335	AA_DRB5_126	S	x	0.99	0.168	0.199	-	-0.148	0.066	1.65
Binary test	HLA-DRB5_AminoAcid	32487338	AA_DRB5_125	G	x	0.99	0.168	0.199	-	-0.148	0.066	1.65
Binary test	HLA-DRB5_AminoAcid	32487341	AA_DRB5_124	P	x	0.99	0.168	0.199	-	-0.148	0.066	1.65
Binary test	HLA-DRB5_AminoAcid	32487344	AA_DRB5_123	Y	x	0.99	0.168	0.199	-	-0.148	0.066	1.65
Binary test	HLA-DRB5_AminoAcid	32487347	AA_DRB5_122	F	x	0.99	0.168	0.199	-	-0.148	0.066	1.65
Binary test	HLA-DRB5_AminoAcid	32487350	AA_DRB5_121	G	x	0.99	0.168	0.199	-	-0.148	0.066	1.65
Binary test	HLA-DRB5_AminoAcid	32487353	AA_DRB5_120	N	x	0.99	0.168	0.199	-	-0.148	0.066	1.65
Binary test	HLA-DRB5_AminoAcid	32487356	AA_DRB5_119	V	x	0.99	0.168	0.199	-	-0.148	0.066	1.65
Binary test	HLA-DRB5_AminoAcid	32487359	AA_DRB5_118	S	x	0.99	0.168	0.199	-	-0.148	0.066	1.65
Binary test	HLA-DRB5_AminoAcid	32487362	AA_DRB5_117	C	x	0.99	0.168	0.199	-	-0.148	0.066	1.65
Binary test	HLA-DRB5_AminoAcid	32487365	AA_DRB5_116	V	x	0.99	0.168	0.199	-	-0.148	0.066	1.65
Binary test	HLA-DRB5_AminoAcid	32487368	AA_DRB5_115	L	x	0.99	0.168	0.199	-	-0.148	0.066	1.65
Binary test	HLA-DRB5_AminoAcid	32487371	AA_DRB5_114	L	x	0.99	0.168	0.199	-	-0.148	0.066	1.65
Binary test	HLA-DRB5_AminoAcid	32487374	AA_DRB5_113	N	x	0.99	0.168	0.199	-	-0.148	0.066	1.65
Binary test	HLA-DRB5_AminoAcid	32487377	AA_DRB5_112	H	x	0.99	0.168	0.199	-	-0.148	0.066	1.65
Binary test	HLA-DRB5_AminoAcid	32487380	AA_DRB5_111	H	x	0.99	0.168	0.199	-	-0.148	0.066	1.65
Binary test	HLA-DRB5_AminoAcid	32487383	AA_DRB5_110	Q	x	0.99	0.168	0.199	-	-0.148	0.066	1.65
Binary test	HLA-DRB5_AminoAcid	32487386	AA_DRB5_109	L	x	0.99	0.168	0.199	-	-0.148	0.066	1.65
Binary test	HLA-DRB5_AminoAcid	32487389	AA_DRB5_108	T	x	0.99	0.168	0.199	-	-0.148	0.066	1.65
Binary test	HLA-DRB5_AminoAcid	32487392	AA_DRB5_107	Q	x	0.99	0.168	0.199	-	-0.148	0.066	1.65
Binary test	HLA-DRB5_AminoAcid	32487395	AA_DRB5_106	T	x	0.99	0.168	0.199	-	-0.148	0.066	1.65
Binary test	HLA-DRB5_AminoAcid	32487398	AA_DRB5_105	R	x	0.99	0.168	0.199	-	-0.148	0.066	1.65
Binary test	HLA-DRB5_AminoAcid	32487401	AA_DRB5_104	A	x	0.99	0.168	0.199	-	-0.148	0.066	1.65
Binary test	HLA-DRB5_AminoAcid	32487404	AA_DRB5_103	P	x	0.99	0.168	0.199	-	-0.148	0.066	1.65
Binary test	HLA-DRB5_AminoAcid	32487407	AA_DRB5_102	Y	x	0.99	0.168	0.199	-	-0.148	0.066	1.65
Binary test	HLA-DRB5_AminoAcid	32487410	AA_DRB5_101	V	x	0.99	0.168	0.199	-	-0.148	0.066	1.65
Binary test	HLA-DRB5_AminoAcid	32487413	AA_DRB5_100	T	x	0.99	0.168	0.199	-	-0.148	0.066	1.65
Binary test	HLA-DRB5_AminoAcid	32487416	AA_DRB5_99	V	x	0.99	0.168	0.199	-	-0.148	0.066	1.65
Binary test	HLA-DRB5_AminoAcid	32487419	AA_DRB5_98	K	x	0.99	0.168	0.199	-	-0.148	0.066	1.65
Binary test	HLA-DRB5_AminoAcid	32487422	AA_DRB5_97	P	x	0.99	0.168	0.199	-	-0.148	0.066	1.65
Binary test	HLA-DRB5_AminoAcid	32487425	AA_DRB5_96	E	x	0.99	0.168	0.199	-	-0.148	0.066	1.65
Binary test	HLA-DRB5_AminoAcid	32487428	AA_DRB5_95	V	x	0.99	0.168	0.199	-	-0.148	0.066	1.65
Binary test	HLA-DRB5_AminoAcid	32489684	AA_DRB5_94	R	x	0.99	0.168	0.199	-	-0.148	0.066	1.65
Binary test	HLA-DRB5_AminoAcid	32489687	AA_DRB5_93	R	x	0.99	0.168	0.199	-	-0.148	0.066	1.65
Binary test	HLA-DRB5_AminoAcid	32489690	AA_DRB5_92	Q	x	0.99	0.168	0.199	-	-0.148	0.066	1.65
Binary test	HLA-DRB5_AminoAcid	32489693	AA_DRB5_91	V	x	0.99	0.168	0.199	-	-0.148	0.066	1.65
Binary test	HLA-DRB5_AminoAcid	32489696	AA_DRB5_90	T	x	0.99	0.168	0.199	-	-0.148	0.066	1.65
Binary test	HLA-DRB5_AminoAcid	32489699	AA_DRB5_89	F	x	0.99	0.168	0.199	-	-0.148	0.066	1.65
Binary test	HLA-DRB5_AminoAcid	32489702	AA_DRB5_88	S	x	0.99	0.168	0.199	-	-0.148	0.066	1.65
Binary test	HLA-DRB5_AminoAcid	32489705	AA_DRB5_87	E	x	0.99	0.168	0.199	-	-0.148	0.066	1.65
Binary test	HLA-DRB5_AminoAcid	32489708	AA_DRB5_86_G	P	A	0.984	0.161	0.191	-	-0.154	0.068	1.66
Binary test	HLA-DRB5_AminoAcid	32489708	AA_DRB5_86_V	P	A	0.865	0.007	0.007	-	-0.052	0.233	0.09
Binary test	HLA-DRB5_AminoAcid	32489708	AA_DRB5_86_x	P	A	0.99	0.832	0.801	-	0.148	0.066	1.65
Binary test	HLA-DRB5_AminoAcid	32489711	AA_DRB5_85_A	P	A	0.865	0.007	0.007	-	-0.052	0.233	0.09
Binary test	HLA-DRB5_AminoAcid	32489711	AA_DRB5_85_V	P	A	0.984	0.161	0.191	-	-0.154	0.068	1.66
Binary test	HLA-DRB5_AminoAcid	32489711	AA_DRB5_85_x	P	A	0.99	0.832	0.801	-	0.148	0.066	1.65
Binary test	HLA-DRB5_AminoAcid	32489714	AA_DRB5_84	G	x	0.99	0.168	0.199	-	-0.148	0.066	1.65
Binary test	HLA-DRB5_AminoAcid	32489717	AA_DRB5_83	Y	x	0.99	0.168	0.199	-	-0.148	0.066	1.65
Binary test	HLA-DRB5_AminoAcid	32489720	AA_DRB5_82	N	x	0.99	0.168	0.199	-	-0.148	0.066	1.65
Binary test	HLA-DRB5_AminoAcid	32489723	AA_DRB5_81	H	x	0.99	0.168	0.199	-	-0.148	0.066	1.65
Binary test	HLA-DRB5_AminoAcid	32489726	AA_DRB5_80	R	x	0.99	0.168	0.199	-	-0.148	0.066	1.65
Binary test	HLA-DRB5_AminoAcid	32489729	AA_DRB5_79	C	x	0.99	0.168	0.199	-	-0.148	0.066	1.65
Binary test	HLA-DRB5_AminoAcid	32489732	AA_DRB5_78	Y	x	0.99	0.168	0.199	-	-0.148	0.066	1.65
Binary test	HLA-DRB5_AminoAcid	32489735	AA_DRB5_77	T	x	0.99	0.168	0.199	-	-0.148	0.066	1.65
Binary test	HLA-DRB5_AminoAcid	32489738	AA_DRB5_76	D	x	0.99	0.168	0.199	-	-0.148	0.066	1.65
Binary test	HLA-DRB5_AminoAcid	32489741	AA_DRB5_75	V	x	0.99	0.168	0.199	-	-0.148	0.066	1.65
Binary test	HLA-DRB5_AminoAcid	32489744	AA_DRB5_74	A	x	0.99	0.168	0.199	-	-0.148	0.066	1.65
Binary test	HLA-DRB5_AminoAcid	32489747	AA_DRB5_73	A	x	0.99	0.168	0.199	-	-0.148	0.066	1.65
Binary test	HLA-DRB5_AminoAcid	32489750	AA_DRB5_72	R	x	0.99	0.168	0.199	-	-0.148	0.066	1.65
Binary test	HLA-DRB5_AminoAcid	32489753	AA_DRB5_71_A	P	A	0.865	0.007	0.007	-	-0.052	0.233	0.09
Binary test	HLA-DRB5_AminoAcid	32489753	AA_DRB5_71_R	P	A	0.984	0.161	0.191	-	-0.154	0.068	1.66
Binary test	HLA-DRB5_AminoAcid	32489753	AA_DRB5_71_x	P	A	0.99	0.832	0.801	-	0.148	0.066	1.65
Binary test	HLA-DRB5_AminoAcid	32489756	AA_DRB5_70_D	P	A	0.984	0.161	0.191	-	-0.154	0.068	1.66
Binary test	HLA-DRB5_AminoAcid	32489756	AA_DRB5_70_Q	P	A	0.865	0.007	0.007	-	-0.052	0.233	0.09
Binary test	HLA-DRB5_AminoAcid	32489756	AA_DRB5_70_x	P	A	0.99	0.832	0.801	-	0.148	0.066	1.65
Binary test	HLA-DRB5_AminoAcid	32489759	AA_DRB5_69	E	x	0.99	0.168	0.199	-	-0.148	0.066	1.65
Binary test	HLA-DRB5_AminoAcid	32489762	AA_DRB5_68	L	x	0.99	0.168	0.199	-	-0.148	0.066	1.65
Binary test	HLA-DRB5_AminoAcid	32489765	AA_DRB5_67_F	P	A	0.984	0.161	0.191	-	-0.154	0.068	1.66
Binary test	HLA-DRB5_AminoAcid	32489765	AA_DRB5_67_I	P	A	0.865	0.007	0.007	-	-0.052	0.233	0.09
Binary test	HLA-DRB5_AminoAcid	32489765	AA_DRB5_67_x	P	A	0.99	0.832	0.801	-	0.148	0.066	1.65
Binary test	HLA-DRB5_AminoAcid	32489768	AA_DRB5_66	D	x	0.99	0.168	0.199	-	-0.148	0.066	1.65
Binary test	HLA-DRB5_AminoAcid	32489771	AA_DRB5_65	K	x	0.99	0.168	0.199	-	-0.148	0.066	1.65
Binary test	HLA-DRB5_AminoAcid	32489774	AA_DRB5_64	Q	x	0.99	0.168	0.199	-	-0.148	0.066	1.65
Binary test	HLA-DRB5_AminoAcid	32489777	AA_DRB5_63	S	x	0.99	0.168	0.199	-	-0.148	0.066	1.65
Binary test	HLA-DRB5_AminoAcid	32489780	AA_DRB5_62	N	x	0.99	0.168	0.199	-	-0.148	0.066	1.65
Binary test	HLA-DRB5_AminoAcid	32489783	AA_DRB5_61	W	x	0.99	0.168	0.199	-	-0.148	0.066	1.65
Binary test	HLA-DRB5_AminoAcid	32489786	AA_DRB5_60	Y	x	0.99	0.168	0.199	-	-0.148	0.066	1.65
Binary test	HLA-DRB5_AminoAcid	32489789	AA_DRB5_59	E	x	0.99	0.168	0.199	-	-0.148	0.066	1.65
Binary test	HLA-DRB5_AminoAcid	32489792	AA_DRB5_58	A	x	0.99	0.168	0.199	-	-0.148	0.066	1.65
Binary test	HLA-DRB5_AminoAcid	32489795	AA_DRB5_57	D	x	0.99	0.168	0.199	-	-0.148	0.066	1.65
Binary test	HLA-DRB5_AminoAcid	32489798	AA_DRB5_56	P	x	0.99	0.168	0.199	-	-0.148	0.066	1.65
Binary test	HLA-DRB5_AminoAcid	32489801	AA_DRB5_55	R	x	0.99	0.168	0.199	-	-0.148	0.066	1.65
Binary test	HLA-DRB5_AminoAcid	32489804	AA_DRB5_54	G	x	0.99	0.168	0.199	-	-0.148	0.066	1.65
Binary test	HLA-DRB5_AminoAcid	32489807	AA_DRB5_53	L	x	0.99	0.168	0.199	-	-0.148	0.066	1.65
Binary test	HLA-DRB5_AminoAcid	32489810	AA_DRB5_52	E	x	0.99	0.168	0.199	-	-0.148	0.066	1.65
Binary test	HLA-DRB5_AminoAcid	32489813	AA_DRB5_51	T	x	0.99	0.168	0.199	-	-0.148	0.066	1.65
[truncated: 1,422 more rows]

## Sheet: c
Supplementary Data 1 | Detailed association results of the HLA variants in the MHC region with uRPL risk.
Two-sided association testing or omnibus testing was performed using logistic regression. P-values are not adjusted for multiple comparisons.
(c) Regional associations conditioned on HLA-B*52:01
df, degree(s) of freedom; P, present; A, absent; x, deletion
Test type (omnibus/binary)	Variant type	Position (bp, hg19)	Variant ID	Allele		Imputation score (r2)	Allele 1 freq.		df	Beta	SE	-log10(P)
				1	2		Case	Control
Omnibus test	HLA-G_AminoAcid	29795914	AA_G_31	-	-	-	-	-	1	-	-	1.99
Omnibus test	HLA-G_AminoAcid	29796377	AA_G_110	-	-	-	-	-	1	-	-	0.21
Omnibus test	HLA-A_AminoAcid	29910359	AA_A_-15	-	-	-	-	-	1	-	-	0.1
Omnibus test	HLA-A_AminoAcid	29910371	AA_A_-11	-	-	-	-	-	1	-	-	0.1
Omnibus test	HLA-A_AminoAcid	29910558	AA_A_9	-	-	-	-	-	3	-	-	0.09
Omnibus test	HLA-A_AminoAcid	29910699	AA_A_56	-	-	-	-	-	1	-	-	0.29
Omnibus test	HLA-A_AminoAcid	29910717	AA_A_62	-	-	-	-	-	3	-	-	0.07
Omnibus test	HLA-A_AminoAcid	29910720	AA_A_63	-	-	-	-	-	1	-	-	0.1
Omnibus test	HLA-A_AminoAcid	29910726	AA_A_65	-	-	-	-	-	1	-	-	0.28
Omnibus test	HLA-A_AminoAcid	29910729	AA_A_66	-	-	-	-	-	1	-	-	0.1
Omnibus test	HLA-A_AminoAcid	29910741	AA_A_70	-	-	-	-	-	1	-	-	0.04
Omnibus test	HLA-A_AminoAcid	29910750	AA_A_73	-	-	-	-	-	1	-	-	0.04
Omnibus test	HLA-A_AminoAcid	29910753	AA_A_74	-	-	-	-	-	1	-	-	0.12
Omnibus test	HLA-A_AminoAcid	29910759	AA_A_76	-	-	-	-	-	2	-	-	0.12
Omnibus test	HLA-A_AminoAcid	29910762	AA_A_77	-	-	-	-	-	1	-	-	0.1
Omnibus test	HLA-A_AminoAcid	29910768	AA_A_79	-	-	-	-	-	1	-	-	0.28
Omnibus test	HLA-A_AminoAcid	29910771	AA_A_80	-	-	-	-	-	1	-	-	0.28
Omnibus test	HLA-A_AminoAcid	29910774	AA_A_81	-	-	-	-	-	1	-	-	0.28
Omnibus test	HLA-A_AminoAcid	29910777	AA_A_82	-	-	-	-	-	1	-	-	0.28
Omnibus test	HLA-A_AminoAcid	29910780	AA_A_83	-	-	-	-	-	1	-	-	0.28
Omnibus test	HLA-A_AminoAcid	29910801	AA_A_90	-	-	-	-	-	1	-	-	0.24
Omnibus test	HLA-A_AminoAcid	29911057	AA_A_95	-	-	-	-	-	2	-	-	0.1
Omnibus test	HLA-A_AminoAcid	29911063	AA_A_97	-	-	-	-	-	2	-	-	0.13
Omnibus test	HLA-A_AminoAcid	29911069	AA_A_99	-	-	-	-	-	2	-	-	0.16
Omnibus test	HLA-A_AminoAcid	29911087	AA_A_105	-	-	-	-	-	1	-	-	0.24
Omnibus test	HLA-A_AminoAcid	29911093	AA_A_107	-	-	-	-	-	1	-	-	0.21
Omnibus test	HLA-A_AminoAcid	29911114	AA_A_114	-	-	-	-	-	2	-	-	0.38
Omnibus test	HLA-A_AminoAcid	29911120	AA_A_116	-	-	-	-	-	1	-	-	0.99
Omnibus test	HLA-A_AminoAcid	29911153	AA_A_127	-	-	-	-	-	1	-	-	0.1
Omnibus test	HLA-A_AminoAcid	29911198	AA_A_142	-	-	-	-	-	1	-	-	0.16
Omnibus test	HLA-A_AminoAcid	29911204	AA_A_144	-	-	-	-	-	1	-	-	0.07
Omnibus test	HLA-A_AminoAcid	29911207	AA_A_145	-	-	-	-	-	1	-	-	0.16
Omnibus test	HLA-A_AminoAcid	29911219	AA_A_149	-	-	-	-	-	1	-	-	0.23
Omnibus test	HLA-A_AminoAcid	29911225	AA_A_151	-	-	-	-	-	1	-	-	0.09
Omnibus test	HLA-A_AminoAcid	29911228	AA_A_152	-	-	-	-	-	2	-	-	0.46
Omnibus test	HLA-A_AminoAcid	29911240	AA_A_156	-	-	-	-	-	2	-	-	0.16
Omnibus test	HLA-A_AminoAcid	29911261	AA_A_163	-	-	-	-	-	1	-	-	0.24
Omnibus test	HLA-A_AminoAcid	29911270	AA_A_166	-	-	-	-	-	1	-	-	0.33
Omnibus test	HLA-A_AminoAcid	29911273	AA_A_167	-	-	-	-	-	1	-	-	0.33
Omnibus test	HLA-A_AminoAcid	29911902	AA_A_184	-	-	-	-	-	1	-	-	0.35
Omnibus test	HLA-A_AminoAcid	29911929	AA_A_193	-	-	-	-	-	1	-	-	0.29
Omnibus test	HLA-A_AminoAcid	29911932	AA_A_194	-	-	-	-	-	1	-	-	0.29
Omnibus test	HLA-A_AminoAcid	29911971	AA_A_207	-	-	-	-	-	1	-	-	0.29
Omnibus test	HLA-A_AminoAcid	29912088	AA_A_246	-	-	-	-	-	1	-	-	0.15
Omnibus test	HLA-A_AminoAcid	29912109	AA_A_253	-	-	-	-	-	1	-	-	0.29
Omnibus test	HLA-A_AminoAcid	29912280	AA_A_276	-	-	-	-	-	1	-	-	0.09
Omnibus test	HLA-A_AminoAcid	29912298	AA_A_282	-	-	-	-	-	1	-	-	0.3
Omnibus test	HLA-A_AminoAcid	29912334	AA_A_294	-	-	-	-	-	1	-	-	0.29
Omnibus test	HLA-A_AminoAcid	29912346	AA_A_298	-	-	-	-	-	1	-	-	0.1
Omnibus test	HLA-A_AminoAcid	29912349	AA_A_299	-	-	-	-	-	1	-	-	0.15
Omnibus test	HLA-A_AminoAcid	29912373	AA_A_307	-	-	-	-	-	1	-	-	0.1
Omnibus test	HLA-A_AminoAcid	29912385	AA_A_311	-	-	-	-	-	1	-	-	0.3
Omnibus test	HLA-A_AminoAcid	29912857	AA_A_321	-	-	-	-	-	1	-	-	0.09
Omnibus test	HLA-A_AminoAcid	29913038	AA_A_334	-	-	-	-	-	1	-	-	0.15
Omnibus test	HLA-E_AminoAcid	30458065	AA_E_107	-	-	-	-	-	1	-	-	0.17
Omnibus test	HLA-C_AminoAcid	31237123	AA_C_339	-	-	-	-	-	1	-	-	0.86
Omnibus test	HLA-C_AminoAcid	31237162	AA_C_326	-	-	-	-	-	1	-	-	0.67
Omnibus test	HLA-C_AminoAcid	31237766	AA_C_307	-	-	-	-	-	1	-	-	0.67
Omnibus test	HLA-C_AminoAcid	31237769	AA_C_306	-	-	-	-	-	1	-	-	0.67
Omnibus test	HLA-C_AminoAcid	31237772	AA_C_305	-	-	-	-	-	1	-	-	0.67
Omnibus test	HLA-C_AminoAcid	31237775	AA_C_304	-	-	-	-	-	1	-	-	1.75
Omnibus test	HLA-C_AminoAcid	31237778	AA_C_303	-	-	-	-	-	1	-	-	1.55
Omnibus test	HLA-C_AminoAcid	31237802	AA_C_295	-	-	-	-	-	1	-	-	0.67
Omnibus test	HLA-C_AminoAcid	31237832	AA_C_285	-	-	-	-	-	1	-	-	0.67
Omnibus test	HLA-C_AminoAcid	31237862	AA_C_275	-	-	-	-	-	2	-	-	1.45
Omnibus test	HLA-C_AminoAcid	31237992	AA_C_273	-	-	-	-	-	1	-	-	0.57
Omnibus test	HLA-C_AminoAcid	31238010	AA_C_267	-	-	-	-	-	1	-	-	0.57
Omnibus test	HLA-C_AminoAcid	31238028	AA_C_261	-	-	-	-	-	1	-	-	0.57
Omnibus test	HLA-C_AminoAcid	31238052	AA_C_253	-	-	-	-	-	1	-	-	0.57
Omnibus test	HLA-C_AminoAcid	31238067	AA_C_248	-	-	-	-	-	1	-	-	0.23
Omnibus test	HLA-C_AminoAcid	31238154	AA_C_219	-	-	-	-	-	1	-	-	0.46
Omnibus test	HLA-C_AminoAcid	31238229	AA_C_194	-	-	-	-	-	1	-	-	0.57
Omnibus test	HLA-C_AminoAcid	31238259	AA_C_184	-	-	-	-	-	1	-	-	0.57
Omnibus test	HLA-C_AminoAcid	31238867	AA_C_177	-	-	-	-	-	1	-	-	1.02
Omnibus test	HLA-C_AminoAcid	31238879	AA_C_173	-	-	-	-	-	1	-	-	0.09
Omnibus test	HLA-C_AminoAcid	31238909	AA_C_163	-	-	-	-	-	1	-	-	0.09
Omnibus test	HLA-C_AminoAcid	31238930	AA_C_156	-	-	-	-	-	3	-	-	0.55
Omnibus test	HLA-C_AminoAcid	31238942	AA_C_152	-	-	-	-	-	2	-	-	1.01
Omnibus test	HLA-C_AminoAcid	31238957	AA_C_147	-	-	-	-	-	1	-	-	0.57
Omnibus test	HLA-C_AminoAcid	31239050	AA_C_116	-	-	-	-	-	3	-	-	0.12
Omnibus test	HLA-C_AminoAcid	31239056	AA_C_114	-	-	-	-	-	1	-	-	0.06
Omnibus test	HLA-C_AminoAcid	31239059	AA_C_113	-	-	-	-	-	1	-	-	0.48
Omnibus test	HLA-C_AminoAcid	31239089	AA_C_103	-	-	-	-	-	1	-	-	0.09
Omnibus test	HLA-C_AminoAcid	31239101	AA_C_99	-	-	-	-	-	3	-	-	0.65
Omnibus test	HLA-C_AminoAcid	31239107	AA_C_97	-	-	-	-	-	1	-	-	0.29
Omnibus test	HLA-C_AminoAcid	31239113	AA_C_95	-	-	-	-	-	2	-	-	0.11
Omnibus test	HLA-C_AminoAcid	31239116	AA_C_94	-	-	-	-	-	1	-	-	0.05
Omnibus test	HLA-C_AminoAcid	31239125	AA_C_91	-	-	-	-	-	1	-	-	0
Omnibus test	HLA-C_AminoAcid	31239378	AA_C_90	-	-	-	-	-	1	-	-	1.12
Omnibus test	HLA-C_AminoAcid	31239408	AA_C_80	-	-	-	-	-	1	-	-	0.29
Omnibus test	HLA-C_AminoAcid	31239417	AA_C_77	-	-	-	-	-	1	-	-	0.29
Omnibus test	HLA-C_AminoAcid	31239429	AA_C_73	-	-	-	-	-	1	-	-	0.99
Omnibus test	HLA-C_AminoAcid	31239450	AA_C_66	-	-	-	-	-	1	-	-	0.48
Omnibus test	HLA-C_AminoAcid	31239501	AA_C_49	-	-	-	-	-	1	-	-	1.47
Omnibus test	HLA-C_AminoAcid	31239543	AA_C_35	-	-	-	-	-	1	-	-	0.88
Omnibus test	HLA-C_AminoAcid	31239576	AA_C_24	-	-	-	-	-	1	-	-	0.03
Omnibus test	HLA-C_AminoAcid	31239585	AA_C_21	-	-	-	-	-	1	-	-	0.03
Omnibus test	HLA-C_AminoAcid	31239606	AA_C_14	-	-	-	-	-	1	-	-	1.47
Omnibus test	HLA-C_AminoAcid	31239615	AA_C_11	-	-	-	-	-	1	-	-	0.29
Omnibus test	HLA-C_AminoAcid	31239621	AA_C_9	-	-	-	-	-	3	-	-	0.35
Omnibus test	HLA-C_AminoAcid	31239630	AA_C_6	-	-	-	-	-	1	-	-	0.23
Omnibus test	HLA-C_AminoAcid	31239645	AA_C_1	-	-	-	-	-	1	-	-	0.76
Omnibus test	HLA-C_AminoAcid	31239802	AA_C_-9	-	-	-	-	-	1	-	-	0.67
Omnibus test	HLA-C_AminoAcid	31239820	AA_C_-15	-	-	-	-	-	1	-	-	0.37
Omnibus test	HLA-C_AminoAcid	31239826	AA_C_-17	-	-	-	-	-	1	-	-	0.67
Omnibus test	HLA-B_AminoAcid	31322303	AA_B_325	-	-	-	-	-	1	-	-	1.33
Omnibus test	HLA-B_AminoAcid	31322910	AA_B_305	-	-	-	-	-	1	-	-	1.32
Omnibus test	HLA-B_AminoAcid	31322979	AA_B_282	-	-	-	-	-	1	-	-	1.32
Omnibus test	HLA-B_AminoAcid	31323183	AA_B_245	-	-	-	-	-	1	-	-	0.64
Omnibus test	HLA-B_AminoAcid	31323321	AA_B_199	-	-	-	-	-	1	-	-	0.02
Omnibus test	HLA-B_AminoAcid	31323336	AA_B_194	-	-	-	-	-	1	-	-	0.34
Omnibus test	HLA-B_AminoAcid	31323952	AA_B_180	-	-	-	-	-	1	-	-	0.03
Omnibus test	HLA-B_AminoAcid	31323958	AA_B_178	-	-	-	-	-	1	-	-	0.03
Omnibus test	HLA-B_AminoAcid	31323961	AA_B_177	-	-	-	-	-	1	-	-	0.03
Omnibus test	HLA-B_AminoAcid	31323979	AA_B_171	-	-	-	-	-	1	-	-	0.12
Omnibus test	HLA-B_AminoAcid	31323991	AA_B_167	-	-	-	-	-	1	-	-	0.02
Omnibus test	HLA-B_AminoAcid	31324003	AA_B_163	-	-	-	-	-	2	-	-	0.34
Omnibus test	HLA-B_AminoAcid	31324018	AA_B_158	-	-	-	-	-	1	-	-	0.07
Omnibus test	HLA-B_AminoAcid	31324024	AA_B_156	-	-	-	-	-	3	-	-	0.67
Omnibus test	HLA-B_AminoAcid	31324036	AA_B_152	-	-	-	-	-	1	-	-	0.78
Omnibus test	HLA-B_AminoAcid	31324051	AA_B_147	-	-	-	-	-	1	-	-	0.39
Omnibus test	HLA-B_AminoAcid	31324057	AA_B_145	-	-	-	-	-	1	-	-	0.22
Omnibus test	HLA-B_AminoAcid	31324063	AA_B_143	-	-	-	-	-	1	-	-	0.39
Omnibus test	HLA-B_AminoAcid	31324099	AA_B_131	-	-	-	-	-	1	-	-	0.02
Omnibus test	HLA-B_AminoAcid	31324144	AA_B_116	-	-	-	-	-	4	-	-	0.1
Omnibus test	HLA-B_AminoAcid	31324150	AA_B_114	-	-	-	-	-	1	-	-	0.82
Omnibus test	HLA-B_AminoAcid	31324153	AA_B_113	-	-	-	-	-	1	-	-	0.01
Omnibus test	HLA-B_AminoAcid	31324183	AA_B_103	-	-	-	-	-	1	-	-	0.4
Omnibus test	HLA-B_AminoAcid	31324195	AA_B_99	-	-	-	-	-	1	-	-	1.53
Omnibus test	HLA-B_AminoAcid	31324201	AA_B_97	-	-	-	-	-	2	-	-	0.59
Omnibus test	HLA-B_AminoAcid	31324207	AA_B_95	-	-	-	-	-	2	-	-	0.65
Omnibus test	HLA-B_AminoAcid	31324210	AA_B_94	-	-	-	-	-	1	-	-	0
Omnibus test	HLA-B_AminoAcid	31324488	AA_B_83	-	-	-	-	-	1	-	-	0.14
Omnibus test	HLA-B_AminoAcid	31324491	AA_B_82	-	-	-	-	-	1	-	-	0.14
Omnibus test	HLA-B_AminoAcid	31324494	AA_B_81	-	-	-	-	-	1	-	-	0.13
Omnibus test	HLA-B_AminoAcid	31324497	AA_B_80	-	-	-	-	-	2	-	-	0.28
Omnibus test	HLA-B_AminoAcid	31324506	AA_B_77	-	-	-	-	-	2	-	-	0.19
Omnibus test	HLA-B_AminoAcid	31324509	AA_B_76	-	-	-	-	-	1	-	-	0.38
Omnibus test	HLA-B_AminoAcid	31324515	AA_B_74	-	-	-	-	-	1	-	-	0.03
Omnibus test	HLA-B_AminoAcid	31324524	AA_B_71	-	-	-	-	-	1	-	-	0.21
Omnibus test	HLA-B_AminoAcid	31324527	AA_B_70	-	-	-	-	-	2	-	-	1.08
Omnibus test	HLA-B_AminoAcid	31324530	AA_B_69	-	-	-	-	-	2	-	-	0.47
Omnibus test	HLA-B_AminoAcid	31324536	AA_B_67	-	-	-	-	-	4	-	-	0.78
Omnibus test	HLA-B_AminoAcid	31324539	AA_B_66	-	-	-	-	-	2	-	-	1.34
Omnibus test	HLA-B_AminoAcid	31324542	AA_B_65	-	-	-	-	-	1	-	-	1.57
Omnibus test	HLA-B_AminoAcid	31324548	AA_B_63	-	-	-	-	-	1	-	-	0.46
Omnibus test	HLA-B_AminoAcid	31324551	AA_B_62	-	-	-	-	-	1	-	-	1.57
Omnibus test	HLA-B_AminoAcid	31324581	AA_B_52	-	-	-	-	-	1	-	-	0.76
Omnibus test	HLA-B_AminoAcid	31324599	AA_B_46	-	-	-	-	-	1	-	-	0.9
Omnibus test	HLA-B_AminoAcid	31324602	AA_B_45	-	-	-	-	-	4	-	-	0.52
Omnibus test	HLA-B_AminoAcid	31324614	AA_B_41	-	-	-	-	-	1	-	-	0.11
Omnibus test	HLA-B_AminoAcid	31324641	AA_B_32	-	-	-	-	-	1	-	-	0.06
Omnibus test	HLA-B_AminoAcid	31324665	AA_B_24	-	-	-	-	-	2	-	-	0.18
Omnibus test	HLA-B_AminoAcid	31324701	AA_B_12	-	-	-	-	-	1	-	-	0.05
Omnibus test	HLA-B_AminoAcid	31324704	AA_B_11	-	-	-	-	-	1	-	-	0.05
Omnibus test	HLA-B_AminoAcid	31324710	AA_B_9	-	-	-	-	-	1	-	-	0.03
Omnibus test	HLA-B_AminoAcid	31324886	AA_B_-8	-	-	-	-	-	1	-	-	1.34
Omnibus test	HLA-B_AminoAcid	31324892	AA_B_-10	-	-	-	-	-	1	-	-	1.3
Omnibus test	HLA-B_AminoAcid	31324895	AA_B_-11	-	-	-	-	-	1	-	-	1.53
Omnibus test	HLA-B_AminoAcid	31324910	AA_B_-16	-	-	-	-	-	1	-	-	1.32
Omnibus test	HLA-B_AminoAcid	31324925	AA_B_-21	-	-	-	-	-	1	-	-	1.3
Omnibus test	HLA-B_AminoAcid	31324931	AA_B_-23	-	-	-	-	-	1	-	-	1.3
Omnibus test	HLA-DRA1_AminoAcid	32411647	AA_DRA1_217	-	-	-	-	-	1	-	-	0.49
Omnibus test	HLA-DRB5_AminoAcid	32485520	AA_DRB5_237	-	-	-	-	-	1	-	-	1.67
Omnibus test	HLA-DRB5_AminoAcid	32485523	AA_DRB5_236	-	-	-	-	-	1	-	-	1.67
Omnibus test	HLA-DRB5_AminoAcid	32485526	AA_DRB5_235	-	-	-	-	-	1	-	-	1.67
Omnibus test	HLA-DRB5_AminoAcid	32485529	AA_DRB5_234	-	-	-	-	-	1	-	-	1.67
Omnibus test	HLA-DRB5_AminoAcid	32485833	AA_DRB5_233	-	-	-	-	-	1	-	-	1.67
Omnibus test	HLA-DRB5_AminoAcid	32485836	AA_DRB5_232	-	-	-	-	-	1	-	-	1.67
Omnibus test	HLA-DRB5_AminoAcid	32485839	AA_DRB5_231	-	-	-	-	-	1	-	-	1.67
Omnibus test	HLA-DRB5_AminoAcid	32485842	AA_DRB5_230	-	-	-	-	-	1	-	-	1.67
Omnibus test	HLA-DRB5_AminoAcid	32485845	AA_DRB5_229	-	-	-	-	-	1	-	-	1.67
Omnibus test	HLA-DRB5_AminoAcid	32485848	AA_DRB5_228	-	-	-	-	-	1	-	-	1.67
Omnibus test	HLA-DRB5_AminoAcid	32485851	AA_DRB5_227	-	-	-	-	-	1	-	-	1.67
Omnibus test	HLA-DRB5_AminoAcid	32485854	AA_DRB5_226	-	-	-	-	-	1	-	-	1.67
Omnibus test	HLA-DRB5_AminoAcid	32486335	AA_DRB5_225	-	-	-	-	-	1	-	-	1.67
Omnibus test	HLA-DRB5_AminoAcid	32486338	AA_DRB5_224	-	-	-	-	-	1	-	-	1.67
Omnibus test	HLA-DRB5_AminoAcid	32486341	AA_DRB5_223	-	-	-	-	-	1	-	-	1.67
Omnibus test	HLA-DRB5_AminoAcid	32486344	AA_DRB5_222	-	-	-	-	-	1	-	-	1.67
Omnibus test	HLA-DRB5_AminoAcid	32486347	AA_DRB5_221	-	-	-	-	-	1	-	-	1.67
Omnibus test	HLA-DRB5_AminoAcid	32486350	AA_DRB5_220	-	-	-	-	-	1	-	-	1.67
Omnibus test	HLA-DRB5_AminoAcid	32486353	AA_DRB5_219	-	-	-	-	-	1	-	-	1.67
Omnibus test	HLA-DRB5_AminoAcid	32486356	AA_DRB5_218	-	-	-	-	-	1	-	-	1.67
Omnibus test	HLA-DRB5_AminoAcid	32486359	AA_DRB5_217	-	-	-	-	-	1	-	-	1.67
Omnibus test	HLA-DRB5_AminoAcid	32486362	AA_DRB5_216	-	-	-	-	-	1	-	-	1.67
Omnibus test	HLA-DRB5_AminoAcid	32486365	AA_DRB5_215	-	-	-	-	-	1	-	-	1.67
Omnibus test	HLA-DRB5_AminoAcid	32486368	AA_DRB5_214	-	-	-	-	-	1	-	-	1.67
Omnibus test	HLA-DRB5_AminoAcid	32486371	AA_DRB5_213	-	-	-	-	-	1	-	-	1.67
Omnibus test	HLA-DRB5_AminoAcid	32486374	AA_DRB5_212	-	-	-	-	-	1	-	-	1.67
Omnibus test	HLA-DRB5_AminoAcid	32486377	AA_DRB5_211	-	-	-	-	-	1	-	-	1.67
Omnibus test	HLA-DRB5_AminoAcid	32486380	AA_DRB5_210	-	-	-	-	-	1	-	-	1.67
Omnibus test	HLA-DRB5_AminoAcid	32486383	AA_DRB5_209	-	-	-	-	-	1	-	-	1.67
Omnibus test	HLA-DRB5_AminoAcid	32486386	AA_DRB5_208	-	-	-	-	-	1	-	-	1.67
Omnibus test	HLA-DRB5_AminoAcid	32486389	AA_DRB5_207	-	-	-	-	-	1	-	-	1.67
Omnibus test	HLA-DRB5_AminoAcid	32486392	AA_DRB5_206	-	-	-	-	-	1	-	-	1.67
Omnibus test	HLA-DRB5_AminoAcid	32486395	AA_DRB5_205	-	-	-	-	-	1	-	-	1.67
Omnibus test	HLA-DRB5_AminoAcid	32486398	AA_DRB5_204	-	-	-	-	-	1	-	-	1.67
Omnibus test	HLA-DRB5_AminoAcid	32486401	AA_DRB5_203	-	-	-	-	-	2	-	-	1.21
Omnibus test	HLA-DRB5_AminoAcid	32486404	AA_DRB5_202	-	-	-	-	-	1	-	-	1.67
Omnibus test	HLA-DRB5_AminoAcid	32486407	AA_DRB5_201	-	-	-	-	-	1	-	-	1.67
Omnibus test	HLA-DRB5_AminoAcid	32486410	AA_DRB5_200	-	-	-	-	-	1	-	-	1.67
Omnibus test	HLA-DRB5_AminoAcid	32486413	AA_DRB5_199	-	-	-	-	-	1	-	-	1.67
Omnibus test	HLA-DRB5_AminoAcid	32486416	AA_DRB5_198	-	-	-	-	-	1	-	-	1.67
Omnibus test	HLA-DRB5_AminoAcid	32486419	AA_DRB5_197	-	-	-	-	-	1	-	-	1.67
Omnibus test	HLA-DRB5_AminoAcid	32486422	AA_DRB5_196	-	-	-	-	-	1	-	-	1.67
Omnibus test	HLA-DRB5_AminoAcid	32486425	AA_DRB5_195	-	-	-	-	-	1	-	-	1.67
Omnibus test	HLA-DRB5_AminoAcid	32486428	AA_DRB5_194	-	-	-	-	-	1	-	-	1.67
Omnibus test	HLA-DRB5_AminoAcid	32486431	AA_DRB5_193	-	-	-	-	-	1	-	-	1.67
Omnibus test	HLA-DRB5_AminoAcid	32486434	AA_DRB5_192	-	-	-	-	-	1	-	-	1.67
Omnibus test	HLA-DRB5_AminoAcid	32486437	AA_DRB5_191	-	-	-	-	-	1	-	-	1.67
Omnibus test	HLA-DRB5_AminoAcid	32486440	AA_DRB5_190	-	-	-	-	-	1	-	-	1.67
Omnibus test	HLA-DRB5_AminoAcid	32486443	AA_DRB5_189	-	-	-	-	-	1	-	-	1.67
Omnibus test	HLA-DRB5_AminoAcid	32487149	AA_DRB5_188	-	-	-	-	-	1	-	-	1.67
Omnibus test	HLA-DRB5_AminoAcid	32487152	AA_DRB5_187	-	-	-	-	-	1	-	-	1.67
Omnibus test	HLA-DRB5_AminoAcid	32487155	AA_DRB5_186	-	-	-	-	-	1	-	-	1.67
Omnibus test	HLA-DRB5_AminoAcid	32487158	AA_DRB5_185	-	-	-	-	-	1	-	-	1.67
Omnibus test	HLA-DRB5_AminoAcid	32487161	AA_DRB5_184	-	-	-	-	-	1	-	-	1.67
Omnibus test	HLA-DRB5_AminoAcid	32487164	AA_DRB5_183	-	-	-	-	-	1	-	-	1.67
Omnibus test	HLA-DRB5_AminoAcid	32487167	AA_DRB5_182	-	-	-	-	-	1	-	-	1.67
Omnibus test	HLA-DRB5_AminoAcid	32487170	AA_DRB5_181	-	-	-	-	-	1	-	-	1.67
Omnibus test	HLA-DRB5_AminoAcid	32487173	AA_DRB5_180	-	-	-	-	-	1	-	-	1.67
Omnibus test	HLA-DRB5_AminoAcid	32487176	AA_DRB5_179	-	-	-	-	-	1	-	-	1.67
Omnibus test	HLA-DRB5_AminoAcid	32487179	AA_DRB5_178	-	-	-	-	-	1	-	-	1.67
Omnibus test	HLA-DRB5_AminoAcid	32487182	AA_DRB5_177	-	-	-	-	-	1	-	-	1.67
Omnibus test	HLA-DRB5_AminoAcid	32487185	AA_DRB5_176	-	-	-	-	-	1	-	-	1.67
Omnibus test	HLA-DRB5_AminoAcid	32487188	AA_DRB5_175	-	-	-	-	-	1	-	-	1.67
Omnibus test	HLA-DRB5_AminoAcid	32487191	AA_DRB5_174	-	-	-	-	-	1	-	-	1.67
Omnibus test	HLA-DRB5_AminoAcid	32487194	AA_DRB5_173	-	-	-	-	-	1	-	-	1.67
Omnibus test	HLA-DRB5_AminoAcid	32487197	AA_DRB5_172	-	-	-	-	-	1	-	-	1.67
Omnibus test	HLA-DRB5_AminoAcid	32487200	AA_DRB5_171	-	-	-	-	-	1	-	-	1.67
Omnibus test	HLA-DRB5_AminoAcid	32487203	AA_DRB5_170	-	-	-	-	-	1	-	-	1.67
Omnibus test	HLA-DRB5_AminoAcid	32487206	AA_DRB5_169	-	-	-	-	-	1	-	-	1.67
Omnibus test	HLA-DRB5_AminoAcid	32487209	AA_DRB5_168	-	-	-	-	-	1	-	-	1.67
Omnibus test	HLA-DRB5_AminoAcid	32487212	AA_DRB5_167	-	-	-	-	-	1	-	-	1.67
Omnibus test	HLA-DRB5_AminoAcid	32487215	AA_DRB5_166	-	-	-	-	-	1	-	-	1.67
Omnibus test	HLA-DRB5_AminoAcid	32487218	AA_DRB5_165	-	-	-	-	-	1	-	-	1.67
Omnibus test	HLA-DRB5_AminoAcid	32487221	AA_DRB5_164	-	-	-	-	-	1	-	-	1.67
Omnibus test	HLA-DRB5_AminoAcid	32487224	AA_DRB5_163	-	-	-	-	-	1	-	-	1.67
Omnibus test	HLA-DRB5_AminoAcid	32487227	AA_DRB5_162	-	-	-	-	-	1	-	-	1.67
Omnibus test	HLA-DRB5_AminoAcid	32487230	AA_DRB5_161	-	-	-	-	-	1	-	-	1.67
Omnibus test	HLA-DRB5_AminoAcid	32487233	AA_DRB5_160	-	-	-	-	-	1	-	-	1.67
Omnibus test	HLA-DRB5_AminoAcid	32487236	AA_DRB5_159	-	-	-	-	-	1	-	-	1.67
Omnibus test	HLA-DRB5_AminoAcid	32487239	AA_DRB5_158	-	-	-	-	-	1	-	-	1.67
Omnibus test	HLA-DRB5_AminoAcid	32487242	AA_DRB5_157	-	-	-	-	-	2	-	-	1.21
Omnibus test	HLA-DRB5_AminoAcid	32487245	AA_DRB5_156	-	-	-	-	-	1	-	-	1.67
Omnibus test	HLA-DRB5_AminoAcid	32487248	AA_DRB5_155	-	-	-	-	-	1	-	-	1.67
Omnibus test	HLA-DRB5_AminoAcid	32487251	AA_DRB5_154	-	-	-	-	-	1	-	-	1.67
Omnibus test	HLA-DRB5_AminoAcid	32487254	AA_DRB5_153	-	-	-	-	-	1	-	-	1.67
Omnibus test	HLA-DRB5_AminoAcid	32487257	AA_DRB5_152	-	-	-	-	-	1	-	-	1.67
Omnibus test	HLA-DRB5_AminoAcid	32487260	AA_DRB5_151	-	-	-	-	-	1	-	-	1.67
Omnibus test	HLA-DRB5_AminoAcid	32487263	AA_DRB5_150	-	-	-	-	-	1	-	-	1.67
Omnibus test	HLA-DRB5_AminoAcid	32487266	AA_DRB5_149	-	-	-	-	-	1	-	-	1.67
Omnibus test	HLA-DRB5_AminoAcid	32487269	AA_DRB5_148	-	-	-	-	-	1	-	-	1.67
Omnibus test	HLA-DRB5_AminoAcid	32487272	AA_DRB5_147	-	-	-	-	-	1	-	-	1.67
Omnibus test	HLA-DRB5_AminoAcid	32487275	AA_DRB5_146	-	-	-	-	-	1	-	-	1.67
Omnibus test	HLA-DRB5_AminoAcid	32487278	AA_DRB5_145	-	-	-	-	-	1	-	-	1.67
Omnibus test	HLA-DRB5_AminoAcid	32487281	AA_DRB5_144	-	-	-	-	-	1	-	-	1.67
Omnibus test	HLA-DRB5_AminoAcid	32487284	AA_DRB5_143	-	-	-	-	-	1	-	-	1.67
Omnibus test	HLA-DRB5_AminoAcid	32487287	AA_DRB5_142	-	-	-	-	-	1	-	-	1.67
Omnibus test	HLA-DRB5_AminoAcid	32487290	AA_DRB5_141	-	-	-	-	-	1	-	-	1.67
Omnibus test	HLA-DRB5_AminoAcid	32487293	AA_DRB5_140	-	-	-	-	-	1	-	-	1.67
Omnibus test	HLA-DRB5_AminoAcid	32487296	AA_DRB5_139	-	-	-	-	-	1	-	-	1.67
Omnibus test	HLA-DRB5_AminoAcid	32487299	AA_DRB5_138	-	-	-	-	-	1	-	-	1.67
Omnibus test	HLA-DRB5_AminoAcid	32487302	AA_DRB5_137	-	-	-	-	-	1	-	-	1.67
Omnibus test	HLA-DRB5_AminoAcid	32487305	AA_DRB5_136	-	-	-	-	-	1	-	-	1.67
Omnibus test	HLA-DRB5_AminoAcid	32487308	AA_DRB5_135	-	-	-	-	-	2	-	-	1.21
Omnibus test	HLA-DRB5_AminoAcid	32487311	AA_DRB5_134	-	-	-	-	-	1	-	-	1.67
Omnibus test	HLA-DRB5_AminoAcid	32487314	AA_DRB5_133	-	-	-	-	-	1	-	-	1.67
Omnibus test	HLA-DRB5_AminoAcid	32487317	AA_DRB5_132	-	-	-	-	-	1	-	-	1.67
Omnibus test	HLA-DRB5_AminoAcid	32487320	AA_DRB5_131	-	-	-	-	-	1	-	-	1.67
Omnibus test	HLA-DRB5_AminoAcid	32487323	AA_DRB5_130	-	-	-	-	-	1	-	-	1.67
Omnibus test	HLA-DRB5_AminoAcid	32487326	AA_DRB5_129	-	-	-	-	-	1	-	-	1.67
Omnibus test	HLA-DRB5_AminoAcid	32487329	AA_DRB5_128	-	-	-	-	-	1	-	-	1.67
Omnibus test	HLA-DRB5_AminoAcid	32487332	AA_DRB5_127	-	-	-	-	-	1	-	-	1.67
Omnibus test	HLA-DRB5_AminoAcid	32487335	AA_DRB5_126	-	-	-	-	-	1	-	-	1.67
Omnibus test	HLA-DRB5_AminoAcid	32487338	AA_DRB5_125	-	-	-	-	-	1	-	-	1.67
Omnibus test	HLA-DRB5_AminoAcid	32487341	AA_DRB5_124	-	-	-	-	-	1	-	-	1.67
Omnibus test	HLA-DRB5_AminoAcid	32487344	AA_DRB5_123	-	-	-	-	-	1	-	-	1.67
Omnibus test	HLA-DRB5_AminoAcid	32487347	AA_DRB5_122	-	-	-	-	-	1	-	-	1.67
Omnibus test	HLA-DRB5_AminoAcid	32487350	AA_DRB5_121	-	-	-	-	-	1	-	-	1.67
Omnibus test	HLA-DRB5_AminoAcid	32487353	AA_DRB5_120	-	-	-	-	-	1	-	-	1.67
Omnibus test	HLA-DRB5_AminoAcid	32487356	AA_DRB5_119	-	-	-	-	-	1	-	-	1.67
Omnibus test	HLA-DRB5_AminoAcid	32487359	AA_DRB5_118	-	-	-	-	-	1	-	-	1.67
Omnibus test	HLA-DRB5_AminoAcid	32487362	AA_DRB5_117	-	-	-	-	-	1	-	-	1.67
Omnibus test	HLA-DRB5_AminoAcid	32487365	AA_DRB5_116	-	-	-	-	-	1	-	-	1.67
Omnibus test	HLA-DRB5_AminoAcid	32487368	AA_DRB5_115	-	-	-	-	-	1	-	-	1.67
Omnibus test	HLA-DRB5_AminoAcid	32487371	AA_DRB5_114	-	-	-	-	-	1	-	-	1.67
Omnibus test	HLA-DRB5_AminoAcid	32487374	AA_DRB5_113	-	-	-	-	-	1	-	-	1.67
Omnibus test	HLA-DRB5_AminoAcid	32487377	AA_DRB5_112	-	-	-	-	-	1	-	-	1.67
Omnibus test	HLA-DRB5_AminoAcid	32487380	AA_DRB5_111	-	-	-	-	-	1	-	-	1.67
Omnibus test	HLA-DRB5_AminoAcid	32487383	AA_DRB5_110	-	-	-	-	-	1	-	-	1.67
Omnibus test	HLA-DRB5_AminoAcid	32487386	AA_DRB5_109	-	-	-	-	-	1	-	-	1.67
Omnibus test	HLA-DRB5_AminoAcid	32487389	AA_DRB5_108	-	-	-	-	-	1	-	-	1.67
Omnibus test	HLA-DRB5_AminoAcid	32487392	AA_DRB5_107	-	-	-	-	-	1	-	-	1.67
Omnibus test	HLA-DRB5_AminoAcid	32487395	AA_DRB5_106	-	-	-	-	-	1	-	-	1.67
Omnibus test	HLA-DRB5_AminoAcid	32487398	AA_DRB5_105	-	-	-	-	-	1	-	-	1.67
Omnibus test	HLA-DRB5_AminoAcid	32487401	AA_DRB5_104	-	-	-	-	-	1	-	-	1.67
Omnibus test	HLA-DRB5_AminoAcid	32487404	AA_DRB5_103	-	-	-	-	-	1	-	-	1.67
Omnibus test	HLA-DRB5_AminoAcid	32487407	AA_DRB5_102	-	-	-	-	-	1	-	-	1.67
Omnibus test	HLA-DRB5_AminoAcid	32487410	AA_DRB5_101	-	-	-	-	-	1	-	-	1.67
Omnibus test	HLA-DRB5_AminoAcid	32487413	AA_DRB5_100	-	-	-	-	-	1	-	-	1.67
Omnibus test	HLA-DRB5_AminoAcid	32487416	AA_DRB5_99	-	-	-	-	-	1	-	-	1.67
Omnibus test	HLA-DRB5_AminoAcid	32487419	AA_DRB5_98	-	-	-	-	-	1	-	-	1.67
Omnibus test	HLA-DRB5_AminoAcid	32487422	AA_DRB5_97	-	-	-	-	-	1	-	-	1.67
Omnibus test	HLA-DRB5_AminoAcid	32487425	AA_DRB5_96	-	-	-	-	-	1	-	-	1.67
Omnibus test	HLA-DRB5_AminoAcid	32487428	AA_DRB5_95	-	-	-	-	-	1	-	-	1.67
Omnibus test	HLA-DRB5_AminoAcid	32489684	AA_DRB5_94	-	-	-	-	-	1	-	-	1.67
Omnibus test	HLA-DRB5_AminoAcid	32489687	AA_DRB5_93	-	-	-	-	-	1	-	-	1.67
Omnibus test	HLA-DRB5_AminoAcid	32489690	AA_DRB5_92	-	-	-	-	-	1	-	-	1.67
Omnibus test	HLA-DRB5_AminoAcid	32489693	AA_DRB5_91	-	-	-	-	-	1	-	-	1.67
Omnibus test	HLA-DRB5_AminoAcid	32489696	AA_DRB5_90	-	-	-	-	-	1	-	-	1.67
Omnibus test	HLA-DRB5_AminoAcid	32489699	AA_DRB5_89	-	-	-	-	-	1	-	-	1.67
Omnibus test	HLA-DRB5_AminoAcid	32489702	AA_DRB5_88	-	-	-	-	-	1	-	-	1.67
Omnibus test	HLA-DRB5_AminoAcid	32489705	AA_DRB5_87	-	-	-	-	-	1	-	-	1.67
Omnibus test	HLA-DRB5_AminoAcid	32489708	AA_DRB5_86	-	-	-	-	-	2	-	-	1.21
Omnibus test	HLA-DRB5_AminoAcid	32489711	AA_DRB5_85	-	-	-	-	-	2	-	-	1.21
Omnibus test	HLA-DRB5_AminoAcid	32489714	AA_DRB5_84	-	-	-	-	-	1	-	-	1.67
Omnibus test	HLA-DRB5_AminoAcid	32489717	AA_DRB5_83	-	-	-	-	-	1	-	-	1.67
Omnibus test	HLA-DRB5_AminoAcid	32489720	AA_DRB5_82	-	-	-	-	-	1	-	-	1.67
Omnibus test	HLA-DRB5_AminoAcid	32489723	AA_DRB5_81	-	-	-	-	-	1	-	-	1.67
Omnibus test	HLA-DRB5_AminoAcid	32489726	AA_DRB5_80	-	-	-	-	-	1	-	-	1.67
Omnibus test	HLA-DRB5_AminoAcid	32489729	AA_DRB5_79	-	-	-	-	-	1	-	-	1.67
Omnibus test	HLA-DRB5_AminoAcid	32489732	AA_DRB5_78	-	-	-	-	-	1	-	-	1.67
Omnibus test	HLA-DRB5_AminoAcid	32489735	AA_DRB5_77	-	-	-	-	-	1	-	-	1.67
Omnibus test	HLA-DRB5_AminoAcid	32489738	AA_DRB5_76	-	-	-	-	-	1	-	-	1.67
Omnibus test	HLA-DRB5_AminoAcid	32489741	AA_DRB5_75	-	-	-	-	-	1	-	-	1.67
Omnibus test	HLA-DRB5_AminoAcid	32489744	AA_DRB5_74	-	-	-	-	-	1	-	-	1.67
Omnibus test	HLA-DRB5_AminoAcid	32489747	AA_DRB5_73	-	-	-	-	-	1	-	-	1.67
Omnibus test	HLA-DRB5_AminoAcid	32489750	AA_DRB5_72	-	-	-	-	-	1	-	-	1.67
Omnibus test	HLA-DRB5_AminoAcid	32489753	AA_DRB5_71	-	-	-	-	-	2	-	-	1.21
Omnibus test	HLA-DRB5_AminoAcid	32489756	AA_DRB5_70	-	-	-	-	-	2	-	-	1.21
Omnibus test	HLA-DRB5_AminoAcid	32489759	AA_DRB5_69	-	-	-	-	-	1	-	-	1.67
Omnibus test	HLA-DRB5_AminoAcid	32489762	AA_DRB5_68	-	-	-	-	-	1	-	-	1.67
Omnibus test	HLA-DRB5_AminoAcid	32489765	AA_DRB5_67	-	-	-	-	-	2	-	-	1.21
Omnibus test	HLA-DRB5_AminoAcid	32489768	AA_DRB5_66	-	-	-	-	-	1	-	-	1.67
Omnibus test	HLA-DRB5_AminoAcid	32489771	AA_DRB5_65	-	-	-	-	-	1	-	-	1.67
Omnibus test	HLA-DRB5_AminoAcid	32489774	AA_DRB5_64	-	-	-	-	-	1	-	-	1.67
Omnibus test	HLA-DRB5_AminoAcid	32489777	AA_DRB5_63	-	-	-	-	-	1	-	-	1.67
Omnibus test	HLA-DRB5_AminoAcid	32489780	AA_DRB5_62	-	-	-	-	-	1	-	-	1.67
Omnibus test	HLA-DRB5_AminoAcid	32489783	AA_DRB5_61	-	-	-	-	-	1	-	-	1.67
Omnibus test	HLA-DRB5_AminoAcid	32489786	AA_DRB5_60	-	-	-	-	-	1	-	-	1.67
Omnibus test	HLA-DRB5_AminoAcid	32489789	AA_DRB5_59	-	-	-	-	-	1	-	-	1.67
Omnibus test	HLA-DRB5_AminoAcid	32489792	AA_DRB5_58	-	-	-	-	-	1	-	-	1.67
Omnibus test	HLA-DRB5_AminoAcid	32489795	AA_DRB5_57	-	-	-	-	-	1	-	-	1.67
Omnibus test	HLA-DRB5_AminoAcid	32489798	AA_DRB5_56	-	-	-	-	-	1	-	-	1.67
Omnibus test	HLA-DRB5_AminoAcid	32489801	AA_DRB5_55	-	-	-	-	-	1	-	-	1.67
Omnibus test	HLA-DRB5_AminoAcid	32489804	AA_DRB5_54	-	-	-	-	-	1	-	-	1.67
Omnibus test	HLA-DRB5_AminoAcid	32489807	AA_DRB5_53	-	-	-	-	-	1	-	-	1.67
Omnibus test	HLA-DRB5_AminoAcid	32489810	AA_DRB5_52	-	-	-	-	-	1	-	-	1.67
Omnibus test	HLA-DRB5_AminoAcid	32489813	AA_DRB5_51	-	-	-	-	-	1	-	-	1.67
Omnibus test	HLA-DRB5_AminoAcid	32489816	AA_DRB5_50	-	-	-	-	-	1	-	-	1.67
Omnibus test	HLA-DRB5_AminoAcid	32489819	AA_DRB5_49	-	-	-	-	-	1	-	-	1.67
Omnibus test	HLA-DRB5_AminoAcid	32489822	AA_DRB5_48	-	-	-	-	-	1	-	-	1.67
Omnibus test	HLA-DRB5_AminoAcid	32489825	AA_DRB5_47	-	-	-	-	-	1	-	-	1.67
Omnibus test	HLA-DRB5_AminoAcid	32489828	AA_DRB5_46	-	-	-	-	-	1	-	-	1.67
Omnibus test	HLA-DRB5_AminoAcid	32489831	AA_DRB5_45	-	-	-	-	-	1	-	-	1.67
Omnibus test	HLA-DRB5_AminoAcid	32489834	AA_DRB5_44	-	-	-	-	-	1	-	-	1.67
Omnibus test	HLA-DRB5_AminoAcid	32489837	AA_DRB5_43	-	-	-	-	-	1	-	-	1.67
Omnibus test	HLA-DRB5_AminoAcid	32489840	AA_DRB5_42	-	-	-	-	-	1	-	-	1.67
Omnibus test	HLA-DRB5_AminoAcid	32489843	AA_DRB5_41	-	-	-	-	-	1	-	-	1.67
Omnibus test	HLA-DRB5_AminoAcid	32489846	AA_DRB5_40	-	-	-	-	-	1	-	-	1.67
Omnibus test	HLA-DRB5_AminoAcid	32489849	AA_DRB5_39	-	-	-	-	-	1	-	-	1.67
Omnibus test	HLA-DRB5_AminoAcid	32489852	AA_DRB5_38	-	-	-	-	-	2	-	-	1.21
Omnibus test	HLA-DRB5_AminoAcid	32489855	AA_DRB5_37	-	-	-	-	-	2	-	-	1.21
Omnibus test	HLA-DRB5_AminoAcid	32489858	AA_DRB5_36	-	-	-	-	-	1	-	-	1.67
Omnibus test	HLA-DRB5_AminoAcid	32489861	AA_DRB5_35	-	-	-	-	-	1	-	-	1.67
Omnibus test	HLA-DRB5_AminoAcid	32489864	AA_DRB5_34	-	-	-	-	-	1	-	-	1.67
Omnibus test	HLA-DRB5_AminoAcid	32489867	AA_DRB5_33	-	-	-	-	-	1	-	-	1.67
Omnibus test	HLA-DRB5_AminoAcid	32489870	AA_DRB5_32	-	-	-	-	-	1	-	-	1.67
Omnibus test	HLA-DRB5_AminoAcid	32489873	AA_DRB5_31	-	-	-	-	-	1	-	-	1.67
Omnibus test	HLA-DRB5_AminoAcid	32489876	AA_DRB5_30	-	-	-	-	-	2	-	-	1.21
Omnibus test	HLA-DRB5_AminoAcid	32489879	AA_DRB5_29	-	-	-	-	-	1	-	-	1.67
Omnibus test	HLA-DRB5_AminoAcid	32489882	AA_DRB5_28	-	-	-	-	-	1	-	-	1.67
Omnibus test	HLA-DRB5_AminoAcid	32489885	AA_DRB5_27	-	-	-	-	-	1	-	-	1.67
Omnibus test	HLA-DRB5_AminoAcid	32489888	AA_DRB5_26	-	-	-	-	-	1	-	-	1.67
Omnibus test	HLA-DRB5_AminoAcid	32489891	AA_DRB5_25	-	-	-	-	-	1	-	-	1.67
Omnibus test	HLA-DRB5_AminoAcid	32489894	AA_DRB5_24	-	-	-	-	-	1	-	-	1.67
Omnibus test	HLA-DRB5_AminoAcid	32489897	AA_DRB5_23	-	-	-	-	-	1	-	-	1.67
Omnibus test	HLA-DRB5_AminoAcid	32489900	AA_DRB5_22	-	-	-	-	-	1	-	-	1.67
Omnibus test	HLA-DRB5_AminoAcid	32489903	AA_DRB5_21	-	-	-	-	-	1	-	-	1.67
Omnibus test	HLA-DRB5_AminoAcid	32489906	AA_DRB5_20	-	-	-	-	-	1	-	-	1.67
Omnibus test	HLA-DRB5_AminoAcid	32489909	AA_DRB5_19	-	-	-	-	-	1	-	-	1.67
Omnibus test	HLA-DRB5_AminoAcid	32489912	AA_DRB5_18	-	-	-	-	-	1	-	-	1.67
Omnibus test	HLA-DRB5_AminoAcid	32489915	AA_DRB5_17	-	-	-	-	-	1	-	-	1.67
Omnibus test	HLA-DRB5_AminoAcid	32489918	AA_DRB5_16	-	-	-	-	-	1	-	-	1.67
Omnibus test	HLA-DRB5_AminoAcid	32489921	AA_DRB5_15	-	-	-	-	-	1	-	-	1.67
Omnibus test	HLA-DRB5_AminoAcid	32489924	AA_DRB5_14	-	-	-	-	-	1	-	-	1.67
Omnibus test	HLA-DRB5_AminoAcid	32489927	AA_DRB5_13	-	-	-	-	-	1	-	-	1.67
Omnibus test	HLA-DRB5_AminoAcid	32489930	AA_DRB5_12	-	-	-	-	-	1	-	-	1.67
Omnibus test	HLA-DRB5_AminoAcid	32489933	AA_DRB5_11	-	-	-	-	-	1	-	-	1.67
Omnibus test	HLA-DRB5_AminoAcid	32489936	AA_DRB5_10	-	-	-	-	-	1	-	-	1.67
Omnibus test	HLA-DRB5_AminoAcid	32489939	AA_DRB5_9	-	-	-	-	-	1	-	-	1.67
Omnibus test	HLA-DRB5_AminoAcid	32489942	AA_DRB5_8	-	-	-	-	-	1	-	-	1.67
Omnibus test	HLA-DRB5_AminoAcid	32489945	AA_DRB5_7	-	-	-	-	-	1	-	-	1.67
Omnibus test	HLA-DRB5_AminoAcid	32489948	AA_DRB5_6	-	-	-	-	-	2	-	-	1.21
Omnibus test	HLA-DRB5_AminoAcid	32489951	AA_DRB5_5	-	-	-	-	-	1	-	-	1.67
Omnibus test	HLA-DRB5_AminoAcid	32497904	AA_DRB5_4	-	-	-	-	-	1	-	-	1.67
Omnibus test	HLA-DRB5_AminoAcid	32497907	AA_DRB5_3	-	-	-	-	-	1	-	-	1.67
Omnibus test	HLA-DRB5_AminoAcid	32497910	AA_DRB5_2	-	-	-	-	-	1	-	-	1.67
Omnibus test	HLA-DRB5_AminoAcid	32497913	AA_DRB5_1	-	-	-	-	-	1	-	-	1.67
Omnibus test	HLA-DRB5_AminoAcid	32497916	AA_DRB5_-1	-	-	-	-	-	1	-	-	1.67
Omnibus test	HLA-DRB5_AminoAcid	32497919	AA_DRB5_-2	-	-	-	-	-	1	-	-	1.67
Omnibus test	HLA-DRB5_AminoAcid	32497922	AA_DRB5_-3	-	-	-	-	-	1	-	-	1.67
Omnibus test	HLA-DRB5_AminoAcid	32497925	AA_DRB5_-4	-	-	-	-	-	1	-	-	1.67
Omnibus test	HLA-DRB5_AminoAcid	32497928	AA_DRB5_-5	-	-	-	-	-	1	-	-	1.67
Omnibus test	HLA-DRB5_AminoAcid	32497931	AA_DRB5_-6	-	-	-	-	-	1	-	-	1.67
Omnibus test	HLA-DRB5_AminoAcid	32497934	AA_DRB5_-7	-	-	-	-	-	1	-	-	1.67
Omnibus test	HLA-DRB5_AminoAcid	32497937	AA_DRB5_-8	-	-	-	-	-	1	-	-	1.67
Omnibus test	HLA-DRB5_AminoAcid	32497940	AA_DRB5_-9	-	-	-	-	-	1	-	-	1.67
Omnibus test	HLA-DRB5_AminoAcid	32497943	AA_DRB5_-10	-	-	-	-	-	1	-	-	1.67
Omnibus test	HLA-DRB5_AminoAcid	32497946	AA_DRB5_-11	-	-	-	-	-	1	-	-	1.67
Omnibus test	HLA-DRB5_AminoAcid	32497949	AA_DRB5_-12	-	-	-	-	-	1	-	-	1.67
Omnibus test	HLA-DRB5_AminoAcid	32497952	AA_DRB5_-13	-	-	-	-	-	1	-	-	1.67
Omnibus test	HLA-DRB5_AminoAcid	32497955	AA_DRB5_-14	-	-	-	-	-	1	-	-	1.67
Omnibus test	HLA-DRB5_AminoAcid	32497958	AA_DRB5_-15	-	-	-	-	-	1	-	-	1.67
Omnibus test	HLA-DRB5_AminoAcid	32497961	AA_DRB5_-16	-	-	-	-	-	2	-	-	1.21
Omnibus test	HLA-DRB5_AminoAcid	32497964	AA_DRB5_-17	-	-	-	-	-	1	-	-	1.67
Omnibus test	HLA-DRB5_AminoAcid	32497967	AA_DRB5_-18	-	-	-	-	-	1	-	-	1.67
Omnibus test	HLA-DRB5_AminoAcid	32497970	AA_DRB5_-19	-	-	-	-	-	1	-	-	1.67
Omnibus test	HLA-DRB5_AminoAcid	32497973	AA_DRB5_-20	-	-	-	-	-	1	-	-	1.67
Omnibus test	HLA-DRB5_AminoAcid	32497976	AA_DRB5_-21	-	-	-	-	-	1	-	-	1.67
Omnibus test	HLA-DRB5_AminoAcid	32497979	AA_DRB5_-22	-	-	-	-	-	1	-	-	1.67
Omnibus test	HLA-DRB5_AminoAcid	32497982	AA_DRB5_-23	-	-	-	-	-	1	-	-	1.67
Omnibus test	HLA-DRB5_AminoAcid	32497985	AA_DRB5_-24	-	-	-	-	-	1	-	-	1.67
Omnibus test	HLA-DRB5_AminoAcid	32497988	AA_DRB5_-25	-	-	-	-	-	1	-	-	1.67
Omnibus test	HLA-DRB5_AminoAcid	32497991	AA_DRB5_-26	-	-	-	-	-	1	-	-	1.67
Omnibus test	HLA-DRB5_AminoAcid	32497994	AA_DRB5_-27	-	-	-	-	-	1	-	-	1.67
Omnibus test	HLA-DRB5_AminoAcid	32497997	AA_DRB5_-28	-	-	-	-	-	1	-	-	1.67
Omnibus test	HLA-DRB5_AminoAcid	32498000	AA_DRB5_-29	-	-	-	-	-	1	-	-	1.67
Omnibus test	HLA-DRB4_AminoAcid	32502152	AA_DRB4_237	-	-	-	-	-	1	-	-	0.12
Omnibus test	HLA-DRB4_AminoAcid	32502155	AA_DRB4_236	-	-	-	-	-	1	-	-	0.12
Omnibus test	HLA-DRB4_AminoAcid	32502158	AA_DRB4_235	-	-	-	-	-	1	-	-	0.12
Omnibus test	HLA-DRB4_AminoAcid	32502161	AA_DRB4_234	-	-	-	-	-	1	-	-	0.12
Omnibus test	HLA-DRB4_AminoAcid	32502164	AA_DRB4_233	-	-	-	-	-	1	-	-	0.12
Omnibus test	HLA-DRB4_AminoAcid	32502167	AA_DRB4_232	-	-	-	-	-	1	-	-	0.12
Omnibus test	HLA-DRB4_AminoAcid	32502170	AA_DRB4_231	-	-	-	-	-	1	-	-	0.12
Omnibus test	HLA-DRB4_AminoAcid	32502173	AA_DRB4_230	-	-	-	-	-	1	-	-	0.12
Omnibus test	HLA-DRB4_AminoAcid	32502176	AA_DRB4_229	-	-	-	-	-	1	-	-	0.12
Omnibus test	HLA-DRB4_AminoAcid	32502179	AA_DRB4_228	-	-	-	-	-	1	-	-	0.12
Omnibus test	HLA-DRB4_AminoAcid	32502182	AA_DRB4_227	-	-	-	-	-	1	-	-	0.12
Omnibus test	HLA-DRB4_AminoAcid	32502185	AA_DRB4_226	-	-	-	-	-	1	-	-	0.12
Omnibus test	HLA-DRB4_AminoAcid	32502188	AA_DRB4_225	-	-	-	-	-	1	-	-	0.12
Omnibus test	HLA-DRB4_AminoAcid	32502191	AA_DRB4_224	-	-	-	-	-	1	-	-	0.12
Omnibus test	HLA-DRB4_AminoAcid	32502194	AA_DRB4_223	-	-	-	-	-	1	-	-	0.12
Omnibus test	HLA-DRB4_AminoAcid	32502197	AA_DRB4_222	-	-	-	-	-	1	-	-	0.12
Omnibus test	HLA-DRB4_AminoAcid	32502200	AA_DRB4_221	-	-	-	-	-	1	-	-	0.12
Omnibus test	HLA-DRB4_AminoAcid	32502203	AA_DRB4_220	-	-	-	-	-	1	-	-	0.12
Omnibus test	HLA-DRB4_AminoAcid	32502206	AA_DRB4_219	-	-	-	-	-	1	-	-	0.12
Omnibus test	HLA-DRB4_AminoAcid	32502209	AA_DRB4_218	-	-	-	-	-	1	-	-	0.12
Omnibus test	HLA-DRB4_AminoAcid	32502212	AA_DRB4_217	-	-	-	-	-	1	-	-	0.12
Omnibus test	HLA-DRB4_AminoAcid	32502215	AA_DRB4_216	-	-	-	-	-	1	-	-	0.12
Omnibus test	HLA-DRB4_AminoAcid	32502218	AA_DRB4_215	-	-	-	-	-	1	-	-	0.12
Omnibus test	HLA-DRB4_AminoAcid	32502221	AA_DRB4_214	-	-	-	-	-	1	-	-	0.12
Omnibus test	HLA-DRB4_AminoAcid	32502224	AA_DRB4_213	-	-	-	-	-	1	-	-	0.12
Omnibus test	HLA-DRB4_AminoAcid	32502227	AA_DRB4_212	-	-	-	-	-	1	-	-	0.12
Omnibus test	HLA-DRB4_AminoAcid	32502230	AA_DRB4_211	-	-	-	-	-	1	-	-	0.12
Omnibus test	HLA-DRB4_AminoAcid	32502233	AA_DRB4_210	-	-	-	-	-	1	-	-	0.12
Omnibus test	HLA-DRB4_AminoAcid	32502236	AA_DRB4_209	-	-	-	-	-	1	-	-	0.12
Omnibus test	HLA-DRB4_AminoAcid	32502239	AA_DRB4_208	-	-	-	-	-	1	-	-	0.12
Omnibus test	HLA-DRB4_AminoAcid	32502242	AA_DRB4_207	-	-	-	-	-	1	-	-	0.12
Omnibus test	HLA-DRB4_AminoAcid	32502245	AA_DRB4_206	-	-	-	-	-	1	-	-	0.12
Omnibus test	HLA-DRB4_AminoAcid	32502248	AA_DRB4_205	-	-	-	-	-	1	-	-	0.12
Omnibus test	HLA-DRB4_AminoAcid	32502251	AA_DRB4_204	-	-	-	-	-	1	-	-	0.12
Omnibus test	HLA-DRB4_AminoAcid	32502254	AA_DRB4_203	-	-	-	-	-	1	-	-	0.12
Omnibus test	HLA-DRB4_AminoAcid	32502257	AA_DRB4_202	-	-	-	-	-	1	-	-	0.12
Omnibus test	HLA-DRB4_AminoAcid	32502260	AA_DRB4_201	-	-	-	-	-	1	-	-	0.12
Omnibus test	HLA-DRB4_AminoAcid	32502263	AA_DRB4_200	-	-	-	-	-	1	-	-	0.12
Omnibus test	HLA-DRB4_AminoAcid	32502266	AA_DRB4_199	-	-	-	-	-	1	-	-	0.12
Omnibus test	HLA-DRB4_AminoAcid	32502269	AA_DRB4_198	-	-	-	-	-	1	-	-	0.12
Omnibus test	HLA-DRB4_AminoAcid	32502272	AA_DRB4_197	-	-	-	-	-	1	-	-	0.12
Omnibus test	HLA-DRB4_AminoAcid	32502275	AA_DRB4_196	-	-	-	-	-	1	-	-	0.12
Omnibus test	HLA-DRB4_AminoAcid	32502278	AA_DRB4_195	-	-	-	-	-	1	-	-	0.12
Omnibus test	HLA-DRB4_AminoAcid	32502281	AA_DRB4_194	-	-	-	-	-	1	-	-	0.12
Omnibus test	HLA-DRB4_AminoAcid	32502284	AA_DRB4_193	-	-	-	-	-	1	-	-	0.12
Omnibus test	HLA-DRB4_AminoAcid	32502287	AA_DRB4_192	-	-	-	-	-	1	-	-	0.12
Omnibus test	HLA-DRB4_AminoAcid	32502290	AA_DRB4_191	-	-	-	-	-	1	-	-	0.12
Omnibus test	HLA-DRB4_AminoAcid	32502293	AA_DRB4_190	-	-	-	-	-	1	-	-	0.12
Omnibus test	HLA-DRB4_AminoAcid	32502296	AA_DRB4_189	-	-	-	-	-	1	-	-	0.12
Omnibus test	HLA-DRB4_AminoAcid	32502299	AA_DRB4_188	-	-	-	-	-	1	-	-	0.12
Omnibus test	HLA-DRB4_AminoAcid	32502302	AA_DRB4_187	-	-	-	-	-	1	-	-	0.12
Omnibus test	HLA-DRB4_AminoAcid	32502305	AA_DRB4_186	-	-	-	-	-	1	-	-	0.12
Omnibus test	HLA-DRB4_AminoAcid	32502308	AA_DRB4_185	-	-	-	-	-	1	-	-	0.12
Omnibus test	HLA-DRB4_AminoAcid	32502311	AA_DRB4_184	-	-	-	-	-	1	-	-	0.12
Omnibus test	HLA-DRB4_AminoAcid	32502314	AA_DRB4_183	-	-	-	-	-	1	-	-	0.12
Omnibus test	HLA-DRB4_AminoAcid	32502317	AA_DRB4_182	-	-	-	-	-	1	-	-	0.12
Omnibus test	HLA-DRB4_AminoAcid	32502320	AA_DRB4_181	-	-	-	-	-	1	-	-	0.12
Omnibus test	HLA-DRB4_AminoAcid	32502323	AA_DRB4_180	-	-	-	-	-	1	-	-	0.12
Omnibus test	HLA-DRB4_AminoAcid	32502326	AA_DRB4_179	-	-	-	-	-	1	-	-	0.12
Omnibus test	HLA-DRB4_AminoAcid	32502329	AA_DRB4_178	-	-	-	-	-	1	-	-	0.12
Omnibus test	HLA-DRB4_AminoAcid	32502332	AA_DRB4_177	-	-	-	-	-	1	-	-	0.12
Omnibus test	HLA-DRB4_AminoAcid	32502335	AA_DRB4_176	-	-	-	-	-	1	-	-	0.21
Omnibus test	HLA-DRB4_AminoAcid	32502338	AA_DRB4_175	-	-	-	-	-	1	-	-	0.21
Omnibus test	HLA-DRB4_AminoAcid	32502341	AA_DRB4_174	-	-	-	-	-	1	-	-	0.21
Omnibus test	HLA-DRB4_AminoAcid	32502344	AA_DRB4_173	-	-	-	-	-	1	-	-	0.21
Omnibus test	HLA-DRB4_AminoAcid	32502347	AA_DRB4_172	-	-	-	-	-	1	-	-	0.21
Omnibus test	HLA-DRB4_AminoAcid	32502350	AA_DRB4_171	-	-	-	-	-	1	-	-	0.21
Omnibus test	HLA-DRB4_AminoAcid	32502353	AA_DRB4_170	-	-	-	-	-	1	-	-	0.21
Omnibus test	HLA-DRB4_AminoAcid	32502356	AA_DRB4_169	-	-	-	-	-	1	-	-	0.21
Omnibus test	HLA-DRB4_AminoAcid	32502359	AA_DRB4_168	-	-	-	-	-	1	-	-	0.21
Omnibus test	HLA-DRB4_AminoAcid	32502362	AA_DRB4_167	-	-	-	-	-	1	-	-	0.21
Omnibus test	HLA-DRB4_AminoAcid	32502365	AA_DRB4_166	-	-	-	-	-	1	-	-	0.21
Omnibus test	HLA-DRB4_AminoAcid	32502368	AA_DRB4_165	-	-	-	-	-	1	-	-	0.21
Omnibus test	HLA-DRB4_AminoAcid	32502371	AA_DRB4_164	-	-	-	-	-	1	-	-	0.21
Omnibus test	HLA-DRB4_AminoAcid	32502374	AA_DRB4_163	-	-	-	-	-	1	-	-	0.21
Omnibus test	HLA-DRB4_AminoAcid	32502377	AA_DRB4_162	-	-	-	-	-	1	-	-	0.21
Omnibus test	HLA-DRB4_AminoAcid	32502380	AA_DRB4_161	-	-	-	-	-	1	-	-	0.21
Omnibus test	HLA-DRB4_AminoAcid	32502383	AA_DRB4_160	-	-	-	-	-	1	-	-	0.21
Omnibus test	HLA-DRB4_AminoAcid	32502386	AA_DRB4_159	-	-	-	-	-	1	-	-	0.21
Omnibus test	HLA-DRB4_AminoAcid	32502389	AA_DRB4_158	-	-	-	-	-	1	-	-	0.21
Omnibus test	HLA-DRB4_AminoAcid	32502392	AA_DRB4_157	-	-	-	-	-	1	-	-	0.21
Omnibus test	HLA-DRB4_AminoAcid	32502395	AA_DRB4_156	-	-	-	-	-	1	-	-	0.21
Omnibus test	HLA-DRB4_AminoAcid	32502398	AA_DRB4_155	-	-	-	-	-	1	-	-	0.21
Omnibus test	HLA-DRB4_AminoAcid	32502401	AA_DRB4_154	-	-	-	-	-	1	-	-	0.21
Omnibus test	HLA-DRB4_AminoAcid	32502404	AA_DRB4_153	-	-	-	-	-	1	-	-	0.21
Omnibus test	HLA-DRB4_AminoAcid	32502407	AA_DRB4_152	-	-	-	-	-	1	-	-	0.21
Omnibus test	HLA-DRB4_AminoAcid	32502410	AA_DRB4_151	-	-	-	-	-	1	-	-	0.21
Omnibus test	HLA-DRB4_AminoAcid	32502413	AA_DRB4_150	-	-	-	-	-	1	-	-	0.21
Omnibus test	HLA-DRB4_AminoAcid	32502416	AA_DRB4_149	-	-	-	-	-	1	-	-	0.21
Omnibus test	HLA-DRB4_AminoAcid	32502419	AA_DRB4_148	-	-	-	-	-	1	-	-	0.21
Omnibus test	HLA-DRB4_AminoAcid	32502422	AA_DRB4_147	-	-	-	-	-	1	-	-	0.21
Omnibus test	HLA-DRB4_AminoAcid	32502425	AA_DRB4_146	-	-	-	-	-	1	-	-	0.21
Omnibus test	HLA-DRB4_AminoAcid	32502428	AA_DRB4_145	-	-	-	-	-	1	-	-	0.21
Omnibus test	HLA-DRB4_AminoAcid	32502431	AA_DRB4_144	-	-	-	-	-	1	-	-	0.21
Omnibus test	HLA-DRB4_AminoAcid	32502434	AA_DRB4_143	-	-	-	-	-	1	-	-	0.21
Omnibus test	HLA-DRB4_AminoAcid	32502437	AA_DRB4_142	-	-	-	-	-	1	-	-	0.21
Omnibus test	HLA-DRB4_AminoAcid	32502440	AA_DRB4_141	-	-	-	-	-	1	-	-	0.21
Omnibus test	HLA-DRB4_AminoAcid	32502443	AA_DRB4_140	-	-	-	-	-	1	-	-	0.21
Omnibus test	HLA-DRB4_AminoAcid	32502446	AA_DRB4_139	-	-	-	-	-	1	-	-	0.21
Omnibus test	HLA-DRB4_AminoAcid	32502449	AA_DRB4_138	-	-	-	-	-	1	-	-	0.21
Omnibus test	HLA-DRB4_AminoAcid	32502452	AA_DRB4_137	-	-	-	-	-	1	-	-	0.21
Omnibus test	HLA-DRB4_AminoAcid	32502455	AA_DRB4_136	-	-	-	-	-	1	-	-	0.21
Omnibus test	HLA-DRB4_AminoAcid	32502458	AA_DRB4_135	-	-	-	-	-	1	-	-	0.21
Omnibus test	HLA-DRB4_AminoAcid	32502461	AA_DRB4_134	-	-	-	-	-	1	-	-	0.21
Omnibus test	HLA-DRB4_AminoAcid	32502464	AA_DRB4_133	-	-	-	-	-	1	-	-	0.21
Omnibus test	HLA-DRB4_AminoAcid	32502467	AA_DRB4_132	-	-	-	-	-	1	-	-	0.21
Omnibus test	HLA-DRB4_AminoAcid	32502470	AA_DRB4_131	-	-	-	-	-	1	-	-	0.21
Omnibus test	HLA-DRB4_AminoAcid	32502473	AA_DRB4_130	-	-	-	-	-	1	-	-	0.21
Omnibus test	HLA-DRB4_AminoAcid	32502476	AA_DRB4_129	-	-	-	-	-	1	-	-	0.21
Omnibus test	HLA-DRB4_AminoAcid	32502479	AA_DRB4_128	-	-	-	-	-	1	-	-	0.21
Omnibus test	HLA-DRB4_AminoAcid	32502482	AA_DRB4_127	-	-	-	-	-	1	-	-	0.21
Omnibus test	HLA-DRB4_AminoAcid	32502485	AA_DRB4_126	-	-	-	-	-	1	-	-	0.21
Omnibus test	HLA-DRB4_AminoAcid	32502488	AA_DRB4_125	-	-	-	-	-	1	-	-	0.21
Omnibus test	HLA-DRB4_AminoAcid	32502491	AA_DRB4_124	-	-	-	-	-	1	-	-	0.21
Omnibus test	HLA-DRB4_AminoAcid	32502494	AA_DRB4_123	-	-	-	-	-	1	-	-	0.21
Omnibus test	HLA-DRB4_AminoAcid	32502497	AA_DRB4_122	-	-	-	-	-	1	-	-	0.21
Omnibus test	HLA-DRB4_AminoAcid	32502500	AA_DRB4_121	-	-	-	-	-	1	-	-	0.21
Omnibus test	HLA-DRB4_AminoAcid	32502503	AA_DRB4_120	-	-	-	-	-	1	-	-	0.21
Omnibus test	HLA-DRB4_AminoAcid	32502506	AA_DRB4_119	-	-	-	-	-	1	-	-	0.21
Omnibus test	HLA-DRB4_AminoAcid	32502509	AA_DRB4_118	-	-	-	-	-	1	-	-	0.21
Omnibus test	HLA-DRB4_AminoAcid	32502512	AA_DRB4_117	-	-	-	-	-	1	-	-	0.21
Omnibus test	HLA-DRB4_AminoAcid	32502515	AA_DRB4_116	-	-	-	-	-	1	-	-	0.21
Omnibus test	HLA-DRB4_AminoAcid	32502518	AA_DRB4_115	-	-	-	-	-	1	-	-	0.21
Omnibus test	HLA-DRB4_AminoAcid	32502521	AA_DRB4_114	-	-	-	-	-	1	-	-	0.21
Omnibus test	HLA-DRB4_AminoAcid	32502524	AA_DRB4_113	-	-	-	-	-	1	-	-	0.21
Omnibus test	HLA-DRB4_AminoAcid	32502527	AA_DRB4_112	-	-	-	-	-	1	-	-	0.21
Omnibus test	HLA-DRB4_AminoAcid	32502530	AA_DRB4_111	-	-	-	-	-	1	-	-	0.21
Omnibus test	HLA-DRB4_AminoAcid	32502533	AA_DRB4_110	-	-	-	-	-	1	-	-	0.21
Omnibus test	HLA-DRB4_AminoAcid	32502536	AA_DRB4_109	-	-	-	-	-	1	-	-	0.21
Omnibus test	HLA-DRB4_AminoAcid	32502539	AA_DRB4_108	-	-	-	-	-	1	-	-	0.21
Omnibus test	HLA-DRB4_AminoAcid	32502542	AA_DRB4_107	-	-	-	-	-	1	-	-	0.21
Omnibus test	HLA-DRB4_AminoAcid	32502545	AA_DRB4_106	-	-	-	-	-	1	-	-	0.21
Omnibus test	HLA-DRB4_AminoAcid	32502548	AA_DRB4_105	-	-	-	-	-	1	-	-	0.21
Omnibus test	HLA-DRB4_AminoAcid	32502551	AA_DRB4_104	-	-	-	-	-	1	-	-	0.21
Omnibus test	HLA-DRB4_AminoAcid	32502554	AA_DRB4_103	-	-	-	-	-	1	-	-	0.21
Omnibus test	HLA-DRB4_AminoAcid	32502557	AA_DRB4_102	-	-	-	-	-	1	-	-	0.21
Omnibus test	HLA-DRB4_AminoAcid	32502560	AA_DRB4_101	-	-	-	-	-	1	-	-	0.21
Omnibus test	HLA-DRB4_AminoAcid	32502563	AA_DRB4_100	-	-	-	-	-	1	-	-	0.21
Omnibus test	HLA-DRB4_AminoAcid	32502566	AA_DRB4_99	-	-	-	-	-	1	-	-	0.21
Omnibus test	HLA-DRB4_AminoAcid	32502569	AA_DRB4_98	-	-	-	-	-	1	-	-	0.21
Omnibus test	HLA-DRB4_AminoAcid	32502572	AA_DRB4_97	-	-	-	-	-	1	-	-	0.21
Omnibus test	HLA-DRB4_AminoAcid	32502575	AA_DRB4_96	-	-	-	-	-	1	-	-	0.21
Omnibus test	HLA-DRB4_AminoAcid	32502578	AA_DRB4_95	-	-	-	-	-	1	-	-	0.21
Omnibus test	HLA-DRB4_AminoAcid	32502581	AA_DRB4_94	-	-	-	-	-	1	-	-	0.21
Omnibus test	HLA-DRB4_AminoAcid	32502584	AA_DRB4_93	-	-	-	-	-	1	-	-	0.21
Omnibus test	HLA-DRB4_AminoAcid	32502587	AA_DRB4_92	-	-	-	-	-	1	-	-	0.21
Omnibus test	HLA-DRB4_AminoAcid	32502590	AA_DRB4_91	-	-	-	-	-	1	-	-	0.21
Omnibus test	HLA-DRB4_AminoAcid	32502593	AA_DRB4_90	-	-	-	-	-	1	-	-	0.21
Omnibus test	HLA-DRB4_AminoAcid	32502596	AA_DRB4_89	-	-	-	-	-	1	-	-	0.21
Omnibus test	HLA-DRB4_AminoAcid	32502599	AA_DRB4_88	-	-	-	-	-	1	-	-	0.21
Omnibus test	HLA-DRB4_AminoAcid	32502602	AA_DRB4_87	-	-	-	-	-	1	-	-	0.21
Omnibus test	HLA-DRB4_AminoAcid	32502605	AA_DRB4_86	-	-	-	-	-	1	-	-	0.21
Omnibus test	HLA-DRB4_AminoAcid	32502608	AA_DRB4_85	-	-	-	-	-	1	-	-	0.21
Omnibus test	HLA-DRB4_AminoAcid	32502611	AA_DRB4_84	-	-	-	-	-	1	-	-	0.21
Omnibus test	HLA-DRB4_AminoAcid	32502614	AA_DRB4_83	-	-	-	-	-	1	-	-	0.21
Omnibus test	HLA-DRB4_AminoAcid	32502617	AA_DRB4_82	-	-	-	-	-	1	-	-	0.21
Omnibus test	HLA-DRB4_AminoAcid	32502620	AA_DRB4_81	-	-	-	-	-	1	-	-	0.21
Omnibus test	HLA-DRB4_AminoAcid	32502623	AA_DRB4_80	-	-	-	-	-	1	-	-	0.21
Omnibus test	HLA-DRB4_AminoAcid	32502626	AA_DRB4_79	-	-	-	-	-	1	-	-	0.21
Omnibus test	HLA-DRB4_AminoAcid	32502629	AA_DRB4_78	-	-	-	-	-	1	-	-	0.21
Omnibus test	HLA-DRB4_AminoAcid	32502632	AA_DRB4_77	-	-	-	-	-	1	-	-	0.21
Omnibus test	HLA-DRB4_AminoAcid	32502635	AA_DRB4_76	-	-	-	-	-	2	-	-	0.22
Omnibus test	HLA-DRB4_AminoAcid	32502638	AA_DRB4_75	-	-	-	-	-	1	-	-	0.21
Omnibus test	HLA-DRB4_AminoAcid	32502641	AA_DRB4_74	-	-	-	-	-	1	-	-	0.21
Omnibus test	HLA-DRB4_AminoAcid	32502644	AA_DRB4_73	-	-	-	-	-	1	-	-	0.21
Omnibus test	HLA-DRB4_AminoAcid	32502647	AA_DRB4_72	-	-	-	-	-	1	-	-	0.21
Omnibus test	HLA-DRB4_AminoAcid	32502650	AA_DRB4_71	-	-	-	-	-	1	-	-	0.21
Omnibus test	HLA-DRB4_AminoAcid	32502653	AA_DRB4_70	-	-	-	-	-	1	-	-	0.21
Omnibus test	HLA-DRB4_AminoAcid	32502656	AA_DRB4_69	-	-	-	-	-	1	-	-	0.21
Omnibus test	HLA-DRB4_AminoAcid	32502659	AA_DRB4_68	-	-	-	-	-	1	-	-	0.21
Omnibus test	HLA-DRB4_AminoAcid	32502662	AA_DRB4_67	-	-	-	-	-	1	-	-	0.21
Omnibus test	HLA-DRB4_AminoAcid	32502665	AA_DRB4_66	-	-	-	-	-	1	-	-	0.21
Omnibus test	HLA-DRB4_AminoAcid	32502668	AA_DRB4_65	-	-	-	-	-	1	-	-	0.21
Omnibus test	HLA-DRB4_AminoAcid	32502671	AA_DRB4_64	-	-	-	-	-	1	-	-	0.21
Omnibus test	HLA-DRB4_AminoAcid	32502674	AA_DRB4_63	-	-	-	-	-	1	-	-	0.21
Omnibus test	HLA-DRB4_AminoAcid	32502677	AA_DRB4_62	-	-	-	-	-	1	-	-	0.21
Omnibus test	HLA-DRB4_AminoAcid	32502680	AA_DRB4_61	-	-	-	-	-	1	-	-	0.21
Omnibus test	HLA-DRB4_AminoAcid	32502683	AA_DRB4_60	-	-	-	-	-	1	-	-	0.21
Omnibus test	HLA-DRB4_AminoAcid	32502686	AA_DRB4_59	-	-	-	-	-	1	-	-	0.21
Omnibus test	HLA-DRB4_AminoAcid	32502689	AA_DRB4_58	-	-	-	-	-	1	-	-	0.21
Omnibus test	HLA-DRB4_AminoAcid	32502692	AA_DRB4_57	-	-	-	-	-	1	-	-	0.21
Omnibus test	HLA-DRB4_AminoAcid	32502695	AA_DRB4_56	-	-	-	-	-	1	-	-	0.21
Omnibus test	HLA-DRB4_AminoAcid	32502698	AA_DRB4_55	-	-	-	-	-	1	-	-	0.21
Omnibus test	HLA-DRB4_AminoAcid	32502701	AA_DRB4_54	-	-	-	-	-	1	-	-	0.21
Omnibus test	HLA-DRB4_AminoAcid	32502704	AA_DRB4_53	-	-	-	-	-	1	-	-	0.21
Omnibus test	HLA-DRB4_AminoAcid	32502707	AA_DRB4_52	-	-	-	-	-	1	-	-	0.21
Omnibus test	HLA-DRB4_AminoAcid	32502710	AA_DRB4_51	-	-	-	-	-	1	-	-	0.21
Omnibus test	HLA-DRB4_AminoAcid	32502713	AA_DRB4_50	-	-	-	-	-	1	-	-	0.21
Omnibus test	HLA-DRB4_AminoAcid	32502716	AA_DRB4_49	-	-	-	-	-	1	-	-	0.21
Omnibus test	HLA-DRB4_AminoAcid	32502719	AA_DRB4_48	-	-	-	-	-	1	-	-	0.21
Omnibus test	HLA-DRB4_AminoAcid	32502722	AA_DRB4_47	-	-	-	-	-	1	-	-	0.21
Omnibus test	HLA-DRB4_AminoAcid	32502725	AA_DRB4_46	-	-	-	-	-	1	-	-	0.21
Omnibus test	HLA-DRB4_AminoAcid	32502728	AA_DRB4_45	-	-	-	-	-	1	-	-	0.21
Omnibus test	HLA-DRB4_AminoAcid	32502731	AA_DRB4_44	-	-	-	-	-	1	-	-	0.21
Omnibus test	HLA-DRB4_AminoAcid	32502734	AA_DRB4_43	-	-	-	-	-	1	-	-	0.21
Omnibus test	HLA-DRB4_AminoAcid	32502737	AA_DRB4_42	-	-	-	-	-	1	-	-	0.21
Omnibus test	HLA-DRB4_AminoAcid	32502740	AA_DRB4_41	-	-	-	-	-	1	-	-	0.21
Omnibus test	HLA-DRB4_AminoAcid	32502743	AA_DRB4_40	-	-	-	-	-	1	-	-	0.21
Omnibus test	HLA-DRB4_AminoAcid	32502746	AA_DRB4_39	-	-	-	-	-	1	-	-	0.21
Omnibus test	HLA-DRB4_AminoAcid	32502749	AA_DRB4_38	-	-	-	-	-	1	-	-	0.21
Omnibus test	HLA-DRB4_AminoAcid	32502752	AA_DRB4_37	-	-	-	-	-	1	-	-	0.21
Omnibus test	HLA-DRB4_AminoAcid	32502755	AA_DRB4_36	-	-	-	-	-	1	-	-	0.21
Omnibus test	HLA-DRB4_AminoAcid	32502758	AA_DRB4_35	-	-	-	-	-	1	-	-	0.21
Omnibus test	HLA-DRB4_AminoAcid	32502761	AA_DRB4_34	-	-	-	-	-	1	-	-	0.21
Omnibus test	HLA-DRB4_AminoAcid	32502764	AA_DRB4_33	-	-	-	-	-	1	-	-	0.21
Omnibus test	HLA-DRB4_AminoAcid	32502767	AA_DRB4_32	-	-	-	-	-	1	-	-	0.21
Omnibus test	HLA-DRB4_AminoAcid	32502770	AA_DRB4_31	-	-	-	-	-	1	-	-	0.21
Omnibus test	HLA-DRB4_AminoAcid	32502773	AA_DRB4_30	-	-	-	-	-	1	-	-	0.21
Omnibus test	HLA-DRB4_AminoAcid	32502776	AA_DRB4_29	-	-	-	-	-	1	-	-	0.21
Omnibus test	HLA-DRB4_AminoAcid	32502779	AA_DRB4_28	-	-	-	-	-	1	-	-	0.21
Omnibus test	HLA-DRB4_AminoAcid	32502782	AA_DRB4_27	-	-	-	-	-	1	-	-	0.21
Omnibus test	HLA-DRB4_AminoAcid	32502785	AA_DRB4_26	-	-	-	-	-	1	-	-	0.21
Omnibus test	HLA-DRB4_AminoAcid	32502788	AA_DRB4_25	-	-	-	-	-	1	-	-	0.21
Omnibus test	HLA-DRB4_AminoAcid	32502791	AA_DRB4_24	-	-	-	-	-	1	-	-	0.21
Omnibus test	HLA-DRB4_AminoAcid	32502794	AA_DRB4_23	-	-	-	-	-	1	-	-	0.21
Omnibus test	HLA-DRB4_AminoAcid	32502797	AA_DRB4_22	-	-	-	-	-	1	-	-	0.21
Omnibus test	HLA-DRB4_AminoAcid	32502800	AA_DRB4_21	-	-	-	-	-	1	-	-	0.12
Omnibus test	HLA-DRB4_AminoAcid	32502803	AA_DRB4_20	-	-	-	-	-	1	-	-	0.12
Omnibus test	HLA-DRB4_AminoAcid	32502806	AA_DRB4_19	-	-	-	-	-	1	-	-	0.12
Omnibus test	HLA-DRB4_AminoAcid	32502809	AA_DRB4_18	-	-	-	-	-	1	-	-	0.12
Omnibus test	HLA-DRB4_AminoAcid	32502812	AA_DRB4_17	-	-	-	-	-	1	-	-	0.12
Omnibus test	HLA-DRB4_AminoAcid	32502815	AA_DRB4_16	-	-	-	-	-	1	-	-	0.12
Omnibus test	HLA-DRB4_AminoAcid	32502818	AA_DRB4_15	-	-	-	-	-	1	-	-	0.12
Omnibus test	HLA-DRB4_AminoAcid	32502821	AA_DRB4_14	-	-	-	-	-	1	-	-	0.12
Omnibus test	HLA-DRB4_AminoAcid	32502824	AA_DRB4_13	-	-	-	-	-	1	-	-	0.12
Omnibus test	HLA-DRB4_AminoAcid	32502827	AA_DRB4_12	-	-	-	-	-	1	-	-	0.12
Omnibus test	HLA-DRB4_AminoAcid	32502830	AA_DRB4_11	-	-	-	-	-	1	-	-	0.12
Omnibus test	HLA-DRB4_AminoAcid	32502833	AA_DRB4_10	-	-	-	-	-	1	-	-	0.12
Omnibus test	HLA-DRB4_AminoAcid	32502836	AA_DRB4_9	-	-	-	-	-	1	-	-	0.12
Omnibus test	HLA-DRB4_AminoAcid	32502839	AA_DRB4_8	-	-	-	-	-	1	-	-	0.12
Omnibus test	HLA-DRB4_AminoAcid	32502842	AA_DRB4_7	-	-	-	-	-	1	-	-	0.12
Omnibus test	HLA-DRB4_AminoAcid	32502845	AA_DRB4_6	-	-	-	-	-	1	-	-	0.12
Omnibus test	HLA-DRB4_AminoAcid	32502848	AA_DRB4_5	-	-	-	-	-	1	-	-	0.12
Omnibus test	HLA-DRB4_AminoAcid	32502851	AA_DRB4_4	-	-	-	-	-	1	-	-	0.12
Omnibus test	HLA-DRB4_AminoAcid	32502854	AA_DRB4_3	-	-	-	-	-	1	-	-	0.12
Omnibus test	HLA-DRB4_AminoAcid	32502857	AA_DRB4_2	-	-	-	-	-	1	-	-	0.12
Omnibus test	HLA-DRB4_AminoAcid	32502860	AA_DRB4_1	-	-	-	-	-	1	-	-	0.12
Omnibus test	HLA-DRB4_AminoAcid	32502863	AA_DRB4_-1	-	-	-	-	-	1	-	-	0.12
Omnibus test	HLA-DRB4_AminoAcid	32502866	AA_DRB4_-2	-	-	-	-	-	1	-	-	0.12
Omnibus test	HLA-DRB4_AminoAcid	32502869	AA_DRB4_-3	-	-	-	-	-	1	-	-	0.12
Omnibus test	HLA-DRB4_AminoAcid	32502872	AA_DRB4_-4	-	-	-	-	-	1	-	-	0.12
Omnibus test	HLA-DRB4_AminoAcid	32502875	AA_DRB4_-5	-	-	-	-	-	1	-	-	0.12
Omnibus test	HLA-DRB4_AminoAcid	32502878	AA_DRB4_-6	-	-	-	-	-	1	-	-	0.12
Omnibus test	HLA-DRB4_AminoAcid	32502881	AA_DRB4_-7	-	-	-	-	-	1	-	-	0.12
Omnibus test	HLA-DRB4_AminoAcid	32502884	AA_DRB4_-8	-	-	-	-	-	1	-	-	0.12
Omnibus test	HLA-DRB4_AminoAcid	32502887	AA_DRB4_-9	-	-	-	-	-	1	-	-	0.12
Omnibus test	HLA-DRB4_AminoAcid	32502890	AA_DRB4_-10	-	-	-	-	-	1	-	-	0.12
Omnibus test	HLA-DRB4_AminoAcid	32502893	AA_DRB4_-11	-	-	-	-	-	1	-	-	0.12
Omnibus test	HLA-DRB4_AminoAcid	32502896	AA_DRB4_-12	-	-	-	-	-	1	-	-	0.12
Omnibus test	HLA-DRB4_AminoAcid	32502899	AA_DRB4_-13	-	-	-	-	-	1	-	-	0.12
Omnibus test	HLA-DRB4_AminoAcid	32502902	AA_DRB4_-14	-	-	-	-	-	1	-	-	0.12
Omnibus test	HLA-DRB4_AminoAcid	32502905	AA_DRB4_-15	-	-	-	-	-	1	-	-	0.12
Omnibus test	HLA-DRB4_AminoAcid	32502908	AA_DRB4_-16	-	-	-	-	-	1	-	-	0.12
Omnibus test	HLA-DRB4_AminoAcid	32502911	AA_DRB4_-17	-	-	-	-	-	1	-	-	0.12
Omnibus test	HLA-DRB4_AminoAcid	32502914	AA_DRB4_-18	-	-	-	-	-	1	-	-	0.12
Omnibus test	HLA-DRB4_AminoAcid	32502917	AA_DRB4_-19	-	-	-	-	-	1	-	-	0.12
Omnibus test	HLA-DRB4_AminoAcid	32502920	AA_DRB4_-20	-	-	-	-	-	1	-	-	0.12
Omnibus test	HLA-DRB4_AminoAcid	32502923	AA_DRB4_-21	-	-	-	-	-	1	-	-	0.12
Omnibus test	HLA-DRB4_AminoAcid	32502926	AA_DRB4_-22	-	-	-	-	-	1	-	-	0.12
Omnibus test	HLA-DRB4_AminoAcid	32502929	AA_DRB4_-23	-	-	-	-	-	1	-	-	0.12
Omnibus test	HLA-DRB4_AminoAcid	32502932	AA_DRB4_-24	-	-	-	-	-	1	-	-	0.12
Omnibus test	HLA-DRB4_AminoAcid	32502935	AA_DRB4_-25	-	-	-	-	-	1	-	-	0.12
Omnibus test	HLA-DRB4_AminoAcid	32502938	AA_DRB4_-26	-	-	-	-	-	1	-	-	0.12
Omnibus test	HLA-DRB4_AminoAcid	32502941	AA_DRB4_-27	-	-	-	-	-	1	-	-	0.12
Omnibus test	HLA-DRB4_AminoAcid	32502944	AA_DRB4_-28	-	-	-	-	-	1	-	-	0.12
Omnibus test	HLA-DRB4_AminoAcid	32502947	AA_DRB4_-29	-	-	-	-	-	1	-	-	0.12
Omnibus test	HLA-DRB3_AminoAcid	32506637	AA_DRB3_237	-	-	-	-	-	1	-	-	0.3
Omnibus test	HLA-DRB3_AminoAcid	32506640	AA_DRB3_236	-	-	-	-	-	1	-	-	0.3
Omnibus test	HLA-DRB3_AminoAcid	32506643	AA_DRB3_235	-	-	-	-	-	1	-	-	0.3
Omnibus test	HLA-DRB3_AminoAcid	32506646	AA_DRB3_234	-	-	-	-	-	1	-	-	0.3
Omnibus test	HLA-DRB3_AminoAcid	32506649	AA_DRB3_233	-	-	-	-	-	1	-	-	0.3
Omnibus test	HLA-DRB3_AminoAcid	32506652	AA_DRB3_232	-	-	-	-	-	1	-	-	0.3
Omnibus test	HLA-DRB3_AminoAcid	32506655	AA_DRB3_231	-	-	-	-	-	1	-	-	0.3
Omnibus test	HLA-DRB3_AminoAcid	32506658	AA_DRB3_230	-	-	-	-	-	1	-	-	0.3
Omnibus test	HLA-DRB3_AminoAcid	32506661	AA_DRB3_229	-	-	-	-	-	1	-	-	0.3
Omnibus test	HLA-DRB3_AminoAcid	32506664	AA_DRB3_228	-	-	-	-	-	1	-	-	0.3
Omnibus test	HLA-DRB3_AminoAcid	32506667	AA_DRB3_227	-	-	-	-	-	1	-	-	0.3
Omnibus test	HLA-DRB3_AminoAcid	32506670	AA_DRB3_226	-	-	-	-	-	1	-	-	0.3
Omnibus test	HLA-DRB3_AminoAcid	32506673	AA_DRB3_225	-	-	-	-	-	1	-	-	0.3
Omnibus test	HLA-DRB3_AminoAcid	32506676	AA_DRB3_224	-	-	-	-	-	1	-	-	0.3
Omnibus test	HLA-DRB3_AminoAcid	32506679	AA_DRB3_223	-	-	-	-	-	1	-	-	0.3
Omnibus test	HLA-DRB3_AminoAcid	32506682	AA_DRB3_222	-	-	-	-	-	1	-	-	0.3
Omnibus test	HLA-DRB3_AminoAcid	32506685	AA_DRB3_221	-	-	-	-	-	1	-	-	0.3
Omnibus test	HLA-DRB3_AminoAcid	32506688	AA_DRB3_220	-	-	-	-	-	1	-	-	0.3
Omnibus test	HLA-DRB3_AminoAcid	32506691	AA_DRB3_219	-	-	-	-	-	1	-	-	0.3
Omnibus test	HLA-DRB3_AminoAcid	32506694	AA_DRB3_218	-	-	-	-	-	1	-	-	0.3
Omnibus test	HLA-DRB3_AminoAcid	32506697	AA_DRB3_217	-	-	-	-	-	1	-	-	0.3
Omnibus test	HLA-DRB3_AminoAcid	32506700	AA_DRB3_216	-	-	-	-	-	1	-	-	0.3
Omnibus test	HLA-DRB3_AminoAcid	32506703	AA_DRB3_215	-	-	-	-	-	1	-	-	0.3
Omnibus test	HLA-DRB3_AminoAcid	32506706	AA_DRB3_214	-	-	-	-	-	1	-	-	0.3
Omnibus test	HLA-DRB3_AminoAcid	32506709	AA_DRB3_213	-	-	-	-	-	1	-	-	0.3
Omnibus test	HLA-DRB3_AminoAcid	32506712	AA_DRB3_212	-	-	-	-	-	1	-	-	0.3
Omnibus test	HLA-DRB3_AminoAcid	32506715	AA_DRB3_211	-	-	-	-	-	1	-	-	0.3
Omnibus test	HLA-DRB3_AminoAcid	32506718	AA_DRB3_210	-	-	-	-	-	1	-	-	0.3
Omnibus test	HLA-DRB3_AminoAcid	32506721	AA_DRB3_209	-	-	-	-	-	1	-	-	0.3
Omnibus test	HLA-DRB3_AminoAcid	32506724	AA_DRB3_208	-	-	-	-	-	1	-	-	0.3
Omnibus test	HLA-DRB3_AminoAcid	32506727	AA_DRB3_207	-	-	-	-	-	1	-	-	0.3
Omnibus test	HLA-DRB3_AminoAcid	32506730	AA_DRB3_206	-	-	-	-	-	1	-	-	0.3
Omnibus test	HLA-DRB3_AminoAcid	32506733	AA_DRB3_205	-	-	-	-	-	1	-	-	0.3
Omnibus test	HLA-DRB3_AminoAcid	32506736	AA_DRB3_204	-	-	-	-	-	1	-	-	0.3
Omnibus test	HLA-DRB3_AminoAcid	32506739	AA_DRB3_203	-	-	-	-	-	1	-	-	0.3
Omnibus test	HLA-DRB3_AminoAcid	32506742	AA_DRB3_202	-	-	-	-	-	1	-	-	0.3
Omnibus test	HLA-DRB3_AminoAcid	32506745	AA_DRB3_201	-	-	-	-	-	1	-	-	0.3
Omnibus test	HLA-DRB3_AminoAcid	32506748	AA_DRB3_200	-	-	-	-	-	1	-	-	0.3
Omnibus test	HLA-DRB3_AminoAcid	32506751	AA_DRB3_199	-	-	-	-	-	1	-	-	0.3
Omnibus test	HLA-DRB3_AminoAcid	32506754	AA_DRB3_198	-	-	-	-	-	1	-	-	0.3
Omnibus test	HLA-DRB3_AminoAcid	32506757	AA_DRB3_197	-	-	-	-	-	1	-	-	0.3
Omnibus test	HLA-DRB3_AminoAcid	32506760	AA_DRB3_196	-	-	-	-	-	1	-	-	0.3
Omnibus test	HLA-DRB3_AminoAcid	32506763	AA_DRB3_195	-	-	-	-	-	1	-	-	0.3
Omnibus test	HLA-DRB3_AminoAcid	32506766	AA_DRB3_194	-	-	-	-	-	1	-	-	0.3
Omnibus test	HLA-DRB3_AminoAcid	32506769	AA_DRB3_193	-	-	-	-	-	1	-	-	0.3
Omnibus test	HLA-DRB3_AminoAcid	32506772	AA_DRB3_192	-	-	-	-	-	1	-	-	0.3
Omnibus test	HLA-DRB3_AminoAcid	32506775	AA_DRB3_191	-	-	-	-	-	1	-	-	0.3
Omnibus test	HLA-DRB3_AminoAcid	32506778	AA_DRB3_190	-	-	-	-	-	1	-	-	0.3
Omnibus test	HLA-DRB3_AminoAcid	32506781	AA_DRB3_189	-	-	-	-	-	2	-	-	0.58
Omnibus test	HLA-DRB3_AminoAcid	32506784	AA_DRB3_188	-	-	-	-	-	1	-	-	0.3
Omnibus test	HLA-DRB3_AminoAcid	32506787	AA_DRB3_187	-	-	-	-	-	1	-	-	0.3
Omnibus test	HLA-DRB3_AminoAcid	32506790	AA_DRB3_186	-	-	-	-	-	1	-	-	0.3
Omnibus test	HLA-DRB3_AminoAcid	32506793	AA_DRB3_185	-	-	-	-	-	1	-	-	0.3
Omnibus test	HLA-DRB3_AminoAcid	32506796	AA_DRB3_184	-	-	-	-	-	1	-	-	0.3
Omnibus test	HLA-DRB3_AminoAcid	32506799	AA_DRB3_183	-	-	-	-	-	2	-	-	0.2
Omnibus test	HLA-DRB3_AminoAcid	32506802	AA_DRB3_182	-	-	-	-	-	1	-	-	0.3
Omnibus test	HLA-DRB3_AminoAcid	32506805	AA_DRB3_181	-	-	-	-	-	1	-	-	0.3
Omnibus test	HLA-DRB3_AminoAcid	32506808	AA_DRB3_180	-	-	-	-	-	1	-	-	0.3
Omnibus test	HLA-DRB3_AminoAcid	32506811	AA_DRB3_179	-	-	-	-	-	1	-	-	0.3
Omnibus test	HLA-DRB3_AminoAcid	32506814	AA_DRB3_178	-	-	-	-	-	1	-	-	0.3
Omnibus test	HLA-DRB3_AminoAcid	32506817	AA_DRB3_177	-	-	-	-	-	1	-	-	0.3
Omnibus test	HLA-DRB3_AminoAcid	32506820	AA_DRB3_176	-	-	-	-	-	1	-	-	0.3
Omnibus test	HLA-DRB3_AminoAcid	32506823	AA_DRB3_175	-	-	-	-	-	1	-	-	0.3
Omnibus test	HLA-DRB3_AminoAcid	32506826	AA_DRB3_174	-	-	-	-	-	1	-	-	0.3
Omnibus test	HLA-DRB3_AminoAcid	32506829	AA_DRB3_173	-	-	-	-	-	1	-	-	0.3
Omnibus test	HLA-DRB3_AminoAcid	32506832	AA_DRB3_172	-	-	-	-	-	1	-	-	0.3
Omnibus test	HLA-DRB3_AminoAcid	32506835	AA_DRB3_171	-	-	-	-	-	1	-	-	0.3
Omnibus test	HLA-DRB3_AminoAcid	32506838	AA_DRB3_170	-	-	-	-	-	1	-	-	0.3
Omnibus test	HLA-DRB3_AminoAcid	32506841	AA_DRB3_169	-	-	-	-	-	1	-	-	0.3
Omnibus test	HLA-DRB3_AminoAcid	32506844	AA_DRB3_168	-	-	-	-	-	1	-	-	0.3
Omnibus test	HLA-DRB3_AminoAcid	32506847	AA_DRB3_167	-	-	-	-	-	1	-	-	0.3
Omnibus test	HLA-DRB3_AminoAcid	32506850	AA_DRB3_166	-	-	-	-	-	1	-	-	0.3
Omnibus test	HLA-DRB3_AminoAcid	32506853	AA_DRB3_165	-	-	-	-	-	1	-	-	0.3
Omnibus test	HLA-DRB3_AminoAcid	32506856	AA_DRB3_164	-	-	-	-	-	1	-	-	0.98
Omnibus test	HLA-DRB3_AminoAcid	32506859	AA_DRB3_163	-	-	-	-	-	1	-	-	0.3
Omnibus test	HLA-DRB3_AminoAcid	32506862	AA_DRB3_162	-	-	-	-	-	1	-	-	0.3
Omnibus test	HLA-DRB3_AminoAcid	32506865	AA_DRB3_161	-	-	-	-	-	1	-	-	0.3
Omnibus test	HLA-DRB3_AminoAcid	32506868	AA_DRB3_160	-	-	-	-	-	1	-	-	0.3
Omnibus test	HLA-DRB3_AminoAcid	32506871	AA_DRB3_159	-	-	-	-	-	1	-	-	0.3
Omnibus test	HLA-DRB3_AminoAcid	32506874	AA_DRB3_158	-	-	-	-	-	1	-	-	0.3
Omnibus test	HLA-DRB3_AminoAcid	32506877	AA_DRB3_157	-	-	-	-	-	1	-	-	0.3
Omnibus test	HLA-DRB3_AminoAcid	32506880	AA_DRB3_156	-	-	-	-	-	1	-	-	0.3
Omnibus test	HLA-DRB3_AminoAcid	32506883	AA_DRB3_155	-	-	-	-	-	1	-	-	0.3
Omnibus test	HLA-DRB3_AminoAcid	32506886	AA_DRB3_154	-	-	-	-	-	1	-	-	0.3
Omnibus test	HLA-DRB3_AminoAcid	32506889	AA_DRB3_153	-	-	-	-	-	1	-	-	0.3
Omnibus test	HLA-DRB3_AminoAcid	32506892	AA_DRB3_152	-	-	-	-	-	1	-	-	0.3
Omnibus test	HLA-DRB3_AminoAcid	32506895	AA_DRB3_151	-	-	-	-	-	1	-	-	0.3
Omnibus test	HLA-DRB3_AminoAcid	32506898	AA_DRB3_150	-	-	-	-	-	1	-	-	0.3
Omnibus test	HLA-DRB3_AminoAcid	32506901	AA_DRB3_149	-	-	-	-	-	2	-	-	0.83
Omnibus test	HLA-DRB3_AminoAcid	32506904	AA_DRB3_148	-	-	-	-	-	1	-	-	0.3
Omnibus test	HLA-DRB3_AminoAcid	32506907	AA_DRB3_147	-	-	-	-	-	1	-	-	0.3
Omnibus test	HLA-DRB3_AminoAcid	32506910	AA_DRB3_146	-	-	-	-	-	1	-	-	0.3
Omnibus test	HLA-DRB3_AminoAcid	32506913	AA_DRB3_145	-	-	-	-	-	1	-	-	0.3
Omnibus test	HLA-DRB3_AminoAcid	32506916	AA_DRB3_144	-	-	-	-	-	1	-	-	0.3
Omnibus test	HLA-DRB3_AminoAcid	32506919	AA_DRB3_143	-	-	-	-	-	1	-	-	0.3
Omnibus test	HLA-DRB3_AminoAcid	32506922	AA_DRB3_142	-	-	-	-	-	1	-	-	0.3
Omnibus test	HLA-DRB3_AminoAcid	32506925	AA_DRB3_141	-	-	-	-	-	1	-	-	0.3
Omnibus test	HLA-DRB3_AminoAcid	32506928	AA_DRB3_140	-	-	-	-	-	2	-	-	0.83
Omnibus test	HLA-DRB3_AminoAcid	32506931	AA_DRB3_139	-	-	-	-	-	1	-	-	0.3
Omnibus test	HLA-DRB3_AminoAcid	32506934	AA_DRB3_138	-	-	-	-	-	1	-	-	0.3
Omnibus test	HLA-DRB3_AminoAcid	32506937	AA_DRB3_137	-	-	-	-	-	1	-	-	0.3
Omnibus test	HLA-DRB3_AminoAcid	32506940	AA_DRB3_136	-	-	-	-	-	1	-	-	0.3
Omnibus test	HLA-DRB3_AminoAcid	32506943	AA_DRB3_135	-	-	-	-	-	1	-	-	0.3
Omnibus test	HLA-DRB3_AminoAcid	32506946	AA_DRB3_134	-	-	-	-	-	1	-	-	0.3
Omnibus test	HLA-DRB3_AminoAcid	32506949	AA_DRB3_133	-	-	-	-	-	1	-	-	0.3
Omnibus test	HLA-DRB3_AminoAcid	32506952	AA_DRB3_132	-	-	-	-	-	1	-	-	0.3
Omnibus test	HLA-DRB3_AminoAcid	32506955	AA_DRB3_131	-	-	-	-	-	1	-	-	0.3
Omnibus test	HLA-DRB3_AminoAcid	32506958	AA_DRB3_130	-	-	-	-	-	1	-	-	0.3
Omnibus test	HLA-DRB3_AminoAcid	32506961	AA_DRB3_129	-	-	-	-	-	1	-	-	0.3
Omnibus test	HLA-DRB3_AminoAcid	32506964	AA_DRB3_128	-	-	-	-	-	1	-	-	0.3
Omnibus test	HLA-DRB3_AminoAcid	32506967	AA_DRB3_127	-	-	-	-	-	1	-	-	0.3
Omnibus test	HLA-DRB3_AminoAcid	32506970	AA_DRB3_126	-	-	-	-	-	1	-	-	0.3
Omnibus test	HLA-DRB3_AminoAcid	32506973	AA_DRB3_125	-	-	-	-	-	1	-	-	0.3
Omnibus test	HLA-DRB3_AminoAcid	32506976	AA_DRB3_124	-	-	-	-	-	1	-	-	0.3
Omnibus test	HLA-DRB3_AminoAcid	32506979	AA_DRB3_123	-	-	-	-	-	1	-	-	0.3
Omnibus test	HLA-DRB3_AminoAcid	32506982	AA_DRB3_122	-	-	-	-	-	1	-	-	0.3
Omnibus test	HLA-DRB3_AminoAcid	32506985	AA_DRB3_121	-	-	-	-	-	1	-	-	0.3
Omnibus test	HLA-DRB3_AminoAcid	32506988	AA_DRB3_120	-	-	-	-	-	1	-	-	0.3
Omnibus test	HLA-DRB3_AminoAcid	32506991	AA_DRB3_119	-	-	-	-	-	1	-	-	0.3
Omnibus test	HLA-DRB3_AminoAcid	32506994	AA_DRB3_118	-	-	-	-	-	1	-	-	0.3
Omnibus test	HLA-DRB3_AminoAcid	32506997	AA_DRB3_117	-	-	-	-	-	1	-	-	0.3
Omnibus test	HLA-DRB3_AminoAcid	32507000	AA_DRB3_116	-	-	-	-	-	1	-	-	0.3
Omnibus test	HLA-DRB3_AminoAcid	32507003	AA_DRB3_115	-	-	-	-	-	1	-	-	0.3
Omnibus test	HLA-DRB3_AminoAcid	32507006	AA_DRB3_114	-	-	-	-	-	1	-	-	0.3
Omnibus test	HLA-DRB3_AminoAcid	32507009	AA_DRB3_113	-	-	-	-	-	1	-	-	0.3
Omnibus test	HLA-DRB3_AminoAcid	32507012	AA_DRB3_112	-	-	-	-	-	1	-	-	0.3
Omnibus test	HLA-DRB3_AminoAcid	32507015	AA_DRB3_111	-	-	-	-	-	1	-	-	0.3
Omnibus test	HLA-DRB3_AminoAcid	32507018	AA_DRB3_110	-	-	-	-	-	1	-	-	0.3
Omnibus test	HLA-DRB3_AminoAcid	32507021	AA_DRB3_109	-	-	-	-	-	1	-	-	0.3
Omnibus test	HLA-DRB3_AminoAcid	32507024	AA_DRB3_108	-	-	-	-	-	1	-	-	0.3
Omnibus test	HLA-DRB3_AminoAcid	32507027	AA_DRB3_107	-	-	-	-	-	1	-	-	0.3
Omnibus test	HLA-DRB3_AminoAcid	32507030	AA_DRB3_106	-	-	-	-	-	1	-	-	0.3
Omnibus test	HLA-DRB3_AminoAcid	32507033	AA_DRB3_105	-	-	-	-	-	1	-	-	0.3
Omnibus test	HLA-DRB3_AminoAcid	32507036	AA_DRB3_104	-	-	-	-	-	1	-	-	0.3
Omnibus test	HLA-DRB3_AminoAcid	32507039	AA_DRB3_103	-	-	-	-	-	1	-	-	0.3
Omnibus test	HLA-DRB3_AminoAcid	32507042	AA_DRB3_102	-	-	-	-	-	1	-	-	0.3
Omnibus test	HLA-DRB3_AminoAcid	32507045	AA_DRB3_101	-	-	-	-	-	1	-	-	0.3
Omnibus test	HLA-DRB3_AminoAcid	32507048	AA_DRB3_100	-	-	-	-	-	1	-	-	0.3
Omnibus test	HLA-DRB3_AminoAcid	32507051	AA_DRB3_99	-	-	-	-	-	1	-	-	0.3
Omnibus test	HLA-DRB3_AminoAcid	32507054	AA_DRB3_98	-	-	-	-	-	1	-	-	0.3
Omnibus test	HLA-DRB3_AminoAcid	32507057	AA_DRB3_97	-	-	-	-	-	1	-	-	0.3
Omnibus test	HLA-DRB3_AminoAcid	32507060	AA_DRB3_96	-	-	-	-	-	1	-	-	0.3
Omnibus test	HLA-DRB3_AminoAcid	32507063	AA_DRB3_95	-	-	-	-	-	1	-	-	0.3
Omnibus test	HLA-DRB3_AminoAcid	32507066	AA_DRB3_94	-	-	-	-	-	1	-	-	0.3
Omnibus test	HLA-DRB3_AminoAcid	32507069	AA_DRB3_93	-	-	-	-	-	1	-	-	0.3
Omnibus test	HLA-DRB3_AminoAcid	32507072	AA_DRB3_92	-	-	-	-	-	1	-	-	0.3
Omnibus test	HLA-DRB3_AminoAcid	32507075	AA_DRB3_91	-	-	-	-	-	1	-	-	0.3
Omnibus test	HLA-DRB3_AminoAcid	32507078	AA_DRB3_90	-	-	-	-	-	1	-	-	0.3
Omnibus test	HLA-DRB3_AminoAcid	32507081	AA_DRB3_89	-	-	-	-	-	1	-	-	0.3
Omnibus test	HLA-DRB3_AminoAcid	32507084	AA_DRB3_88	-	-	-	-	-	1	-	-	0.3
Omnibus test	HLA-DRB3_AminoAcid	32507087	AA_DRB3_87	-	-	-	-	-	1	-	-	0.3
Omnibus test	HLA-DRB3_AminoAcid	32507090	AA_DRB3_86	-	-	-	-	-	2	-	-	0.65
Omnibus test	HLA-DRB3_AminoAcid	32507093	AA_DRB3_85	-	-	-	-	-	1	-	-	0.3
Omnibus test	HLA-DRB3_AminoAcid	32507096	AA_DRB3_84	-	-	-	-	-	1	-	-	0.3
Omnibus test	HLA-DRB3_AminoAcid	32507099	AA_DRB3_83	-	-	-	-	-	1	-	-	0.3
Omnibus test	HLA-DRB3_AminoAcid	32507102	AA_DRB3_82	-	-	-	-	-	1	-	-	0.3
Omnibus test	HLA-DRB3_AminoAcid	32507105	AA_DRB3_81	-	-	-	-	-	1	-	-	0.3
Omnibus test	HLA-DRB3_AminoAcid	32507108	AA_DRB3_80	-	-	-	-	-	1	-	-	0.3
Omnibus test	HLA-DRB3_AminoAcid	32507111	AA_DRB3_79	-	-	-	-	-	1	-	-	0.3
Omnibus test	HLA-DRB3_AminoAcid	32507114	AA_DRB3_78	-	-	-	-	-	1	-	-	0.3
Omnibus test	HLA-DRB3_AminoAcid	32507117	AA_DRB3_77	-	-	-	-	-	1	-	-	0.3
Omnibus test	HLA-DRB3_AminoAcid	32507120	AA_DRB3_76	-	-	-	-	-	1	-	-	0.3
Omnibus test	HLA-DRB3_AminoAcid	32507123	AA_DRB3_75	-	-	-	-	-	1	-	-	0.3
Omnibus test	HLA-DRB3_AminoAcid	32507126	AA_DRB3_74	-	-	-	-	-	2	-	-	0.62
Omnibus test	HLA-DRB3_AminoAcid	32507129	AA_DRB3_73	-	-	-	-	-	1	-	-	0.3
Omnibus test	HLA-DRB3_AminoAcid	32507132	AA_DRB3_72	-	-	-	-	-	1	-	-	0.3
Omnibus test	HLA-DRB3_AminoAcid	32507135	AA_DRB3_71	-	-	-	-	-	1	-	-	0.3
Omnibus test	HLA-DRB3_AminoAcid	32507138	AA_DRB3_70	-	-	-	-	-	1	-	-	0.3
Omnibus test	HLA-DRB3_AminoAcid	32507141	AA_DRB3_69	-	-	-	-	-	1	-	-	0.3
Omnibus test	HLA-DRB3_AminoAcid	32507144	AA_DRB3_68	-	-	-	-	-	1	-	-	0.3
Omnibus test	HLA-DRB3_AminoAcid	32507147	AA_DRB3_67	-	-	-	-	-	1	-	-	0.3
Omnibus test	HLA-DRB3_AminoAcid	32507150	AA_DRB3_66	-	-	-	-	-	1	-	-	0.3
Omnibus test	HLA-DRB3_AminoAcid	32507153	AA_DRB3_65	-	-	-	-	-	1	-	-	0.3
Omnibus test	HLA-DRB3_AminoAcid	32507156	AA_DRB3_64	-	-	-	-	-	1	-	-	0.3
Omnibus test	HLA-DRB3_AminoAcid	32507159	AA_DRB3_63	-	-	-	-	-	1	-	-	0.3
Omnibus test	HLA-DRB3_AminoAcid	32507162	AA_DRB3_62	-	-	-	-	-	1	-	-	0.3
Omnibus test	HLA-DRB3_AminoAcid	32507165	AA_DRB3_61	-	-	-	-	-	1	-	-	0.3
Omnibus test	HLA-DRB3_AminoAcid	32507168	AA_DRB3_60	-	-	-	-	-	2	-	-	0.58
Omnibus test	HLA-DRB3_AminoAcid	32507171	AA_DRB3_59	-	-	-	-	-	1	-	-	0.3
Omnibus test	HLA-DRB3_AminoAcid	32507174	AA_DRB3_58	-	-	-	-	-	1	-	-	0.3
Omnibus test	HLA-DRB3_AminoAcid	32507177	AA_DRB3_57	-	-	-	-	-	2	-	-	0.58
Omnibus test	HLA-DRB3_AminoAcid	32507180	AA_DRB3_56	-	-	-	-	-	1	-	-	0.3
Omnibus test	HLA-DRB3_AminoAcid	32507183	AA_DRB3_55	-	-	-	-	-	1	-	-	0.3
Omnibus test	HLA-DRB3_AminoAcid	32507186	AA_DRB3_54	-	-	-	-	-	1	-	-	0.3
Omnibus test	HLA-DRB3_AminoAcid	32507189	AA_DRB3_53	-	-	-	-	-	1	-	-	0.3
Omnibus test	HLA-DRB3_AminoAcid	32507192	AA_DRB3_52	-	-	-	-	-	1	-	-	0.3
Omnibus test	HLA-DRB3_AminoAcid	32507195	AA_DRB3_51	-	-	-	-	-	2	-	-	0.58
Omnibus test	HLA-DRB3_AminoAcid	32507198	AA_DRB3_50	-	-	-	-	-	1	-	-	0.3
Omnibus test	HLA-DRB3_AminoAcid	32507201	AA_DRB3_49	-	-	-	-	-	1	-	-	0.3
Omnibus test	HLA-DRB3_AminoAcid	32507204	AA_DRB3_48	-	-	-	-	-	1	-	-	0.3
Omnibus test	HLA-DRB3_AminoAcid	32507207	AA_DRB3_47	-	-	-	-	-	1	-	-	0.3
Omnibus test	HLA-DRB3_AminoAcid	32507210	AA_DRB3_46	-	-	-	-	-	1	-	-	0.3
Omnibus test	HLA-DRB3_AminoAcid	32507213	AA_DRB3_45	-	-	-	-	-	1	-	-	0.3
Omnibus test	HLA-DRB3_AminoAcid	32507216	AA_DRB3_44	-	-	-	-	-	1	-	-	0.3
Omnibus test	HLA-DRB3_AminoAcid	32507219	AA_DRB3_43	-	-	-	-	-	1	-	-	0.3
Omnibus test	HLA-DRB3_AminoAcid	32507222	AA_DRB3_42	-	-	-	-	-	1	-	-	0.3
Omnibus test	HLA-DRB3_AminoAcid	32507225	AA_DRB3_41	-	-	-	-	-	1	-	-	0.3
Omnibus test	HLA-DRB3_AminoAcid	32507228	AA_DRB3_40	-	-	-	-	-	1	-	-	0.3
Omnibus test	HLA-DRB3_AminoAcid	32507231	AA_DRB3_39	-	-	-	-	-	1	-	-	0.3
Omnibus test	HLA-DRB3_AminoAcid	32507234	AA_DRB3_38	-	-	-	-	-	3	-	-	0.42
Omnibus test	HLA-DRB3_AminoAcid	32507237	AA_DRB3_37	-	-	-	-	-	2	-	-	0.58
Omnibus test	HLA-DRB3_AminoAcid	32507240	AA_DRB3_36	-	-	-	-	-	1	-	-	0.3
Omnibus test	HLA-DRB3_AminoAcid	32507243	AA_DRB3_35	-	-	-	-	-	1	-	-	0.3
Omnibus test	HLA-DRB3_AminoAcid	32507246	AA_DRB3_34	-	-	-	-	-	1	-	-	0.3
Omnibus test	HLA-DRB3_AminoAcid	32507249	AA_DRB3_33	-	-	-	-	-	1	-	-	0.3
Omnibus test	HLA-DRB3_AminoAcid	32507252	AA_DRB3_32	-	-	-	-	-	1	-	-	0.3
Omnibus test	HLA-DRB3_AminoAcid	32507255	AA_DRB3_31	-	-	-	-	-	1	-	-	0.3
Omnibus test	HLA-DRB3_AminoAcid	32507258	AA_DRB3_30	-	-	-	-	-	2	-	-	0.58
Omnibus test	HLA-DRB3_AminoAcid	32507261	AA_DRB3_29	-	-	-	-	-	1	-	-	0.3
Omnibus test	HLA-DRB3_AminoAcid	32507264	AA_DRB3_28	-	-	-	-	-	2	-	-	0.62
Omnibus test	HLA-DRB3_AminoAcid	32507267	AA_DRB3_27	-	-	-	-	-	1	-	-	0.3
Omnibus test	HLA-DRB3_AminoAcid	32507270	AA_DRB3_26	-	-	-	-	-	2	-	-	0.62
Omnibus test	HLA-DRB3_AminoAcid	32507273	AA_DRB3_25	-	-	-	-	-	1	-	-	0.3
Omnibus test	HLA-DRB3_AminoAcid	32507276	AA_DRB3_24	-	-	-	-	-	1	-	-	0.3
Omnibus test	HLA-DRB3_AminoAcid	32507279	AA_DRB3_23	-	-	-	-	-	1	-	-	0.27
Omnibus test	HLA-DRB3_AminoAcid	32507282	AA_DRB3_22	-	-	-	-	-	1	-	-	0.27
Omnibus test	HLA-DRB3_AminoAcid	32507285	AA_DRB3_21	-	-	-	-	-	1	-	-	0.27
Omnibus test	HLA-DRB3_AminoAcid	32507288	AA_DRB3_20	-	-	-	-	-	1	-	-	0.27
Omnibus test	HLA-DRB3_AminoAcid	32507291	AA_DRB3_19	-	-	-	-	-	1	-	-	0.27
Omnibus test	HLA-DRB3_AminoAcid	32507294	AA_DRB3_18	-	-	-	-	-	1	-	-	0.27
Omnibus test	HLA-DRB3_AminoAcid	32507297	AA_DRB3_17	-	-	-	-	-	1	-	-	0.27
Omnibus test	HLA-DRB3_AminoAcid	32507300	AA_DRB3_16	-	-	-	-	-	1	-	-	0.27
Omnibus test	HLA-DRB3_AminoAcid	32507303	AA_DRB3_15	-	-	-	-	-	1	-	-	0.27
Omnibus test	HLA-DRB3_AminoAcid	32507306	AA_DRB3_14	-	-	-	-	-	1	-	-	0.27
Omnibus test	HLA-DRB3_AminoAcid	32507309	AA_DRB3_13	-	-	-	-	-	1	-	-	0.27
Omnibus test	HLA-DRB3_AminoAcid	32507312	AA_DRB3_12	-	-	-	-	-	1	-	-	0.27
Omnibus test	HLA-DRB3_AminoAcid	32507315	AA_DRB3_11	-	-	-	-	-	2	-	-	0.61
Omnibus test	HLA-DRB3_AminoAcid	32507318	AA_DRB3_10	-	-	-	-	-	1	-	-	0.27
Omnibus test	HLA-DRB3_AminoAcid	32507321	AA_DRB3_9	-	-	-	-	-	1	-	-	0.27
Omnibus test	HLA-DRB3_AminoAcid	32507324	AA_DRB3_8	-	-	-	-	-	1	-	-	0.27
Omnibus test	HLA-DRB3_AminoAcid	32507327	AA_DRB3_7	-	-	-	-	-	1	-	-	0.27
Omnibus test	HLA-DRB3_AminoAcid	32507330	AA_DRB3_6	-	-	-	-	-	1	-	-	0.27
Omnibus test	HLA-DRB3_AminoAcid	32507333	AA_DRB3_5	-	-	-	-	-	1	-	-	0.27
Omnibus test	HLA-DRB3_AminoAcid	32507336	AA_DRB3_4	-	-	-	-	-	1	-	-	0.27
Omnibus test	HLA-DRB3_AminoAcid	32507339	AA_DRB3_3	-	-	-	-	-	1	-	-	0.27
Omnibus test	HLA-DRB3_AminoAcid	32507342	AA_DRB3_2	-	-	-	-	-	1	-	-	0.27
Omnibus test	HLA-DRB3_AminoAcid	32507345	AA_DRB3_1	-	-	-	-	-	1	-	-	0.27
Omnibus test	HLA-DRB3_AminoAcid	32507348	AA_DRB3_-1	-	-	-	-	-	1	-	-	0.27
Omnibus test	HLA-DRB3_AminoAcid	32507351	AA_DRB3_-2	-	-	-	-	-	1	-	-	0.27
Omnibus test	HLA-DRB3_AminoAcid	32507354	AA_DRB3_-3	-	-	-	-	-	1	-	-	0.27
Omnibus test	HLA-DRB3_AminoAcid	32507357	AA_DRB3_-4	-	-	-	-	-	1	-	-	0.27
Omnibus test	HLA-DRB3_AminoAcid	32507360	AA_DRB3_-5	-	-	-	-	-	1	-	-	0.27
Omnibus test	HLA-DRB3_AminoAcid	32507363	AA_DRB3_-6	-	-	-	-	-	1	-	-	0.27
Omnibus test	HLA-DRB3_AminoAcid	32507366	AA_DRB3_-7	-	-	-	-	-	1	-	-	0.27
Omnibus test	HLA-DRB3_AminoAcid	32507369	AA_DRB3_-8	-	-	-	-	-	1	-	-	0.27
Omnibus test	HLA-DRB3_AminoAcid	32507372	AA_DRB3_-9	-	-	-	-	-	1	-	-	0.27
Omnibus test	HLA-DRB3_AminoAcid	32507375	AA_DRB3_-10	-	-	-	-	-	1	-	-	0.27
Omnibus test	HLA-DRB3_AminoAcid	32507378	AA_DRB3_-11	-	-	-	-	-	1	-	-	0.27
Omnibus test	HLA-DRB3_AminoAcid	32507381	AA_DRB3_-12	-	-	-	-	-	1	-	-	0.27
Omnibus test	HLA-DRB3_AminoAcid	32507384	AA_DRB3_-13	-	-	-	-	-	1	-	-	0.27
Omnibus test	HLA-DRB3_AminoAcid	32507387	AA_DRB3_-14	-	-	-	-	-	1	-	-	0.27
Omnibus test	HLA-DRB3_AminoAcid	32507390	AA_DRB3_-15	-	-	-	-	-	1	-	-	0.27
Omnibus test	HLA-DRB3_AminoAcid	32507393	AA_DRB3_-16	-	-	-	-	-	1	-	-	0.27
Omnibus test	HLA-DRB3_AminoAcid	32507396	AA_DRB3_-17	-	-	-	-	-	1	-	-	0.27
Omnibus test	HLA-DRB3_AminoAcid	32507399	AA_DRB3_-18	-	-	-	-	-	1	-	-	0.27
Omnibus test	HLA-DRB3_AminoAcid	32507402	AA_DRB3_-19	-	-	-	-	-	1	-	-	0.27
Omnibus test	HLA-DRB3_AminoAcid	32507405	AA_DRB3_-20	-	-	-	-	-	1	-	-	0.27
Omnibus test	HLA-DRB3_AminoAcid	32507408	AA_DRB3_-21	-	-	-	-	-	1	-	-	0.27
Omnibus test	HLA-DRB3_AminoAcid	32507411	AA_DRB3_-22	-	-	-	-	-	1	-	-	0.27
Omnibus test	HLA-DRB3_AminoAcid	32507414	AA_DRB3_-23	-	-	-	-	-	1	-	-	0.27
Omnibus test	HLA-DRB3_AminoAcid	32507417	AA_DRB3_-24	-	-	-	-	-	1	-	-	0.27
Omnibus test	HLA-DRB3_AminoAcid	32507420	AA_DRB3_-25	-	-	-	-	-	1	-	-	0.27
Omnibus test	HLA-DRB3_AminoAcid	32507423	AA_DRB3_-26	-	-	-	-	-	1	-	-	0.27
Omnibus test	HLA-DRB3_AminoAcid	32507426	AA_DRB3_-27	-	-	-	-	-	1	-	-	0.27
Omnibus test	HLA-DRB3_AminoAcid	32507429	AA_DRB3_-28	-	-	-	-	-	1	-	-	0.27
Omnibus test	HLA-DRB3_AminoAcid	32507432	AA_DRB3_-29	-	-	-	-	-	1	-	-	0.27
Omnibus test	HLA-DRB1_AminoAcid	32546872	AA_DRB1_237	-	-	-	-	-	1	-	-	0.25
Omnibus test	HLA-DRB1_AminoAcid	32546875	AA_DRB1_236	-	-	-	-	-	1	-	-	0.25
Omnibus test	HLA-DRB1_AminoAcid	32546878	AA_DRB1_235	-	-	-	-	-	1	-	-	0.6
Omnibus test	HLA-DRB1_AminoAcid	32548026	AA_DRB1_233	-	-	-	-	-	1	-	-	0.58
Omnibus test	HLA-DRB1_AminoAcid	32548032	AA_DRB1_231	-	-	-	-	-	1	-	-	0.47
Omnibus test	HLA-DRB1_AminoAcid	32548633	AA_DRB1_189	-	-	-	-	-	1	-	-	1.05
Omnibus test	HLA-DRB1_AminoAcid	32549357	AA_DRB1_181	-	-	-	-	-	1	-	-	0.94
Omnibus test	HLA-DRB1_AminoAcid	32549360	AA_DRB1_180	-	-	-	-	-	1	-	-	0.57
Omnibus test	HLA-DRB1_AminoAcid	32549402	AA_DRB1_166	-	-	-	-	-	1	-	-	0.47
Omnibus test	HLA-DRB1_AminoAcid	32549453	AA_DRB1_149	-	-	-	-	-	1	-	-	1.13
Omnibus test	HLA-DRB1_AminoAcid	32549474	AA_DRB1_142	-	-	-	-	-	1	-	-	1.73
Omnibus test	HLA-DRB1_AminoAcid	32549480	AA_DRB1_140	-	-	-	-	-	1	-	-	1.65
Omnibus test	HLA-DRB1_AminoAcid	32549501	AA_DRB1_133	-	-	-	-	-	1	-	-	1.73
Omnibus test	HLA-DRB1_AminoAcid	32549540	AA_DRB1_120	-	-	-	-	-	1	-	-	0.56
Omnibus test	HLA-DRB1_AminoAcid	32549588	AA_DRB1_104	-	-	-	-	-	1	-	-	0.53
Omnibus test	HLA-DRB1_AminoAcid	32549606	AA_DRB1_98	-	-	-	-	-	1	-	-	0.53
Omnibus test	HLA-DRB1_AminoAcid	32549612	AA_DRB1_96	-	-	-	-	-	3	-	-	0.89
Omnibus test	HLA-DRB1_AminoAcid	32551912	AA_DRB1_86	-	-	-	-	-	1	-	-	0.64
Omnibus test	HLA-DRB1_AminoAcid	32551915	AA_DRB1_85	-	-	-	-	-	1	-	-	0.34
Omnibus test	HLA-DRB1_AminoAcid	32551936	AA_DRB1_78	-	-	-	-	-	1	-	-	0.67
Omnibus test	HLA-DRB1_AminoAcid	32551948	AA_DRB1_74	-	-	-	-	-	2	-	-	1.85
Omnibus test	HLA-DRB1_AminoAcid	32551957	AA_DRB1_71	-	-	-	-	-	3	-	-	1.2
Omnibus test	HLA-DRB1_AminoAcid	32551960	AA_DRB1_70	-	-	-	-	-	2	-	-	0.24
Omnibus test	HLA-DRB1_AminoAcid	32551969	AA_DRB1_67	-	-	-	-	-	2	-	-	0.34
Omnibus test	HLA-DRB1_AminoAcid	32551990	AA_DRB1_60	-	-	-	-	-	2	-	-	0.21
Omnibus test	HLA-DRB1_AminoAcid	32551999	AA_DRB1_57	-	-	-	-	-	3	-	-	0.13
Omnibus test	HLA-DRB1_AminoAcid	32552029	AA_DRB1_47	-	-	-	-	-	1	-	-	0.8
Omnibus test	HLA-DRB1_AminoAcid	32552050	AA_DRB1_40	-	-	-	-	-	1	-	-	0.04
Omnibus test	HLA-DRB1_AminoAcid	32552056	AA_DRB1_38	-	-	-	-	-	2	-	-	0.13
Omnibus test	HLA-DRB1_AminoAcid	32552059	AA_DRB1_37	-	-	-	-	-	4	-	-	0.14
Omnibus test	HLA-DRB1_AminoAcid	32552071	AA_DRB1_33	-	-	-	-	-	1	-	-	0.23
Omnibus test	HLA-DRB1_AminoAcid	32552074	AA_DRB1_32	-	-	-	-	-	1	-	-	0.35
Omnibus test	HLA-DRB1_AminoAcid	32552077	AA_DRB1_31	-	-	-	-	-	2	-	-	0.05
Omnibus test	HLA-DRB1_AminoAcid	32552080	AA_DRB1_30	-	-	-	-	-	4	-	-	0.83
Omnibus test	HLA-DRB1_AminoAcid	32552086	AA_DRB1_28	-	-	-	-	-	2	-	-	0.27
Omnibus test	HLA-DRB1_AminoAcid	32552092	AA_DRB1_26	-	-	-	-	-	2	-	-	0.36
Omnibus test	HLA-DRB1_AminoAcid	32552122	AA_DRB1_16	-	-	-	-	-	2	-	-	0.63
Omnibus test	HLA-DRB1_AminoAcid	32552131	AA_DRB1_13	-	-	-	-	-	4	-	-	1.74
Omnibus test	HLA-DRB1_AminoAcid	32552134	AA_DRB1_12	-	-	-	-	-	1	-	-	0.88
Omnibus test	HLA-DRB1_AminoAcid	32552137	AA_DRB1_11	-	-	-	-	-	4	-	-	1.76
Omnibus test	HLA-DRB1_AminoAcid	32552140	AA_DRB1_10	-	-	-	-	-	2	-	-	0.5
Omnibus test	HLA-DRB1_AminoAcid	32552143	AA_DRB1_9	-	-	-	-	-	2	-	-	0.97
Omnibus test	HLA-DRB1_AminoAcid	32557422	AA_DRB1_4	-	-	-	-	-	1	-	-	0.68
Omnibus test	HLA-DRB1_AminoAcid	32557434	AA_DRB1_-1	-	-	-	-	-	1	-	-	1.59
Omnibus test	HLA-DRB1_AminoAcid	32557479	AA_DRB1_-16	-	-	-	-	-	1	-	-	0.89
Omnibus test	HLA-DRB1_AminoAcid	32557482	AA_DRB1_-17	-	-	-	-	-	1	-	-	0.76
Omnibus test	HLA-DRB1_AminoAcid	32557503	AA_DRB1_-24	-	-	-	-	-	1	-	-	0.24
Omnibus test	HLA-DRB1_AminoAcid	32557506	AA_DRB1_-25	-	-	-	-	-	1	-	-	0.87
Omnibus test	HLA-DQA1_AminoAcid	32605258	AA_DQA1_-16	-	-	-	-	-	1	-	-	0.1
Omnibus test	HLA-DQA1_AminoAcid	32605267	AA_DQA1_-13	-	-	-	-	-	1	-	-	0.22
Omnibus test	HLA-DQA1_AminoAcid	32605285	AA_DQA1_-7	-	-	-	-	-	1	-	-	0.12
Omnibus test	HLA-DQA1_AminoAcid	32605288	AA_DQA1_-6	-	-	-	-	-	1	-	-	0.23
Omnibus test	HLA-DQA1_AminoAcid	32605309	AA_DQA1_2	-	-	-	-	-	1	-	-	0.12
Omnibus test	HLA-DQA1_AminoAcid	32609105	AA_DQA1_11	-	-	-	-	-	1	-	-	0.08
Omnibus test	HLA-DQA1_AminoAcid	32609126	AA_DQA1_18	-	-	-	-	-	1	-	-	0.08
Omnibus test	HLA-DQA1_AminoAcid	32609147	AA_DQA1_25	-	-	-	-	-	1	-	-	0.2
Omnibus test	HLA-DQA1_AminoAcid	32609150	AA_DQA1_26	-	-	-	-	-	1	-	-	0.14
Omnibus test	HLA-DQA1_AminoAcid	32609174	AA_DQA1_34	-	-	-	-	-	1	-	-	0.04
Omnibus test	HLA-DQA1_AminoAcid	32609192	AA_DQA1_40	-	-	-	-	-	1	-	-	0.6
Omnibus test	HLA-DQA1_AminoAcid	32609195	AA_DQA1_41	-	-	-	-	-	1	-	-	0.36
Omnibus test	HLA-DQA1_AminoAcid	32609207	AA_DQA1_45	-	-	-	-	-	1	-	-	0.08
Omnibus test	HLA-DQA1_AminoAcid	32609213	AA_DQA1_47	-	-	-	-	-	2	-	-	1.36
Omnibus test	HLA-DQA1_AminoAcid	32609216	AA_DQA1_48	-	-	-	-	-	1	-	-	0.08
Omnibus test	HLA-DQA1_AminoAcid	32609222	AA_DQA1_50	-	-	-	-	-	2	-	-	0.29
Omnibus test	HLA-DQA1_AminoAcid	32609225	AA_DQA1_51	-	-	-	-	-	1	-	-	0.6
Omnibus test	HLA-DQA1_AminoAcid	32609228	AA_DQA1_52	-	-	-	-	-	1	-	-	1.61
Omnibus test	HLA-DQA1_AminoAcid	32609231	AA_DQA1_53	-	-	-	-	-	2	-	-	0.29
Omnibus test	HLA-DQA1_AminoAcid	32609237	AA_DQA1_55	-	-	-	-	-	1	-	-	0.08
Omnibus test	HLA-DQA1_AminoAcid	32609240	AA_DQA1_56	-	-	-	-	-	2	-	-	0.14
Omnibus test	HLA-DQA1_AminoAcid	32609255	AA_DQA1_61	-	-	-	-	-	1	-	-	0.08
Omnibus test	HLA-DQA1_AminoAcid	32609264	AA_DQA1_64	-	-	-	-	-	1	-	-	0.08
Omnibus test	HLA-DQA1_AminoAcid	32609270	AA_DQA1_66	-	-	-	-	-	1	-	-	0.08
Omnibus test	HLA-DQA1_AminoAcid	32609279	AA_DQA1_69	-	-	-	-	-	2	-	-	0.25
Omnibus test	HLA-DQA1_AminoAcid	32609297	AA_DQA1_75	-	-	-	-	-	1	-	-	0.25
Omnibus test	HLA-DQA1_AminoAcid	32609300	AA_DQA1_76	-	-	-	-	-	2	-	-	0.14
Omnibus test	HLA-DQA1_AminoAcid	32609312	AA_DQA1_80	-	-	-	-	-	1	-	-	0.08
Omnibus test	HLA-DQA1_AminoAcid	32609806	AA_DQA1_107	-	-	-	-	-	1	-	-	0.25
Omnibus test	HLA-DQA1_AminoAcid	32609872	AA_DQA1_129	-	-	-	-	-	1	-	-	0.37
Omnibus test	HLA-DQA1_AminoAcid	32609875	AA_DQA1_130	-	-	-	-	-	1	-	-	0.36
Omnibus test	HLA-DQA1_AminoAcid	32609902	AA_DQA1_139	-	-	-	-	-	1	-	-	0.07
Omnibus test	HLA-DQA1_AminoAcid	32609953	AA_DQA1_156	-	-	-	-	-	1	-	-	0.25
Omnibus test	HLA-DQA1_AminoAcid	32609965	AA_DQA1_160	-	-	-	-	-	2	-	-	0.21
Omnibus test	HLA-DQA1_AminoAcid	32609968	AA_DQA1_161	-	-	-	-	-	1	-	-	0.25
Omnibus test	HLA-DQA1_AminoAcid	32609974	AA_DQA1_163	-	-	-	-	-	1	-	-	0.25
Omnibus test	HLA-DQA1_AminoAcid	32610010	AA_DQA1_175	-	-	-	-	-	2	-	-	0.07
Omnibus test	HLA-DQA1_AminoAcid	32610402	AA_DQA1_187	-	-	-	-	-	1	-	-	0.14
Omnibus test	HLA-DQA1_AminoAcid	32610438	AA_DQA1_199	-	-	-	-	-	1	-	-	0.14
Omnibus test	HLA-DQA1_AminoAcid	32610462	AA_DQA1_207	-	-	-	-	-	1	-	-	1.03
Omnibus test	HLA-DQA1_AminoAcid	32610465	AA_DQA1_208	-	-	-	-	-	1	-	-	0.17
Omnibus test	HLA-DQA1_AminoAcid	32610486	AA_DQA1_215	-	-	-	-	-	1	-	-	0.26
Omnibus test	HLA-DQA1_AminoAcid	32610495	AA_DQA1_218	-	-	-	-	-	1	-	-	0.08
Omnibus test	HLA-DQB1_AminoAcid	32629129	AA_DQB1_224	-	-	-	-	-	1	-	-	0.33
Omnibus test	HLA-DQB1_AminoAcid	32629138	AA_DQB1_221	-	-	-	-	-	1	-	-	0.09
Omnibus test	HLA-DQB1_AminoAcid	32629141	AA_DQB1_220	-	-	-	-	-	1	-	-	0.09
Omnibus test	HLA-DQB1_AminoAcid	32629192	AA_DQB1_203	-	-	-	-	-	1	-	-	0.33
Omnibus test	HLA-DQB1_AminoAcid	32629210	AA_DQB1_197	-	-	-	-	-	1	-	-	0.33
Omnibus test	HLA-DQB1_AminoAcid	32629755	AA_DQB1_185	-	-	-	-	-	1	-	-	0.04
Omnibus test	HLA-DQB1_AminoAcid	32629764	AA_DQB1_182	-	-	-	-	-	1	-	-	0.2
Omnibus test	HLA-DQB1_AminoAcid	32629809	AA_DQB1_167	-	-	-	-	-	1	-	-	0.49
Omnibus test	HLA-DQB1_AminoAcid	32629890	AA_DQB1_140	-	-	-	-	-	1	-	-	0.2
Omnibus test	HLA-DQB1_AminoAcid	32629920	AA_DQB1_130	-	-	-	-	-	1	-	-	0.11
Omnibus test	HLA-DQB1_AminoAcid	32629932	AA_DQB1_126	-	-	-	-	-	1	-	-	0.76
Omnibus test	HLA-DQB1_AminoAcid	32629935	AA_DQB1_125	-	-	-	-	-	2	-	-	0.2
Omnibus test	HLA-DQB1_AminoAcid	32629962	AA_DQB1_116	-	-	-	-	-	1	-	-	0.33
Omnibus test	HLA-DQB1_AminoAcid	32632589	AA_DQB1_90	-	-	-	-	-	1	-	-	0.08
Omnibus test	HLA-DQB1_AminoAcid	32632592	AA_DQB1_89	-	-	-	-	-	1	-	-	0.08
Omnibus test	HLA-DQB1_AminoAcid	32632598	AA_DQB1_87	-	-	-	-	-	2	-	-	1.33
Omnibus test	HLA-DQB1_AminoAcid	32632601	AA_DQB1_86	-	-	-	-	-	2	-	-	1.23
Omnibus test	HLA-DQB1_AminoAcid	32632604	AA_DQB1_85	-	-	-	-	-	1	-	-	0.08
Omnibus test	HLA-DQB1_AminoAcid	32632607	AA_DQB1_84	-	-	-	-	-	1	-	-	0.08
Omnibus test	HLA-DQB1_AminoAcid	32632628	AA_DQB1_77	-	-	-	-	-	1	-	-	0.13
Omnibus test	HLA-DQB1_AminoAcid	32632634	AA_DQB1_75	-	-	-	-	-	1	-	-	0.07
Omnibus test	HLA-DQB1_AminoAcid	32632637	AA_DQB1_74	-	-	-	-	-	1	-	-	1.54
Omnibus test	HLA-DQB1_AminoAcid	32632646	AA_DQB1_71	-	-	-	-	-	2	-	-	1.1
Omnibus test	HLA-DQB1_AminoAcid	32632649	AA_DQB1_70	-	-	-	-	-	2	-	-	1.31
Omnibus test	HLA-DQB1_AminoAcid	32632658	AA_DQB1_67	-	-	-	-	-	1	-	-	0.07
Omnibus test	HLA-DQB1_AminoAcid	32632661	AA_DQB1_66	-	-	-	-	-	1	-	-	0.06
Omnibus test	HLA-DQB1_AminoAcid	32632688	AA_DQB1_57	-	-	-	-	-	3	-	-	1.36
Omnibus test	HLA-DQB1_AminoAcid	32632691	AA_DQB1_56	-	-	-	-	-	1	-	-	0.02
Omnibus test	HLA-DQB1_AminoAcid	32632694	AA_DQB1_55	-	-	-	-	-	1	-	-	1.55
Omnibus test	HLA-DQB1_AminoAcid	32632700	AA_DQB1_53	-	-	-	-	-	1	-	-	0.08
Omnibus test	HLA-DQB1_AminoAcid	32632724	AA_DQB1_45	-	-	-	-	-	1	-	-	0.25
Omnibus test	HLA-DQB1_AminoAcid	32632745	AA_DQB1_38	-	-	-	-	-	1	-	-	0.36
Omnibus test	HLA-DQB1_AminoAcid	32632748	AA_DQB1_37	-	-	-	-	-	1	-	-	1.61
Omnibus test	HLA-DQB1_AminoAcid	32632769	AA_DQB1_30	-	-	-	-	-	1	-	-	1.65
Omnibus test	HLA-DQB1_AminoAcid	32632781	AA_DQB1_26	-	-	-	-	-	2	-	-	1.61
Omnibus test	HLA-DQB1_AminoAcid	32632790	AA_DQB1_23	-	-	-	-	-	1	-	-	0.34
Omnibus test	HLA-DQB1_AminoAcid	32632817	AA_DQB1_14	-	-	-	-	-	1	-	-	0.32
Omnibus test	HLA-DQB1_AminoAcid	32632820	AA_DQB1_13	-	-	-	-	-	1	-	-	0.49
Omnibus test	HLA-DQB1_AminoAcid	32632832	AA_DQB1_9	-	-	-	-	-	2	-	-	1.61
Omnibus test	HLA-DQB1_AminoAcid	32634281	AA_DQB1_3	-	-	-	-	-	1	-	-	0.33
Omnibus test	HLA-DQB1_AminoAcid	32634290	AA_DQB1_-1	-	-	-	-	-	1	-	-	0.12
Omnibus test	HLA-DQB1_AminoAcid	32634293	AA_DQB1_-2	-	-	-	-	-	1	-	-	0.12
Omnibus test	HLA-DQB1_AminoAcid	32634296	AA_DQB1_-3	-	-	-	-	-	1	-	-	0.12
Omnibus test	HLA-DQB1_AminoAcid	32634299	AA_DQB1_-4	-	-	-	-	-	2	-	-	1.43
Omnibus test	HLA-DQB1_AminoAcid	32634302	AA_DQB1_-5	-	-	-	-	-	3	-	-	2.01
Omnibus test	HLA-DQB1_AminoAcid	32634305	AA_DQB1_-6	-	-	-	-	-	2	-	-	1.43
Omnibus test	HLA-DQB1_AminoAcid	32634308	AA_DQB1_-7	-	-	-	-	-	1	-	-	0.12
Omnibus test	HLA-DQB1_AminoAcid	32634311	AA_DQB1_-8	-	-	-	-	-	1	-	-	0.12
Omnibus test	HLA-DQB1_AminoAcid	32634314	AA_DQB1_-9	-	-	-	-	-	2	-	-	1.37
Omnibus test	HLA-DQB1_AminoAcid	32634317	AA_DQB1_-10	-	-	-	-	-	1	-	-	1.52
Omnibus test	HLA-DQB1_AminoAcid	32634320	AA_DQB1_-11	-	-	-	-	-	1	-	-	0.12
Omnibus test	HLA-DQB1_AminoAcid	32634323	AA_DQB1_-12	-	-	-	-	-	1	-	-	0.12
Omnibus test	HLA-DQB1_AminoAcid	32634326	AA_DQB1_-13	-	-	-	-	-	1	-	-	0.12
Omnibus test	HLA-DQB1_AminoAcid	32634329	AA_DQB1_-14	-	-	-	-	-	1	-	-	0.12
Omnibus test	HLA-DQB1_AminoAcid	32634332	AA_DQB1_-15	-	-	-	-	-	1	-	-	0.12
Omnibus test	HLA-DQB1_AminoAcid	32634335	AA_DQB1_-16	-	-	-	-	-	1	-	-	0.12
Omnibus test	HLA-DQB1_AminoAcid	32634338	AA_DQB1_-17	-	-	-	-	-	2	-	-	1.37
Omnibus test	HLA-DQB1_AminoAcid	32634341	AA_DQB1_-18	-	-	-	-	-	2	-	-	1.36
Omnibus test	HLA-DQB1_AminoAcid	32634344	AA_DQB1_-19	-	-	-	-	-	1	-	-	0.12
Omnibus test	HLA-DQB1_AminoAcid	32634347	AA_DQB1_-20	-	-	-	-	-	1	-	-	0.12
Omnibus test	HLA-DQB1_AminoAcid	32634350	AA_DQB1_-21	-	-	-	-	-	2	-	-	1.43
Omnibus test	HLA-DQB1_AminoAcid	32634353	AA_DQB1_-22	-	-	-	-	-	1	-	-	0.12
Omnibus test	HLA-DQB1_AminoAcid	32634356	AA_DQB1_-23	-	-	-	-	-	1	-	-	0.12
Omnibus test	HLA-DQB1_AminoAcid	32634359	AA_DQB1_-24	-	-	-	-	-	1	-	-	0.12
Omnibus test	HLA-DQB1_AminoAcid	32634362	AA_DQB1_-25	-	-	-	-	-	1	-	-	0.12
Omnibus test	HLA-DQB1_AminoAcid	32634365	AA_DQB1_-26	-	-	-	-	-	1	-	-	0.12
Omnibus test	HLA-DQB1_AminoAcid	32634368	AA_DQB1_-27	-	-	-	-	-	2	-	-	1.37
Omnibus test	HLA-DQB1_AminoAcid	32634371	AA_DQB1_-28	-	-	-	-	-	1	-	-	0.12
Omnibus test	HLA-DQB1_AminoAcid	32634374	AA_DQB1_-29	-	-	-	-	-	1	-	-	0.12
Omnibus test	HLA-DQB1_AminoAcid	32634377	AA_DQB1_-30	-	-	-	-	-	1	-	-	0.12
Omnibus test	HLA-DQB1_AminoAcid	32634380	AA_DQB1_-31	-	-	-	-	-	1	-	-	0.12
Omnibus test	HLA-DQB1_AminoAcid	32634383	AA_DQB1_-32	-	-	-	-	-	1	-	-	0.12
Omnibus test	HLA-DOB_AminoAcid	32781553	AA_DOB_208	-	-	-	-	-	1	-	-	0.4
Omnibus test	HLA-DOB_AminoAcid	32784676	AA_DOB_-9	-	-	-	-	-	1	-	-	2.58
Omnibus test	HLA-DMB_AminoAcid	32902752	AA_DMB_245	-	-	-	-	-	1	-	-	0.23
Omnibus test	HLA-DMB_AminoAcid	32902755	AA_DMB_244	-	-	-	-	-	1	-	-	0.23
Omnibus test	HLA-DMB_AminoAcid	32902758	AA_DMB_243	-	-	-	-	-	1	-	-	0.23
Omnibus test	HLA-DMB_AminoAcid	32902761	AA_DMB_242	-	-	-	-	-	1	-	-	0.23
Omnibus test	HLA-DMB_AminoAcid	32902764	AA_DMB_241	-	-	-	-	-	1	-	-	0.23
Omnibus test	HLA-DMB_AminoAcid	32903121	AA_DMB_240	-	-	-	-	-	1	-	-	0.23
Omnibus test	HLA-DMB_AminoAcid	32903124	AA_DMB_239	-	-	-	-	-	1	-	-	0.23
Omnibus test	HLA-DMB_AminoAcid	32903127	AA_DMB_238	-	-	-	-	-	1	-	-	0.23
Omnibus test	HLA-DMB_AminoAcid	32903130	AA_DMB_237	-	-	-	-	-	1	-	-	0.23
Omnibus test	HLA-DMB_AminoAcid	32903133	AA_DMB_236	-	-	-	-	-	1	-	-	0.23
Omnibus test	HLA-DMB_AminoAcid	32903136	AA_DMB_235	-	-	-	-	-	1	-	-	0.23
Omnibus test	HLA-DMB_AminoAcid	32903139	AA_DMB_234	-	-	-	-	-	1	-	-	0.23
Omnibus test	HLA-DMB_AminoAcid	32903142	AA_DMB_233	-	-	-	-	-	1	-	-	0.23
Omnibus test	HLA-DMB_AminoAcid	32903145	AA_DMB_232	-	-	-	-	-	1	-	-	0.23
Omnibus test	HLA-DMB_AminoAcid	32903148	AA_DMB_231	-	-	-	-	-	1	-	-	0.23
Omnibus test	HLA-DMB_AminoAcid	32903151	AA_DMB_230	-	-	-	-	-	1	-	-	0.23
Omnibus test	HLA-DMB_AminoAcid	32903154	AA_DMB_229	-	-	-	-	-	1	-	-	0.23
[truncated: 2,273 more rows]

## Sheet: d
Supplementary Data 1 | Detailed association results of the HLA variants in the MHC region with uRPL risk.
[truncated: 3,421 more rows]

[truncated: 1 more sheets: e]
