# Supplementary material for: Common and rare genetic variants predisposing females to unexplained recurrent pregnancy loss
Source: Nat Commun. 2024 Jul 17;15:5744. doi: 10.1038/s41467-024-49993-5 (PMC11255296; doi:10.1038/s41467-024-49993-5)
Supplement: Supplementary file 5 — Supplementary Data 2 [file 41467_2024_49993_MOESM5_ESM.xlsx]

## Sheet: NCOG_pLoF_assoc_stats
Supplementary Data 2 | Detailed association results of the pLoF CNVs with uRPL risk
Fisher's exact two-sided test was performed. P-values are not adjusted for multiple comparisons.
Gene	Proportion of pLoF CNV carriers		-log10(P)
	Case	Control
A2ML1	0.00520833	0.00374438	0.504016
ABCA6	0.00752315	0.00661508	0.190531
ACSM2B	0.0109954	0.0117324	0.0421005
ADAMTS2	0.03125	0.0385671	0.872033
AMPD3	0.00752315	0.00520053	0.641991
ANTXRL	0.00520833	0.010193	1.36905
APBA1	0.0190972	0.0199284	0.0320823
BRCA1	0.00520833	0.00511732	0.0644443
C9orf153	0.00868056	0.0108171	0.330027
CDC16	0.0104167	0.0128973	0.359792
CDH11	0.00925926	0.00282909	3.89135
CDK11B	0.0289352	0.0237144	0.776496
CEL	0.16088	0.154809	0.30826
CES2	0.00868056	0.00757198	0.246232
CFHR4	0.0457176	0.0453486	0.021246
CHRNA7	0.00520833	0.00349476	0.53315
CLCNKB	0.00520833	0.0058662	0.0604044
CLTCL1	0.0109954	0.0100266	0.150213
CSMD1	0.0271991	0.043102	3.011
CTNNA3	0.00636574	0.00911133	0.538983
CWH43	0.00752315	0.0122733	1.07059
CYFIP1	0.00810185	0.00474289	1.13852
CYP2A6	0.015625	0.0136878	0.283166
CYP2D6	0.128472	0.15897	3.21176
CYP4F2	0.0231481	0.021759	0.173715
DGCR6	0.00520833	0.00424363	0.247915
DHRS4L2	0.00520833	0.00611583	0.125321
DRC1	0.00694444	0.00894492	0.297859
EVPLL	0.00925926	0.00790481	0.31345
FANCD2	0.00520833	0.00361957	0.520385
FLG	0.0190972	0.0144783	0.913506
FUT2	0.11169	0.124064	0.855665
GLB1L2	0.00578704	0.00574139	0.0604397
GLB1L3	0.00694444	0.00715593	0
GOLPH3	0.0949074	0.0899068	0.312728
GPR114	0.00694444	0.00532535	0.405134
GYPA	0.037037	0.0447246	0.836704
GYPB	0.041088	0.0449326	0.294969
IMMP2L	0.00694444	0.00649026	0.120855
IRAK2	0.0185185	0.0149775	0.582221
KCTD5	0.0196759	0.0185139	0.147495
KRT34	0.0306713	0.0330338	0.170757
LMLN	0.0109954	0.0107339	0.0439989
LRP5L	0.0179398	0.0171826	0.111156
LRRC69	0.0196759	0.0159344	0.628017
MALL	0.0300926	0.0352804	0.556101
MGAM	0.0150463	0.0158928	0.0360324
MICA	0.0364583	0.0408554	0.385516
MUC17	0.0115741	0.00703112	1.39807
MUC20	0.0266204	0.0260859	0.0575745
NAALAD2	0.00636574	0.00245465	2.1773
NINJ2	0.0121528	0.0118572	0.0417957
NIPA1	0.00752315	0.0048677	0.809075
NIPA2	0.00810185	0.00441005	1.38403
NTF4	0.00925926	0.00636545	0.790055
OR2AP1	0.00694444	0.00378599	1.15073
OR2J2	0.00520833	0.00411882	0.355034
OR4C5	0.0121528	0.0184307	1.21796
OR4K1	0.0289352	0.0281245	0.0854664
OR51A2	0.00636574	0.00628224	0.0578371
OR51A4	0.00636574	0.00628224	0.0578371
OR52E8	0.00578704	0.00378599	0.646165
PARK2	0.0104167	0.0088201	0.29567
PARS2	0.00520833	0.0108171	1.5792
PCDHA10	0.0283565	0.0267931	0.154892
PCDHA9	0.0283565	0.0267515	0.155032
PCDHB10	0.00752315	0.0129805	1.24777
PCDHGA10	0.0150463	0.0154352	0
PCDHGB6	0.0167824	0.0160176	0.115502
PKN2	0.0167824	0.0123149	0.931856
POGZ	0.021412	0.0190548	0.329713
POLR1E	0.0266204	0.0255034	0.12359
POMZP3	0.0138889	0.0131469	0.128628
PRDM10	0.00694444	0.00753037	0.0526903
PSG1	0.021412	0.0155184	1.14221
PSG4	0.0104167	0.00986021	0.0964316
PSG5	0.00983796	0.00981861	0
PSG6	0.0549769	0.0557081	0.0192371
RHCE	0.00810185	0.00557497	0.733277
RHD	0.015625	0.0168913	0.112692
RNASE3	0.0115741	0.00965219	0.35075
RP11-432B6.3	0.0133102	0.0109835	0.464161
SEL1L2	0.00578704	0.00507572	0.219823
SELENBP1	0.0225694	0.0190131	0.497932
SERHL2	0.0474537	0.0493843	0.111525
SLC18A1	0.00694444	0.0108171	0.843663
SLC2A14	0.0538194	0.058454	0.34074
SLC2A3	0.00578704	0.00619903	0
SLC35E2B	0.0115741	0.0106091	0.145508
SMR3A	0.0190972	0.0148943	0.735242
STIL	0.00925926	0.00902812	0.0481312
STON1	0.015625	0.0174738	0.198051
STON1-GTF2A1L	0.015625	0.017557	0.197926
SULT1A1	0.00752315	0.0068647	0.117768
SULT2A1	0.00810185	0.00624064	0.462117
SUMF1	0.00520833	0.00532535	0
SYCE1	0.0318287	0.0307872	0.111541
TBC1D23	0.00752315	0.00524214	0.638331
TCN1	0.00752315	0.00345315	1.88641
TEX10	0.00694444	0.0100266	0.594172
TEX26	0.00983796	0.0097354	0.0460955
TMEM231	0.0434028	0.0378599	0.615548
TMEM50A	0.00694444	0.00503412	0.532564
TOP3B	0.015625	0.0164753	0.0353715
TPD52L1	0.0260417	0.0232568	0.33883
TRIM17	0.0231481	0.0336578	1.75846
TRIM59	0.0133102	0.0109419	0.466185
TRPM5	0.0121528	0.0136878	0.175577
TTC4	0.00520833	0.0105675	1.46991
TUBGCP5	0.00752315	0.00411882	1.26537
ULK4	0.0144676	0.0142703	0.0379409
UPK3B	0.00868056	0.00923615	4.33947e-16
YWHAE	0.0109954	0.00852887	0.54999
ZNF468	0.0810185	0.0728491	0.669191
ZNF610	0.00520833	0.00411882	0.355034
ZNF862	0.0555556	0.059078	0.224349
ZNF880	0.00520833	0.00407722	0.358778
ZNF92	0.00868056	0.00723914	0.332408
